# Supplementary material for: Differential gene analysis during the development of obliterative bronchiolitis in a murine orthotopic lung transplantation model: A comprehensive transcriptome-based analysis
Source: PLoS One. 2020 May 8;15(5):e0232884. doi: 10.1371/journal.pone.0232884 (PMC7209239; doi:10.1371/journal.pone.0232884)
Supplement: S1 Table — (XLSX) [file pone.0232884.s005.xlsx]

## Sheet: S1 Table
S1 Table. Primers for qPCR
Gene	Catalog number	Anneal (°C)
Actb	QT00095242	55°C
Tlr2	QT00129752	55°C
Ccl3	QT00248199	55°C
H2-ab1	QT00150332	55°C
Il21	QT00134358	55°C
Ighg3	QT01067577	55°C
Ifng	QT01038821	55°C
Pdcd1	QT00111111	55°C
Pdcdllg1	QT00148617	55°C
