# Supplementary material for: Differential gene analysis during the development of obliterative bronchiolitis in a murine orthotopic lung transplantation model: A comprehensive transcriptome-based analysis
Source: PLoS One. 2020 May 8;15(5):e0232884. doi: 10.1371/journal.pone.0232884 (PMC7209239; doi:10.1371/journal.pone.0232884)
Supplement: S2 Table — (XLSX) [file pone.0232884.s006.xlsx]

## Sheet: S2 Table
S2 Table. Gene list showing at least two-fold upregulation in OB group compared to sham group.
														Signal intensity averages			Fold chage
ProbeID	PrimaryAccession	Cytoband	GeneSymbol	Description	OB.1	OB.2	OB.3	non-OB.1	non-OB.2	non-OB.3	sham.1	sham.2	sham.3	OB average	non-OB average	sham average	OB/sham	P-value
A_51_P461665	NM_008599	mm|5qE2	Cxcl9	Mus musculus chemokine (C-X-C motif) ligand 9 (Cxcl9), mRNA [NM_008599]	16502.3	16861.4	11724.9	17528.2	6557.69	7705.37	31.0297	26.8079	29.4544	15029.5	10597.1	29.0973	516.527	9.73049e-07
A_52_P327664	NM_153564	mm|3qH1	Gbp5	Mus musculus guanylate binding protein 5 (Gbp5), mRNA [NM_153564]	4285.4	4654.41	4346.85	4357.66	2283.41	3397.43	507.303	576.256	559.487	4428.89	3346.16	547.682	8.0866	1.42373e-06
A_55_P2094197	NM_007870	mm|14qA1	Dnase1l3	Mus musculus deoxyribonuclease 1-like 3 (Dnase1l3), mRNA [NM_007870]	659.507	610.933	622.524	790.64	530.937	425.91	12.026	14.4048	10.4562	630.988	582.495	12.2957	51.3178	2.05381e-06
A_55_P2016462	NM_021274	mm|5qE2	Cxcl10	Mus musculus chemokine (C-X-C motif) ligand 10 (Cxcl10), mRNA [NM_021274]	10793.7	13212.4	11777.9	13270.9	7060.03	7217.71	203.507	229.881	266.274	11928	9182.89	233.221	51.1446	2.22904e-06
A_55_P2807418	NM_011267	mm|1qG3	Rgs16	Mus musculus regulator of G-protein signaling 16 (Rgs16), mRNA [NM_011267]	1837.87	1888.88	2024.75	1343.23	1079.33	1218.11	133.524	161.332	158.745	1917.17	1213.56	151.201	12.6796	2.88868e-06
A_51_P198434	NM_001001892	mm|17qB1	H2-K1	Mus musculus histocompatibility 2, K1, K region (H2-K1), transcript variant 1, mRNA [NM_001001892]	218151	224571	212774	202483	198457	219149	85066.4	78515.8	81811.5	218499	206696	81797.9	2.6712	3.8747e-06
A_51_P174723	NM_019388	mm|16qB3	Cd86	Mus musculus CD86 antigen (Cd86), mRNA [NM_019388]	259.13	259.823	231.4	269.814	206.585	153.835	26.5488	27.831	31.566	250.118	210.078	28.6486	8.73053	4.598e-06
A_55_P2017600	NM_001136058	mm|5qB3	Crmp1	Mus musculus collapsin response mediator protein 1 (Crmp1), transcript variant 1, mRNA [NM_001136058]	242.241	220.062	242.541	249.554	125.593	200.124	34.2452	39.7675	34.527	234.948	191.757	36.1799	6.49388	5.58464e-06
A_51_P469968	NM_013819	mm|17qB1	H2-M3	Mus musculus histocompatibility 2, M region locus 3 (H2-M3), mRNA [NM_013819]	2954.73	2987.62	2947.36	3016.55	2343.35	2453.03	1282.79	1377.65	1272.6	2963.24	2604.31	1311.02	2.26026	5.73247e-06
A_52_P488947	NM_011613	mm|14qD3	Tnfsf11	Mus musculus tumor necrosis factor (ligand) superfamily, member 11 (Tnfsf11), mRNA [NM_011613]	31.7119	37.7515	31.6529	28.4039	51.0842	41.3836	4.01403	3.71064	3.50219	33.7054	40.2906	3.74229	9.00664	6.34388e-06
A_51_P187262	NM_001033339	mm|17qA3.3	Mmp25	Mus musculus matrix metallopeptidase 25 (Mmp25), mRNA [NM_001033339]	89.3509	89.1224	69.2698	168.519	69.5019	110.811	4.48987	4.02963	4.75506	82.581	116.277	4.42485	18.663	7.34843e-06
A_55_P1978465	NR_051981	mm|17qB1	H2-Q5	Mus musculus histocompatibility 2, Q region locus 5 (H2-Q5), non-coding RNA [NR_051981]	15030.5	17070.6	15404.3	16890.8	11321.6	16771.4	2811.21	2988.29	3233.97	15835.1	14994.6	3011.16	5.25881	7.8498e-06
A_51_P154842	NM_145153	mm|5qF	Oas1f	Mus musculus 2'-5' oligoadenylate synthetase 1F (Oas1f), mRNA [NM_145153]	5344.15	4769.09	4701.48	6582.9	3574.03	3324.25	1013.11	1048.03	927.286	4938.24	4493.72	996.143	4.95736	8.0295e-06
A_55_P2140651	NM_170597	mm|1qB	Creg2	Mus musculus cellular repressor of E1A-stimulated genes 2 (Creg2), mRNA [NM_170597]	117.952	112.444	114.352	96.6418	69.6492	133.949	33.7258	32.7259	37.2431	114.916	100.08	34.5649	3.32464	8.43604e-06
A_55_P1956083	NM_175493	mm|12qE	Gpr68	Mus musculus G protein-coupled receptor 68 (Gpr68), transcript variant 1, mRNA [NM_175493]	2549.02	2362.69	2572.54	2627.22	1409.71	1852.08	283.103	285.897	350.004	2494.75	1963.01	306.335	8.14387	9.25176e-06
A_51_P345367	NM_010724	mm|17qB1	Psmb8	Mus musculus proteasome (prosome, macropain) subunit, beta type 8 (large multifunctional peptidase 7) (Psmb8), mRNA [NM_010724]	17066.3	18720.4	17816.8	17842.6	12987.1	14625.7	5085.18	5132.83	5664.51	17867.8	15151.8	5294.17	3.375	9.85074e-06
A_55_P2135064	NM_008204	mm|17qB1	H2-M2	Mus musculus histocompatibility 2, M region locus 2 (H2-M2), mRNA [NM_008204]	4836.93	4144.12	5238.25	3105.97	2883.91	3630.91	100.571	72.6189	64.6039	4739.77	3206.93	79.2647	59.7967	1.03897e-05
A_55_P2057936	NM_001135115	mm|11qB1.3	Gm12250	Mus musculus predicted gene 12250 (Gm12250), mRNA [NM_001135115]	2983.11	3374.39	3453.82	3696.9	1875.43	2298.33	211.49	222.347	164.922	3270.44	2623.55	199.586	16.3861	1.08307e-05
A_55_P2156855	NM_024495	mm|3qA1	Car13	Mus musculus carbonic anhydrase 13 (Car13), mRNA [NM_024495]	164.113	169.055	161.945	150.279	132.83	137.841	71.6444	74.4166	78.4215	165.037	140.317	74.8275	2.20557	1.08908e-05
A_51_P170285	BC003314	mm|15qE1	Apobec3	Mus musculus apolipoprotein B mRNA editing enzyme, catalytic polypeptide 3, mRNA (cDNA clone MGC:7002 IMAGE:3155422), complete cds. [BC003314]	75.9818	69.2499	72.7978	70.5429	60.2481	93.0485	22.6512	23.4884	25.2336	72.6765	74.6132	23.7911	3.05478	1.13608e-05
A_51_P326191	NM_009251	mm|12qE	Serpina3g	Mus musculus serine (or cysteine) peptidase inhibitor, clade A, member 3G (Serpina3g), mRNA [NM_009251]	18277.3	21186	15246.1	19687.1	11023.8	13040	1164.78	1073.87	998.735	18236.5	14583.6	1079.13	16.8993	1.1424e-05
A_51_P367240	NM_146173	mm|6qA3.3	Tspan33	Mus musculus tetraspanin 33 (Tspan33), transcript variant 1, mRNA [NM_146173]	3108.23	3461.54	3185.55	3849.61	2414.17	2998.01	734.279	780.25	849.327	3251.77	3087.26	787.952	4.12687	1.18718e-05
A_51_P108020	NM_001029929	mm|11qB3	Zmynd15	Mus musculus zinc finger, MYND-type containing 15 (Zmynd15), mRNA [NM_001029929]	7342.97	6949.67	7030.5	8893.99	5407.22	9944.71	1112.37	1167.51	1377.48	7107.71	8081.97	1219.12	5.8302	1.21758e-05
A_52_P30984	NM_028222	mm|14qC1	Cdkn3	Mus musculus cyclin-dependent kinase inhibitor 3 (Cdkn3), mRNA [NM_028222]	462.435	437.092	427.568	678.896	525.795	261.613	102.431	102.873	118.965	442.365	488.768	108.09	4.09258	1.31577e-05
A_51_P382152	NM_011171	mm|2qH1	Procr	Mus musculus protein C receptor, endothelial (Procr), mRNA [NM_011171]	1854.26	2175.75	2085.51	1964.19	1258.92	1339.6	480.441	523.577	475.465	2038.51	1520.9	493.161	4.13356	1.52342e-05
A_55_P2128499	NM_145137	mm|11qB3	Mgl2	Mus musculus macrophage galactose N-acetyl-galactosamine specific lectin 2 (Mgl2), mRNA [NM_145137]	56658.8	61601.4	58789.1	58796.6	48516	65330.9	27210.8	26205.4	25243	59016.4	57547.9	26219.7	2.25084	1.52654e-05
A_55_P1998943	NM_145211	mm|5qF	Oas1a	Mus musculus 2'-5' oligoadenylate synthetase 1A (Oas1a), mRNA [NM_145211]	10189.1	12427.9	12266.5	13273.3	9195.79	8688.55	1963.93	1996.48	2167.42	11627.9	10385.9	2042.61	5.69264	1.66188e-05
A_51_P450033	NM_007659	mm|10qB5.3	Cdk1	Mus musculus cyclin-dependent kinase 1 (Cdk1), mRNA [NM_007659]	240.552	235.82	192.608	337.821	280.057	89.538	29.1238	29.6303	33.0671	222.993	235.805	30.6071	7.28568	1.6852e-05
A_55_P2903017	NM_019971	mm|3qE3	Pdgfc	Mus musculus platelet-derived growth factor, C polypeptide (Pdgfc), mRNA [NM_019971]	778.476	850.48	856.547	354.749	643.158	445.095	228.238	201.911	233.355	828.501	481	221.168	3.74602	1.7152e-05
A_55_P2042813	NM_001039647	mm|5qE5	Gbp11	Mus musculus guanylate binding protein 11 (Gbp11), mRNA [NM_001039647]	2532.45	2863.83	2875.52	3409.48	1262.38	2134.14	398.954	439.201	345.188	2757.27	2268.67	394.448	6.9902	1.8162e-05
A_55_P2106121	NM_001291041	mm|3qB	Il21	Mus musculus interleukin 21 (Il21), transcript variant 1, mRNA [NM_001291041]	81.8322	100.063	126.038	97.8686	50.1949	68.4393	4.55501	4.26515	3.79204	102.644	72.1676	4.20406	24.4155	1.9661e-05
A_52_P110052	NM_010045	mm|1qH3	Ackr1	Mus musculus atypical chemokine receptor 1 (Duffy blood group) (Ackr1), mRNA [NM_010045]	532.42	716.663	557.415	251.877	216.877	454.656	18.9996	23.4278	27.2304	602.166	307.803	23.2193	25.9339	1.98587e-05
A_55_P2029319	NM_011617	mm|17qD	Cd70	Mus musculus CD70 antigen (Cd70), mRNA [NM_011617]	82.049	88.2054	108.928	97.2103	43.3601	83.3412	3.88811	5.07548	3.57115	93.0609	74.6372	4.17825	22.2727	2.16001e-05
A_55_P2125491	NM_011659	mm|4qE2	Tnfrsf4	Mus musculus tumor necrosis factor receptor superfamily, member 4 (Tnfrsf4), mRNA [NM_011659]	3982.54	4902.35	4503.92	3662.7	3110.85	4606.85	376.955	405.499	498.914	4462.94	3793.47	427.123	10.4488	2.21834e-05
A_51_P201035	NM_145924	mm|XqE3	Cenpi	Mus musculus centromere protein I (Cenpi), transcript variant 1, mRNA [NM_145924]	111.811	121.71	104.842	150.608	111.19	59.804	39.5848	37.363	39.5735	112.788	107.201	38.8404	2.90387	2.30412e-05
A_55_P1971951	NM_019388	mm|16qB3	Cd86	Mus musculus CD86 antigen (Cd86), mRNA [NM_019388]	1535.86	1647.98	1428.17	1624.2	1208.62	1344.87	247.746	211.402	270.615	1537.34	1392.56	243.254	6.31988	2.43977e-05
A_55_P2156731	NM_010382	mm|17qB1	H2-Eb1	Mus musculus histocompatibility 2, class II antigen E beta (H2-Eb1), mRNA [NM_010382]	228832	237400	221674	194485	192318	178811	45041.6	53995.2	55411.7	229302	188538	51482.9	4.45395	2.53426e-05
A_52_P374983	AK080381	mm|8qC5	9330175E14Rik	Mus musculus 3 days neonate thymus cDNA, RIKEN full-length enriched library, clone:A630085K21 product:hypothetical protein, full insert sequence. [AK080381]	39.2049	45.793	44.3654	28.4497	23.4125	37.5112	5.18722	3.81648	4.00757	43.1211	29.7911	4.33709	9.94241	2.68505e-05
A_66_P123485	ENSMUST00000198714	mm|6qC1		immunoglobulin kappa variable 1-115 [Source:MGI Symbol;Acc:MGI:3644873] [ENSMUST00000198714]	26.4032	21.7875	20.0295	17.5473	13.1945	34.6392	3.82467	3.60471	3.66735	22.7401	21.7937	3.69891	6.14778	2.69863e-05
A_55_P1993001	ENSMUST00000103526	mm|12qF2		immunoglobulin heavy variable 1-55 [Source:MGI Symbol;Acc:MGI:4439716] [ENSMUST00000103526]	1605.76	1466.82	1156.58	2078.73	1493.25	814.288	74.5545	99.9485	89.4185	1409.72	1462.09	87.9738	16.0243	2.85089e-05
A_55_P2831060	NM_011612	mm|4qE2	Tnfrsf9	Mus musculus tumor necrosis factor receptor superfamily, member 9 (Tnfrsf9), transcript variant 1, mRNA [NM_011612]	1084.71	823.349	890.16	993.364	560.377	1093.25	81.2808	62.0406	79.6095	932.741	882.33	74.3103	12.552	2.93389e-05
A_51_P424810	NM_133762	mm|12qF2	Ncapg2	Mus musculus non-SMC condensin II complex, subunit G2 (Ncapg2), mRNA [NM_133762]	372.291	458.723	408.199	467.55	301.737	260.526	108.727	106.647	113.694	413.071	343.271	109.689	3.76583	3.10171e-05
A_55_P2128499	NM_145137	mm|11qB3	Mgl2	Mus musculus macrophage galactose N-acetyl-galactosamine specific lectin 2 (Mgl2), mRNA [NM_145137]	57089	63085.5	61915.4	58169.3	50583.7	66305.2	27524.1	26646.5	25233.1	60696.6	58352.7	26467.9	2.29322	3.12342e-05
A_51_P165244	NM_018734	mm|3qH1	Gbp3	Mus musculus guanylate binding protein 3 (Gbp3), transcript variant 2, mRNA [NM_018734]	7747.92	8797.39	7380.58	8815.54	5232.61	4926.24	2093.99	2006.98	1812.57	7975.3	6324.8	1971.18	4.04595	3.24806e-05
A_51_P195044	NM_139218	mm|6qF1	Dppa3	Mus musculus developmental pluripotency-associated 3 (Dppa3), mRNA [NM_139218]	40.6002	39.7379	29.4885	29.8074	31.3616	39.0144	4.05304	3.59994	3.59224	36.6089	33.3945	3.74841	9.76651	3.3309e-05
A_55_P2734707	AK138249	mm|7qE3	Trim30a	Mus musculus adult male hypothalamus cDNA, RIKEN full-length enriched library, clone:A230045A11 product:tripartite motif protein 30, full insert sequence. [AK138249]	1591.77	1494.49	1530.22	1773.25	1191.17	1374.86	699.239	777.616	749.083	1538.82	1446.43	741.979	2.07394	3.54642e-05
A_66_P119283	NR_040453	mm|7qE3	Gm17757	Mus musculus predicted gene, 17757 (Gm17757), non-coding RNA [NR_040453]	59.4896	62.3609	55.1217	50.1803	47.8827	45.647	22.7988	20.4943	20.3556	58.9907	47.9033	21.2162	2.78045	3.75816e-05
A_51_P248666	NM_021893	mm|19qC1	Cd274	Mus musculus CD274 antigen (Cd274), mRNA [NM_021893]	2048.46	2280.09	2437.34	2343.43	1690.72	1860.44	612.773	656.633	694.807	2255.3	1964.86	654.738	3.44459	3.81665e-05
A_55_P2082180	NM_011612	mm|4qE2	Tnfrsf9	Mus musculus tumor necrosis factor receptor superfamily, member 9 (Tnfrsf9), transcript variant 1, mRNA [NM_011612]	214.035	185.028	187.214	206.78	95.8654	222.498	17.1651	11.6135	16.2183	195.426	175.048	14.999	13.0293	3.86939e-05
A_55_P1978424	NM_007536	mm|9qE3.1	Bcl2a1d	Mus musculus B cell leukemia/lymphoma 2 related protein A1d (Bcl2a1d), mRNA [NM_007536]	23369.4	23693.5	25639.7	22059	17163.8	19726.8	4119.63	5091.11	5282.55	24234.2	19649.8	4831.09	5.0163	4.02295e-05
A_52_P635898	NM_010864	mm|9qD	Myo5a	Mus musculus myosin VA (Myo5a), mRNA [NM_010864]	2073.36	1995.81	2378.17	1781.51	1625.81	1550	503.206	477.35	565.589	2149.11	1652.44	515.382	4.16994	4.05518e-05
A_55_P2128499	NM_145137	mm|11qB3	Mgl2	Mus musculus macrophage galactose N-acetyl-galactosamine specific lectin 2 (Mgl2), mRNA [NM_145137]	55678.4	62191.8	61431.3	59285.7	50154.6	64207.9	27032	26288.3	24858.7	59767.2	57882.7	26059.6	2.29348	4.18287e-05
A_55_P2509301	NM_001198561	mm|17qB1	H2-Q7	Mus musculus histocompatibility 2, Q region locus 7 (H2-Q7), transcript variant 3, mRNA [NM_001198561]	31856.3	28872.9	33138.9	29467.7	27598.4	27039.9	11726.2	10651.9	11771.2	31289.4	28035.3	11383.1	2.74876	4.26519e-05
A_55_P2128499	NM_145137	mm|11qB3	Mgl2	Mus musculus macrophage galactose N-acetyl-galactosamine specific lectin 2 (Mgl2), mRNA [NM_145137]	55995	62429.2	60845.3	56229.8	50120.2	66310.6	27683.2	26850.5	25296.9	59756.5	57553.5	26610.2	2.24562	4.35719e-05
A_66_P125929	NM_013683	mm|17qB1	Tap1	Mus musculus transporter 1, ATP-binding cassette, sub-family B (MDR/TAP) (Tap1), transcript variant 1, mRNA [NM_013683]	11215	13116.2	10413.8	12196.9	7096.07	10350.8	2430.61	2673.73	2750.14	11581.7	9881.25	2618.16	4.42358	4.40867e-05
A_55_P2068607	NM_029219	mm|4qD2.2	Rnf19b	Mus musculus ring finger protein 19B (Rnf19b), mRNA [NM_029219]	6669.85	6013.09	6923.86	6935.14	5266.07	4896.04	2464.85	2649.85	2650.76	6535.6	5699.08	2588.49	2.52487	4.4981e-05
A_55_P2745543	NM_010397	mm|17qB1	H2-T22	Mus musculus histocompatibility 2, T region locus 22 (H2-T22), mRNA [NM_010397]	8262.58	8428.16	9401.27	7855.97	7299.85	6982.87	2956.17	2518.68	2699.73	8697.33	7379.56	2724.86	3.19185	4.58461e-05
A_66_P125902	NM_205820	mm|XqD	Tlr13	Mus musculus toll-like receptor 13 (Tlr13), mRNA [NM_205820]	251.923	255.961	284.558	204.489	233.16	256.037	61.5307	63.3956	75.1906	264.147	231.229	66.7056	3.95989	4.68549e-05
A_52_P338066	NM_023137	mm|17qB1	Ubd	Mus musculus ubiquitin D (Ubd), mRNA [NM_023137]	3540.05	8460.22	8208.81	4264.22	3629.73	4232.16	4.33731	4.08906	8.76646	6736.36	4042.04	5.73095	1175.44	4.74618e-05
A_30_P01017895	chr1:175654606-175672031_R	mm|1qH3		lincRNA:chr1:175654606-175672031 reverse strand	2300.15	2562.69	2303.81	2200.36	1574.19	1799.44	493.393	478.694	605.452	2388.88	1857.99	525.846	4.54293	5.01147e-05
A_51_P112355	NM_018738	mm|11qB1.3	Igtp	Mus musculus interferon gamma induced GTPase (Igtp), mRNA [NM_018738]	24292.6	30920.3	29173.2	27242.7	16985.4	19964	3367.17	4306.18	4201.3	28128.7	21397.4	3958.22	7.1064	5.16187e-05
A_55_P2480722	NM_001267808	0	H2-L	Mus musculus histocompatibility 2, D region locus L (H2-L), mRNA [NM_001267808]	56314.1	53569.9	60098.3	47366.2	52606.5	49666.3	20738	18918.4	22112.2	56660.8	49879.7	20589.5	2.75192	5.56086e-05
A_55_P2066173	ENSMUST00000103420	mm|12qF1		immunoglobulin heavy constant gamma 1 (G1m marker) [Source:MGI Symbol;Acc:MGI:96446] [ENSMUST00000103420]	3300.62	6862.06	2078.53	5300.53	4409.98	2048.8	4.01791	5.83101	5.31812	4080.4	3919.77	5.05568	807.093	5.57221e-05
A_51_P369803	NM_013585	mm|17qB1	Psmb9	Mus musculus proteasome (prosome, macropain) subunit, beta type 9 (large multifunctional peptidase 2) (Psmb9), mRNA [NM_013585]	20278.8	20218.3	22339.6	20113.7	17032.8	17138.5	5452.02	6534.85	6505.31	20945.6	18095	6164.06	3.39801	5.58955e-05
A_51_P253074	NM_027979	mm|1qE4	Chit1	Mus musculus chitinase 1 (chitotriosidase) (Chit1), transcript variant 3, mRNA [NM_027979]	402.463	382.857	316.135	442.418	199.575	327.862	58.4364	70.6858	69.4409	367.152	323.285	66.1877	5.54713	5.6684e-05
A_55_P2128499	NM_145137	mm|11qB3	Mgl2	Mus musculus macrophage galactose N-acetyl-galactosamine specific lectin 2 (Mgl2), mRNA [NM_145137]	57749.1	64759.2	61747.1	50938.2	50367.6	65859	27850	25917.7	24759.9	61418.5	55721.6	26175.9	2.34638	5.751e-05
A_55_P1962918	NM_172648	mm|1qH3	Ifi205	Mus musculus interferon activated gene 205 (Ifi205), mRNA [NM_172648]	4250.94	3044.43	3235.65	4218.24	2746.56	2104.38	506.794	552.992	532.932	3510.34	3023.06	530.906	6.61198	5.8891e-05
A_55_P2090060	NM_172295	mm|3qF2.2	Mab21l3	Mus musculus mab-21-like 3 (C. elegans) (Mab21l3), mRNA [NM_172295]	227.067	331.654	366.139	247.01	251.339	325.237	17.2565	16.0475	20.0418	308.287	274.529	17.7819	17.3371	5.8892e-05
A_51_P483324	NM_008979	mm|3qF2.2	Ptpn22	Mus musculus protein tyrosine phosphatase, non-receptor type 22 (lymphoid) (Ptpn22), transcript variant 1, mRNA [NM_008979]	2014.6	1689.89	2076.64	2057.58	1039.62	1651.49	436.276	350.87	383.829	1927.04	1582.89	390.325	4.93702	5.96316e-05
A_52_P67678	NM_028788	mm|4qB1	Stra6l	Mus musculus STRA6-like (Stra6l), transcript variant 1, mRNA [NM_028788]	54.1712	53.0972	64.8546	21.4266	24.436	127.983	4.39154	3.88297	5.94457	57.3743	57.9484	4.73969	12.1051	5.99274e-05
A_51_P108459	NM_008152	mm|12qE	Gpr65	Mus musculus G-protein coupled receptor 65 (Gpr65), mRNA [NM_008152]	2803.76	2023.14	2262.68	2478.13	1439.05	1537.29	359.079	380.166	410.493	2363.19	1818.15	383.246	6.16626	6.20896e-05
A_51_P503797	NM_178611	mm|7qA1	Lair1	Mus musculus leukocyte-associated Ig-like receptor 1 (Lair1), transcript variant b, mRNA [NM_178611]	2129.63	1791.01	1580.44	1883.37	1292.2	1160.71	346.037	305.223	350.093	1833.69	1445.43	333.784	5.49365	6.24751e-05
A_52_P299771	NM_007535	mm|9qF3	Bcl2a1c	Mus musculus B cell leukemia/lymphoma 2 related protein A1c (Bcl2a1c), mRNA [NM_007535]	1461.73	1696.57	1489.87	1467.17	944.437	1447.3	315.19	302.656	384.912	1549.39	1286.3	334.253	4.63538	6.25589e-05
A_66_P129427	ENSMUST00000195619	mm|12qF2		immunoglobulin heavy variable 3-5 [Source:MGI Symbol;Acc:MGI:3648045] [ENSMUST00000195619]	127.526	165.002	114.482	385.975	109.215	38.1074	15.3245	14.5142	17.6639	135.67	177.766	15.8342	8.56817	6.45961e-05
A_51_P374198	NM_023158	mm|11qB3	Cxcl16	Mus musculus chemokine (C-X-C motif) ligand 16 (Cxcl16), mRNA [NM_023158]	3464.03	3384.42	3523.87	3816.37	2648.84	2872	1553.29	1330.19	1332.73	3457.44	3112.4	1405.4	2.46011	6.80485e-05
A_51_P303424	NM_021334	mm|7qF3	Itgax	Mus musculus integrin alpha X (Itgax), mRNA [NM_021334]	15604.5	12847.7	16310.1	11553.3	12147.9	12350.4	3227.92	2973.47	3540.73	14920.7	12017.2	3247.37	4.59471	6.84415e-05
A_51_P140710	NM_011337	mm|11qC	Ccl3	Mus musculus chemokine (C-C motif) ligand 3 (Ccl3), mRNA [NM_011337]	1099.41	1320.87	1675.16	703.483	569.246	422.628	170.538	151.674	157.363	1365.15	565.119	159.859	8.53973	7.32936e-05
A_52_P628067	NM_013538	mm|6qF2	Cdca3	Mus musculus cell division cycle associated 3 (Cdca3), mRNA [NM_013538]	753.379	731.787	560.24	1132.54	509.8	397.723	124.214	134.074	118.588	681.802	680.02	125.626	5.42725	7.52722e-05
A_55_P2049647	NM_001001892	mm|17qB1	H2-K1	Mus musculus histocompatibility 2, K1, K region (H2-K1), transcript variant 1, mRNA [NM_001001892]	80565.6	74789.5	91113.2	66310.2	74231.2	70362	28987.3	26747.3	29292.5	82156.1	70301.1	28342.4	2.8987	7.89145e-05
A_55_P2745710	NM_010394	mm|17qB1	H2-Q7	Mus musculus histocompatibility 2, Q region locus 7 (H2-Q7), transcript variant 1, mRNA [NM_010394]	16167	15719.3	20036.2	15854.4	14437.4	16811.1	4012.18	3628.03	4244.92	17307.5	15701	3961.71	4.36869	7.97693e-05
A_51_P230103	NM_001012273	mm|11qE2	Birc5	Mus musculus baculoviral IAP repeat-containing 5 (Birc5), transcript variant 3, mRNA [NM_001012273]	4449.45	3793.34	3117.7	6050.23	2875.96	2173.92	644.501	549.964	583.987	3786.83	3700.04	592.817	6.38785	8.15223e-05
A_55_P1980998	ENSMUST00000198019	mm|14qC2		T cell receptor alpha variable 7-1 [Source:MGI Symbol;Acc:MGI:3647460] [ENSMUST00000198019]	22.858	23.1092	17.7203	12.8359	11.2826	20.0451	4.3181	3.87233	3.55731	21.2292	14.7212	3.91592	5.42125	8.24364e-05
A_55_P2032703	NM_001199347	mm|XqA1.1	Foxp3	Mus musculus forkhead box P3 (Foxp3), transcript variant 1, mRNA [NM_001199347]	258.608	351.355	320.496	218.57	249.17	313.574	27.6236	39.4579	32.0124	310.153	260.438	33.0313	9.38966	8.30925e-05
A_55_P1978511	NM_010394	mm|17qB1	H2-Q7	Mus musculus histocompatibility 2, Q region locus 7 (H2-Q7), transcript variant 1, mRNA [NM_010394]	88069.1	93761.5	100658	81190.4	84777.9	89079.4	32484.9	28649.1	34441.5	94163	85015.9	31858.5	2.95566	8.32175e-05
A_55_P1983768	NM_009689	mm|11qE2	Birc5	Mus musculus baculoviral IAP repeat-containing 5 (Birc5), transcript variant 1, mRNA [NM_009689]	478.041	445.919	332.734	531.189	283.233	212.242	58.6276	49.9753	59.3657	418.898	342.221	55.9896	7.48171	8.60696e-05
A_55_P2506130	NM_013737	mm|17qB3	Pla2g7	Mus musculus phospholipase A2, group VII (platelet-activating factor acetylhydrolase, plasma) (Pla2g7), mRNA [NM_013737]	2247.61	1983.82	1881.48	1351.14	1208.91	1477.28	252.472	345.651	344.551	2037.63	1345.78	314.225	6.48464	8.75474e-05
A_51_P489268	NM_019438	mm|5qB3	Ncapg	Mus musculus non-SMC condensin I complex, subunit G (Ncapg), mRNA [NM_019438]	707.183	805.641	569.018	949.708	453.142	408.021	77.5338	66.3328	90.8106	693.947	603.624	78.2257	8.87109	8.85406e-05
A_52_P463518	NM_021325	mm|16qB4	Cd200r1	Mus musculus CD200 receptor 1 (Cd200r1), mRNA [NM_021325]	243.408	242.263	287.791	159.207	234.827	186.275	45.9956	60.8787	53.6758	257.821	193.436	53.5167	4.81757	9.07247e-05
A_55_P2051334	NR_004446	mm|17qB1	H2-K2	Mus musculus histocompatibility 2, K region locus 2 (H2-K2), non-coding RNA [NR_004446]	81096.7	86303.1	97640.3	76317.5	81611.9	84010.6	28245	25791.2	30325.6	88346.7	80646.7	28120.6	3.14171	9.13345e-05
A_55_P1963920	NM_001045526	mm|11qB3	Scimp	Mus musculus SLP adaptor and CSK interacting membrane protein (Scimp), mRNA [NM_001045526]	1634.41	1555.3	1702.08	1761.48	1259.31	1083.45	415.823	501.684	527.816	1630.6	1368.08	481.774	3.38456	9.19867e-05
A_51_P181451	NM_007572	mm|4qD3	C1qa	Mus musculus complement component 1, q subcomponent, alpha polypeptide (C1qa), mRNA [NM_007572]	13315.6	13209.7	10718.6	10954.5	8034.4	6241.59	1052.33	1180.86	1601.21	12414.6	8410.15	1278.13	9.71311	9.2121e-05
A_52_P577384	NM_010531	mm|7qE3	Il18bp	Mus musculus interleukin 18 binding protein (Il18bp), mRNA [NM_010531]	1759.64	1560.57	2269.13	1720.39	1099.92	1097.45	306.044	326.258	319.887	1863.11	1305.92	317.396	5.86999	9.6142e-05
A_52_P600417	NM_026380	mm|1qG3	Rgs8	Mus musculus regulator of G-protein signaling 8 (Rgs8), mRNA [NM_026380]	58.9038	35.7855	41.0397	23.4533	7.79783	8.21479	4.11638	3.60523	3.40986	45.243	13.1553	3.71049	12.1933	9.79393e-05
A_52_P354373	NR_037956	mm|6qG1	1190002F15Rik	Mus musculus RIKEN cDNA 1190002F15 gene (1190002F15Rik), transcript variant 1, long non-coding RNA [NR_037956]	662.547	742.865	562.549	864.94	428.455	506.331	185.718	181.925	176.487	655.987	599.908	181.377	3.61671	9.86797e-05
A_55_P2596289	ENSMUST00000109581	mm|15qF1	Racgap1	Rac GTPase-activating protein 1 [Source:MGI Symbol;Acc:MGI:1349423] [ENSMUST00000109581]	82.0562	91.5035	77.6583	144.487	61.0272	57.2179	31.5481	30.7493	34.8005	83.7393	87.5772	32.366	2.58727	0.000100694
A_55_P2625988	NM_025961	mm|2qE5	Gatm	Mus musculus glycine amidinotransferase (L-arginine:glycine amidinotransferase) (Gatm), mRNA [NM_025961]	126.32	162.536	120.075	120.951	75.5795	84.8358	11.4277	9.91619	15.208	136.31	93.7886	12.1839	11.1877	0.000102493
A_55_P1958165	NM_001276398	mm|19qA	Ms4a7	Mus musculus membrane-spanning 4-domains, subfamily A, member 7 (Ms4a7), transcript variant 3, mRNA [NM_001276398]	12446.7	15832	11910.9	9320.6	7612.79	6532.29	546.772	777.861	962.474	13396.5	7821.89	762.369	17.5723	0.000103288
A_51_P351860	NM_009777	mm|4qD3	C1qb	Mus musculus complement component 1, q subcomponent, beta polypeptide (C1qb), mRNA [NM_009777]	11378.2	10877.9	7651.62	9031.62	5729.43	5709.38	819.199	933.467	1103.19	9969.24	6823.48	951.951	10.4724	0.000104128
A_51_P434737	BC023105	0	BC023105	Mus musculus cDNA sequence BC023105, mRNA (cDNA clone MGC:28198 IMAGE:3989161), complete cds. [BC023105]	53.3032	80.0862	45.1627	58.5518	9.59259	27.9839	4.203	3.88526	3.6343	59.5174	32.0428	3.90752	15.2315	0.000104386
A_55_P2128499	NM_145137	mm|11qB3	Mgl2	Mus musculus macrophage galactose N-acetyl-galactosamine specific lectin 2 (Mgl2), mRNA [NM_145137]	56043.4	61066.2	59593.5	60011	50056.7	59304.8	26709.5	27472	23574.7	58901	56457.5	25918.7	2.27253	0.000104488
A_51_P463846	NM_145545	mm|3qH1	Gbp7	Mus musculus guanylate binding protein 7 (Gbp7), transcript variant 1, mRNA [NM_145545]	1677.77	1959.72	1660.49	1914.77	1155.36	1409.03	711.283	640.54	689.582	1765.99	1493.05	680.468	2.59526	0.000104693
A_52_P266132	NM_008013	mm|5qA3	Fgl2	Mus musculus fibrinogen-like protein 2 (Fgl2), mRNA [NM_008013]	2314.26	1834.66	1806.54	1748.41	1722.87	1013.78	455.336	519.606	510.906	1985.16	1495.02	495.283	4.00813	0.000105479
A_51_P359636	NM_011150	mm|11qE2	Lgals3bp	Mus musculus lectin, galactoside-binding, soluble, 3 binding protein (Lgals3bp), mRNA [NM_011150]	26566.7	25452.2	30303.1	28617.7	23773.3	19557.2	9285.82	10330.1	10531.5	27440.7	23982.7	10049.1	2.73065	0.000105805
A_55_P2790614	NM_177155	mm|6qF3	Klri2	Mus musculus killer cell lectin-like receptor family I member 2 (Klri2), mRNA [NM_177155]	60.6752	54.1239	57.8399	46.8103	70.4582	48.6338	18.7032	18.4148	14.9688	57.5463	55.3008	17.3623	3.31444	0.000109088
A_55_P2929773	NM_009828	mm|3qB	Ccna2	Mus musculus cyclin A2 (Ccna2), mRNA [NM_009828]	888.335	793.091	589.296	1126.51	554.332	360.967	114.664	102.781	110.104	756.908	680.604	109.183	6.93249	0.000109124
A_55_P1967491	NM_001029929	mm|11qB3	Zmynd15	Mus musculus zinc finger, MYND-type containing 15 (Zmynd15), mRNA [NM_001029929]	756.601	596.731	718.05	783.612	535.058	897.312	91.8203	95.0076	126.98	690.461	738.661	104.603	6.6008	0.000112772
A_55_P2792380	NM_011937	mm|18qB3	Gnpda1	Mus musculus glucosamine-6-phosphate deaminase 1 (Gnpda1), mRNA [NM_011937]	3772.21	4008.49	4200.36	3469.41	3124.96	3630.7	1680.48	1711.19	1933.37	3993.69	3408.36	1775.02	2.24994	0.000113301
A_55_P2029217	ENSMUST00000103573	mm|14qC2		T cell receptor alpha variable 6-2 [Source:MGI Symbol;Acc:MGI:3642602] [ENSMUST00000103573]	27.5086	32.2478	21.2325	11.9166	14.8746	29.9993	4.31603	4.05157	3.95486	26.9963	18.9302	4.10749	6.57247	0.000114877
A_51_P170466	NM_027758	mm|8qC2	Tbc1d9	Mus musculus TBC1 domain family, member 9 (Tbc1d9), transcript variant 2, mRNA [NM_027758]	1618.66	1696.88	1565.64	1566.41	1288.33	1569	765.126	757.927	862.772	1627.06	1474.58	795.275	2.04591	0.000115002
A_52_P66505	NR_045935	mm|16qB5	Gm4827	Mus musculus predicted gene 4827 (Gm4827), long non-coding RNA [NR_045935]	147.659	119.716	155.1	144.714	92.7526	173.872	4.03852	8.03125	5.30096	140.825	137.113	5.79024	24.321	0.000115162
A_51_P457528	NM_007630	mm|9qD	Ccnb2	Mus musculus cyclin B2 (Ccnb2), mRNA [NM_007630]	1856.8	1997.1	1762.84	2388.13	1804.04	1196.67	394.159	423.186	529.336	1872.25	1796.28	448.894	4.1708	0.000116405
A_55_P2042753	NM_020626	mm|XqF5	Tmem27	Mus musculus transmembrane protein 27 (Tmem27), mRNA [NM_020626]	21.5518	23.0752	21.5344	18.7548	8.90476	10.8402	4.105	4.77662	5.78292	22.0538	12.8332	4.88818	4.51166	0.000118231
A_55_P2128499	NM_145137	mm|11qB3	Mgl2	Mus musculus macrophage galactose N-acetyl-galactosamine specific lectin 2 (Mgl2), mRNA [NM_145137]	56645	62245.2	62114.3	55642.2	49316.9	62456.9	27299.7	26093.3	23158.8	60334.8	55805.3	25517.3	2.36447	0.000120035
A_51_P421876	NM_016850	mm|7qF5	Irf7	Mus musculus interferon regulatory factor 7 (Irf7), transcript variant 1, mRNA [NM_016850]	951.978	1037.62	1274.87	1393.02	987.583	641.674	254.619	281.874	282.699	1088.16	1007.42	273.064	3.98499	0.000122577
A_66_P129680	ENSMUST00000174699	mm|17qB1		histocompatibility 2, Q region locus 6 [Source:MGI Symbol;Acc:MGI:95935] [ENSMUST00000174699]	41585.2	52016.8	47966.8	44075.6	35644.6	53087.7	17278.7	15748.5	16649.9	47189.6	44269.3	16559	2.84978	0.000122942
A_65_P19395	NM_010380	mm|17qB1	H2-D1	Mus musculus histocompatibility 2, D region locus 1 (H2-D1), mRNA [NM_010380]	112781	95657.6	113541	100662	93313.4	94813.1	44562.8	40734.2	43416.5	107326	96262.7	42904.5	2.50152	0.000123507
A_55_P2035018	NM_020001	mm|6qF2	Clec4n	Mus musculus C-type lectin domain family 4, member n (Clec4n), transcript variant 1, mRNA [NM_020001]	7953.87	8615.63	9173.95	6352.17	8554.56	7291.01	1373.68	1816.22	1913.86	8581.15	7399.25	1701.25	5.04401	0.000125706
A_66_P129680	ENSMUST00000174699	mm|17qB1		histocompatibility 2, Q region locus 6 [Source:MGI Symbol;Acc:MGI:95935] [ENSMUST00000174699]	40547.6	51081.5	48491.4	45687.2	35321.2	53053.7	16798.5	16150.2	16392.7	46706.8	44687.4	16447.1	2.83982	0.000125952
A_55_P2023562	NM_199225	mm|11qE2	Cd300c	Mus musculus CD300C antigen (Cd300c), mRNA [NM_199225]	401.754	322.659	387.58	320.557	291.957	205.117	115.101	126.305	127.199	370.664	272.543	122.868	3.01676	0.000126366
A_51_P264825	NM_008479	mm|6qF2	Lag3	Mus musculus lymphocyte-activation gene 3 (Lag3), mRNA [NM_008479]	604.341	476.346	588.979	365.931	257.204	272.024	40.3439	32.2909	56.0172	556.555	298.386	42.884	12.9782	0.000127777
A_52_P52618	NM_007780	mm|15qE1	Csf2rb	Mus musculus colony stimulating factor 2 receptor, beta, low-affinity (granulocyte-macrophage) (Csf2rb), mRNA [NM_007780]	5806.47	6377.61	6796.97	5278.99	4314.11	5532.84	1417.12	1548.23	1872.63	6327.02	5041.98	1612.66	3.92334	0.000128774
A_55_P2742860	NM_028131	mm|8qE1	Cenpn	Mus musculus centromere protein N (Cenpn), mRNA [NM_028131]	535.675	546.813	482.197	797.009	465.707	375.033	209.899	208.507	239.46	521.562	545.916	219.288	2.37843	0.000129562
A_51_P137419	NM_009977	mm|2qG3	Cst7	Mus musculus cystatin F (leukocystatin) (Cst7), mRNA [NM_009977]	1170.23	1049.24	1482.23	1004.9	592.248	944.641	171.173	170.714	217.763	1233.9	847.261	186.55	6.6143	0.000131558
A_55_P2016034	NM_001033207	mm|8qC5	Nlrc5	Mus musculus NLR family, CARD domain containing 5 (Nlrc5), mRNA [NM_001033207]	4747.81	7202.23	5879.67	6145.37	2987.3	5679.89	906.612	997.487	857.127	5943.24	4937.52	920.409	6.45717	0.000133225
A_55_P2128499	NM_145137	mm|11qB3	Mgl2	Mus musculus macrophage galactose N-acetyl-galactosamine specific lectin 2 (Mgl2), mRNA [NM_145137]	59027.2	65791.6	59714.3	55757.3	48796.2	65220.4	28035.5	25858.1	23629.2	61511	56591.3	25840.9	2.38037	0.000134035
A_66_P127056	XR_373982	mm|2qA1	LOC102632465	PREDICTED: Mus musculus uncharacterized LOC102632465 (LOC102632465), transcript variant X8, ncRNA [XR_373982]	262.988	472.3	318.247	208.693	117.128	401.539	19.1294	20.3254	25.2516	351.178	242.453	21.5688	16.2818	0.000134519
A_51_P100327	NM_013683	mm|17qB1	Tap1	Mus musculus transporter 1, ATP-binding cassette, sub-family B (MDR/TAP) (Tap1), transcript variant 1, mRNA [NM_013683]	2220.91	2713.95	2785.48	2279.7	1829.33	1926.16	513.928	503.198	644.492	2573.44	2011.73	553.873	4.64627	0.000135059
A_66_P106231	NM_001081115	mm|7qA3	Nccrp1	Mus musculus non-specific cytotoxic cell receptor protein 1 homolog (zebrafish) (Nccrp1), mRNA [NM_001081115]	715.718	706.562	808.178	692.872	495.504	774.127	122.047	153.279	174.023	743.486	654.167	149.783	4.96375	0.000137102
A_55_P2128499	NM_145137	mm|11qB3	Mgl2	Mus musculus macrophage galactose N-acetyl-galactosamine specific lectin 2 (Mgl2), mRNA [NM_145137]	54047.7	64006.6	59318.5	57415.1	49395.6	64778.3	27793.9	26458.2	25316.6	59124.3	57196.3	26522.9	2.22918	0.000137962
A_55_P2077068	NM_172833	mm|18qE1	Malt1	Mus musculus mucosa associated lymphoid tissue lymphoma translocation gene 1 (Malt1), mRNA [NM_172833]	1712.33	1865.45	1921.02	2123.68	1617.44	2221.27	835.116	909.53	944.116	1832.93	1987.47	896.254	2.0451	0.000139405
A_51_P109508	NM_134250	mm|11qB1.1	Havcr2	Mus musculus hepatitis A virus cellular receptor 2 (Havcr2), mRNA [NM_134250]	1757.03	1353.01	1555.26	1678.2	1244.85	1244.41	364.445	338.062	422.031	1555.1	1389.16	374.846	4.14864	0.000140632
A_30_P01025572	chr6:57583950-57624216_F	mm|6qB3		lincRNA:chr6:57583950-57624216 forward strand	806.31	958.31	842.897	918.447	585.182	784.191	304.477	260.357	311.536	869.173	762.607	292.123	2.97537	0.000140941
A_52_P261262	NM_144539	mm|1qH3	Slamf7	Mus musculus SLAM family member 7 (Slamf7), mRNA [NM_144539]	1528.38	1256.51	1527.91	1401.66	899.141	1055.36	145.219	181.103	227.382	1437.6	1118.72	184.568	7.789	0.000140943
A_51_P460332	NM_007385	mm|7qA3	Apoc4	Mus musculus apolipoprotein C-IV (Apoc4), mRNA [NM_007385]	26.5653	31.301	25.0484	11.9284	7.99004	14.9401	9.18207	8.15826	7.70277	27.6383	11.6195	8.3477	3.31088	0.000144141
A_55_P1995205	NM_011623	mm|11qD	Top2a	Mus musculus topoisomerase (DNA) II alpha (Top2a), mRNA [NM_011623]	494.301	510.89	380.162	710.483	316.838	245.788	59.3577	50.2273	73.1961	461.784	424.369	60.927	7.5793	0.00014554
A_55_P1961943	NM_001291058	mm|11qB3	Cd68	Mus musculus CD68 antigen (Cd68), transcript variant 1, mRNA [NM_001291058]	17122.8	13977.2	17501.1	10176.4	11997.5	11787.6	2780.08	3486.78	3696.73	16200.3	11320.5	3321.2	4.87786	0.000146987
A_55_P2744251	NM_016850	mm|7qF5	Irf7	Mus musculus interferon regulatory factor 7 (Irf7), transcript variant 1, mRNA [NM_016850]	23145.4	27886	31132.2	31407.3	25405.3	18350.5	5489.06	6426.92	6674.98	27387.8	25054.4	6196.99	4.41954	0.00014743
A_51_P444290	NM_029084	mm|1qH3	Slamf8	Mus musculus SLAM family member 8 (Slamf8), mRNA [NM_029084]	2642.15	3376.21	2924.92	2682.1	1606.07	1790.46	94.5526	162.157	184.128	2981.1	2026.21	146.946	20.2871	0.000148044
A_52_P422297	ENSMUST00000198184	mm|6qC1		immunoglobulin kappa variable 6-13 [Source:MGI Symbol;Acc:MGI:1330829] [ENSMUST00000198184]	296.871	254.495	375.584	269.81	414.325	281.453	45.8371	55.8997	51.8581	308.983	321.863	51.1983	6.03503	0.000148169
A_55_P1962937	NM_001272078	mm|17qC	Trem2	Mus musculus triggering receptor expressed on myeloid cells 2 (Trem2), transcript variant 2, mRNA [NM_001272078]	8901.87	10427.9	8836.55	4915.51	6022.72	5880.88	436.486	695.956	807.868	9388.78	5606.37	646.77	14.5164	0.000150801
A_66_P125004	NM_145150	mm|7qD3	Prc1	Mus musculus protein regulator of cytokinesis 1 (Prc1), transcript variant 1, mRNA [NM_145150]	211.929	203.165	166.819	360.745	193.78	101.754	48.3486	48.3603	57.8087	193.971	218.76	51.5059	3.766	0.000152191
A_55_P2797234	NM_001004140	mm|8qA2	Ckap2	Mus musculus cytoskeleton associated protein 2 (Ckap2), mRNA [NM_001004140]	559.994	596.054	575.388	1025.49	918.751	472.26	118.91	112.807	159.105	577.145	805.5	130.274	4.43024	0.000158433
A_51_P177092	NM_011487	mm|1qC1.1	Stat4	Mus musculus signal transducer and activator of transcription 4 (Stat4), transcript variant 1, mRNA [NM_011487]	987.449	1047.88	1075.92	1084.68	642.429	1054.61	352.402	344.916	428.84	1037.08	927.241	375.386	2.76271	0.000158496
A_52_P577748	NM_134152	mm|19qA	Lpxn	Mus musculus leupaxin (Lpxn), mRNA [NM_134152]	2802.57	2447.1	2639.51	2415.18	1703.74	2199.22	479.176	611.267	674.711	2629.73	2106.05	588.385	4.4694	0.000159135
A_51_P125135	NM_026410	mm|19qA	Cdca5	Mus musculus cell division cycle associated 5 (Cdca5), mRNA [NM_026410]	1162.38	1144.44	763.679	1606.67	631.407	568.961	140.528	119.733	138.463	1023.5	935.679	132.908	7.70083	0.000159319
A_55_P2175590	AK139943	mm|16qB5	Gm5486	Mus musculus 2 cells egg cDNA, RIKEN full-length enriched library, clone:B020041A18 product:hypothetical protein, full insert sequence. [AK139943]	105.692	114.577	122.922	88.3457	33.7754	77.9582	3.8414	7.42663	3.68747	114.397	66.6931	4.98516	22.9475	0.000160263
A_51_P509573	NM_013652	mm|11qC	Ccl4	Mus musculus chemokine (C-C motif) ligand 4 (Ccl4), mRNA [NM_013652]	2905.33	3269.9	3205.75	1309.52	986.12	1123.75	284.051	423.855	458.325	3126.99	1139.8	388.743	8.04385	0.000160286
A_51_P484371	NM_009403	mm|4qC1	Tnfsf8	Mus musculus tumor necrosis factor (ligand) superfamily, member 8 (Tnfsf8), mRNA [NM_009403]	206.023	246.412	302.087	366.839	203.757	377.458	42.8613	39.7787	32.7877	251.507	316.018	38.4759	6.53675	0.000163329
A_55_P1988228	NM_009791	mm|1qF	Aspm	Mus musculus asp (abnormal spindle)-like, microcephaly associated (Drosophila) (Aspm), mRNA [NM_009791]	325.675	394.394	277.368	509.986	358.428	226.634	54.3943	64.4814	68.0423	332.479	365.016	62.306	5.33623	0.000165972
A_55_P2077263	NM_021790	mm|13qD1	Cenpk	Mus musculus centromere protein K (Cenpk), transcript variant 1, mRNA [NM_021790]	242.741	261.98	191.789	268.822	151.229	156.957	58.6043	63.7813	61.6289	232.17	192.336	61.3382	3.78508	0.000167487
A_66_P129680	ENSMUST00000174699	mm|17qB1		histocompatibility 2, Q region locus 6 [Source:MGI Symbol;Acc:MGI:95935] [ENSMUST00000174699]	39639	49678.7	48650	44035.1	35401	48456.5	16621.7	15236.6	16402.4	45989.2	42630.9	16086.9	2.8588	0.000169409
A_51_P133137	NM_009004	mm|18qB1	Kif20a	Mus musculus kinesin family member 20A (Kif20a), transcript variant 3, mRNA [NM_009004]	428.795	411.096	380.132	619.736	436.328	230.671	89.6986	91.8281	121.292	406.675	428.911	100.94	4.02889	0.000169584
A_51_P416295	NM_019440	mm|11qB1.3	Irgm2	Mus musculus immunity-related GTPase family M member 2 (Irgm2), mRNA [NM_019440]	16555.5	19521.4	19834.8	17844.3	13109.9	13933.6	4006.61	4849.88	5318.12	18637.2	14962.6	4724.87	3.9445	0.000171067
A_55_P2109717	NM_183046	mm|19qC2	Kif20b	Mus musculus kinesin family member 20B (Kif20b), mRNA [NM_183046]	366.805	407.863	374.854	497.917	339.233	405.993	113.735	134.019	145.551	383.174	414.381	131.102	2.92272	0.000171102
A_51_P493467	NM_145588	mm|7qF3	Kif22	Mus musculus kinesin family member 22 (Kif22), mRNA [NM_145588]	1138.8	1520.51	1018.52	1467.27	1014.52	841.342	220.558	224.316	242.497	1225.94	1107.71	229.123	5.35057	0.000172516
A_51_P451377	NM_023125	mm|16qB1	Kng1	Mus musculus kininogen 1 (Kng1), transcript variant 2, mRNA [NM_023125]	21.2122	24.531	27.0309	4.11981	33.5094	89.1648	4.1884	4.02225	5.5563	24.258	42.2647	4.58898	5.28615	0.000173589
A_55_P2728143	NM_172616	mm|16qB5	C330027C09Rik	Mus musculus RIKEN cDNA C330027C09 gene (C330027C09Rik), mRNA [NM_172616]	148.631	150.568	121.515	166.453	132.069	94.611	45.8065	50.7729	50.7594	140.238	131.045	49.1129	2.85542	0.000173724
A_51_P193036	NM_019978	mm|3qC	Dclk1	Mus musculus doublecortin-like kinase 1 (Dclk1), transcript variant 1, mRNA [NM_019978]	233.261	303.575	307.415	253.184	272.342	300.995	83.4623	78.3148	77.0006	281.417	275.507	79.5926	3.53572	0.000176155
A_52_P204864	XM_011244913	mm|14qD1	Cdca2	PREDICTED: Mus musculus cell division cycle associated 2 (Cdca2), transcript variant X3, mRNA [XM_011244913]	33.4937	26.4206	20.6	46.7342	16.896	11.9401	3.95245	3.56446	3.40082	26.8381	25.1901	3.63925	7.37464	0.00017648
A_52_P480044	XR_397994	mm|18qD3	BC023105	PREDICTED: Mus musculus cDNA sequence BC023105 (BC023105), misc_RNA [XR_397994]	81.4749	188.117	107.63	110.801	22.8131	61.0682	4.09567	3.68136	4.42181	125.74	64.8941	4.06628	30.9227	0.000179506
A_52_P127925	NM_031198	mm|6qA2	Tfec	Mus musculus transcription factor EC (Tfec), mRNA [NM_031198]	208.981	214.444	267.198	128.073	199.114	151.176	74.2204	71.3775	64.4641	230.208	159.454	70.0207	3.28771	0.000180035
A_66_P129680	ENSMUST00000174699	mm|17qB1		histocompatibility 2, Q region locus 6 [Source:MGI Symbol;Acc:MGI:95935] [ENSMUST00000174699]	39026.2	48573.6	49085	44391.3	35540.5	54276.6	16598.7	15693.1	15273.5	45561.6	44736.1	15855.1	2.87362	0.000181681
A_52_P343306	NM_010378	mm|17qB1	H2-Aa	Mus musculus histocompatibility 2, class II antigen A, alpha (H2-Aa), mRNA [NM_010378]	34941.8	34437.4	39962.1	29921.1	29214.7	22704.6	5587.47	6743.55	8373.89	36447.1	27280.1	6901.63	5.28094	0.000185564
A_55_P2266178	XM_006520477	mm|15qE1	Il2rb	PREDICTED: Mus musculus interleukin 2 receptor, beta chain (Il2rb), transcript variant X1, mRNA [XM_006520477]	3451.35	3911.87	4440.93	3230.52	2264.83	2911.76	1013.4	1029.75	1235.29	3934.72	2802.37	1092.81	3.60054	0.000187377
A_55_P2908190	NM_001039050	mm|10qB4	Pkib	Mus musculus protein kinase inhibitor beta, cAMP dependent, testis specific (Pkib), transcript variant 2, mRNA [NM_001039050]	456.198	440.473	499.398	414.717	382.186	282.464	94.3466	112.955	133.535	465.356	359.789	113.612	4.09601	0.000187383
A_55_P2034033	NM_008353	mm|8qB3.3	Il12rb1	Mus musculus interleukin 12 receptor, beta 1 (Il12rb1), mRNA [NM_008353]	797.641	1247.05	1022.26	876.33	521.946	717.849	122.984	140.933	158.754	1022.32	705.375	140.89	7.2561	0.000187927
A_51_P102789	NM_007574	mm|4qD3	C1qc	Mus musculus complement component 1, q subcomponent, C chain (C1qc), mRNA [NM_007574]	19683.3	20635.6	14085.9	15756.7	10570.4	11110.7	1539.57	1866.73	2335.1	18134.9	12479.3	1913.8	9.47587	0.000188895
A_66_P129680	ENSMUST00000174699	mm|17qB1		histocompatibility 2, Q region locus 6 [Source:MGI Symbol;Acc:MGI:95935] [ENSMUST00000174699]	40009.3	52953.7	48925.6	42909	35758.9	52696.4	15645.2	14754.2	15387.6	47296.2	43788.1	15262.4	3.09888	0.000190728
A_66_P112006	NM_010395	mm|17qB1	H2-T10	Mus musculus histocompatibility 2, T region locus 10 (H2-T10), transcript variant 1, mRNA [NM_010395]	2300.67	2365.89	2597.78	2211.11	2022.03	1935.48	856.11	670.435	832.928	2421.45	2056.2	786.491	3.0788	0.000190902
A_55_P2133195	NM_001033767	mm|18qD3	Gm4951	Mus musculus predicted gene 4951 (Gm4951), mRNA [NM_001033767]	6936.72	7845.39	5825.78	8753.36	3294.81	3645.89	734.655	848.256	509.586	6869.3	5231.36	697.499	9.84847	0.000190908
A_55_P2498142	NM_008326	mm|11qB1.2	Irgm1	Mus musculus immunity-related GTPase family M member 1 (Irgm1), mRNA [NM_008326]	3276.82	4572.36	4076.48	3937.17	2800.22	2990.9	972.645	1035.27	1074.54	3975.22	3242.76	1027.49	3.86889	0.000190951
A_51_P262171	NM_008326	mm|11qB1.2	Irgm1	Mus musculus immunity-related GTPase family M member 1 (Irgm1), mRNA [NM_008326]	5735.96	7545.75	7137.41	6492.27	4666.5	5060.06	1491.62	1642.01	1872.57	6806.37	5406.28	1668.73	4.07877	0.00019187
A_51_P218774	NM_026418	mm|7qF3	Rgs10	Mus musculus regulator of G-protein signalling 10 (Rgs10), mRNA [NM_026418]	10760.1	9317.16	10197.3	10739.6	8442.19	7422.18	4027.24	4583.57	4668.53	10091.5	8868.01	4426.45	2.27982	0.000192731
A_51_P204402	NM_011369	mm|8qA1.1	Shcbp1	Mus musculus Shc SH2-domain binding protein 1 (Shcbp1), mRNA [NM_011369]	304.015	314.234	231.842	440.331	199.046	157.926	45.9769	42.1535	31.4616	283.363	265.768	39.864	7.10825	0.000195155
A_51_P487999	NM_028232	mm|17qC	Sgol1	Mus musculus shugoshin-like 1 (S. pombe) (Sgol1), mRNA [NM_028232]	443.138	477.6	324.047	610.03	335.189	248.379	84.9307	73.584	75.594	414.928	397.866	78.0362	5.31712	0.000196183
A_55_P2350617	NM_001145960	mm|9qA4	Slc37a2	Mus musculus solute carrier family 37 (glycerol-3-phosphate transporter), member 2 (Slc37a2), transcript variant 1, mRNA [NM_001145960]	410.949	475.451	464.542	358.876	275.457	363.561	65.5546	74.8947	100.123	450.314	332.631	80.1906	5.61555	0.000197072
A_66_P126171	NM_009445	mm|9qE2	Ttk	Mus musculus Ttk protein kinase (Ttk), transcript variant 1, mRNA [NM_009445]	64.5468	79.3772	56.1142	102.106	45.2134	43.3213	7.65673	6.24774	9.76181	66.6794	63.547	7.88876	8.45245	0.000197183
A_66_P129680	ENSMUST00000174699	mm|17qB1		histocompatibility 2, Q region locus 6 [Source:MGI Symbol;Acc:MGI:95935] [ENSMUST00000174699]	39972.9	51200.9	46772.6	44311.2	35394.1	53572.1	16690.2	14835.9	16307.6	45982.1	44425.8	15944.6	2.88387	0.00019837
A_51_P286496	NM_008368	mm|15qE1	Il2rb	Mus musculus interleukin 2 receptor, beta chain (Il2rb), mRNA [NM_008368]	2353.44	2700.92	2715.02	1935.55	1237.19	1783.92	502.394	555.648	712.683	2589.79	1652.22	590.242	4.38768	0.000198792
A_55_P2741874	NM_207105	mm|17qB1	H2-Ab1	Mus musculus histocompatibility 2, class II antigen A, beta 1 (H2-Ab1), mRNA [NM_207105]	47372.9	46595.6	50419.6	41072.1	37555.3	31042.6	7166.92	8954.29	11123.4	48129.3	36556.7	9081.55	5.29968	0.000200102
A_55_P2082060	NR_131021	mm|6qD1	4930512J16Rik	Mus musculus RIKEN cDNA 4930512J16 gene (4930512J16Rik), long non-coding RNA [NR_131021]	62.7158	76.8555	89.5412	64.9414	55.7049	220.014	13.6797	10.4091	9.67898	76.3708	113.553	11.2559	6.78495	0.000202327
A_52_P59124	NM_001025610	mm|19qA	Ms4a7	Mus musculus membrane-spanning 4-domains, subfamily A, member 7 (Ms4a7), transcript variant 2, mRNA [NM_001025610]	3970.54	5606.8	3812.3	2865.6	2412.26	2116.65	137.599	228.449	269.495	4463.21	2464.84	211.848	21.068	0.000202596
A_55_P2164428	NM_001033126	mm|6qF3	Cd27	Mus musculus CD27 antigen (Cd27), transcript variant 1, mRNA [NM_001033126]	149.608	160.437	161.468	121.807	69.8202	156.166	56.4993	71.0358	62.0108	157.171	115.931	63.182	2.4876	0.000206898
A_52_P586928	NM_018863	mm|2qF1	Pdyn	Mus musculus prodynorphin (Pdyn), transcript variant 1, mRNA [NM_018863]	78.7184	97.6667	99.2869	97.9814	54.8328	56.1059	4.42069	8.01584	4.2015	91.8907	69.64	5.54601	16.5688	0.000207194
A_55_P2757433	NM_010442	mm|8qC1	Hmox1	Mus musculus heme oxygenase 1 (Hmox1), mRNA [NM_010442]	7048.92	6994.17	8117.01	5756.84	8104.02	5860.52	3488.11	3030	3269.01	7386.7	6573.79	3262.37	2.26421	0.000207224
A_51_P464703	NM_021443	mm|11qC	Ccl8	Mus musculus chemokine (C-C motif) ligand 8 (Ccl8), mRNA [NM_021443]	34379.3	21654.9	25174.7	14256.2	12800.5	9730.33	300.07	519.759	779.509	27069.6	12262.4	533.113	50.7766	0.000207252
A_55_P2104612	AK158083	mm|17qB1		Mus musculus adult inner ear cDNA, RIKEN full-length enriched library, clone:F930027D19 product:hypothetical protein, full insert sequence. [AK158083]	542.917	523.363	530.184	614.627	501.129	512.279	272.112	264.171	226.738	532.155	542.678	254.341	2.09229	0.000209212
A_52_P189772	NM_194336	mm|5qE5	Gbp6	Mus musculus guanylate binding protein 6 (Gbp6), mRNA [NM_194336]	3899.95	3973.03	2896.85	5138.41	1768.94	2699.06	371.041	516.64	542.813	3589.94	3202.14	476.831	7.52875	0.000210979
A_55_P2810220	NM_001014976	mm|15qF3	Espl1	Mus musculus extra spindle pole bodies 1 (S. cerevisiae) (Espl1), mRNA [NM_001014976]	619.54	765.192	587.213	895.511	518.959	448.42	164.833	198.233	163.115	657.315	620.963	175.393	3.74766	0.000211876
A_55_P2088033	NM_001164329	mm|14qC3	Gm6904	Mus musculus predicted gene 6904 (Gm6904), mRNA [NM_001164329]	54.6672	40.4938	29.1286	20.3613	13.5022	38.9977	3.95183	3.5904	3.39757	41.4298	24.2871	3.6466	11.3612	0.000213
A_51_P369200	NM_028109	mm|2qH1	Tpx2	Mus musculus TPX2, microtubule-associated protein homolog (Xenopus laevis) (Tpx2), transcript variant 2, mRNA [NM_028109]	384.691	443.014	326.467	523.99	325.937	222.743	60.2299	68.2861	84.3403	384.724	357.556	70.9521	5.4223	0.000213411
A_51_P461319	NM_025961	mm|2qE5	Gatm	Mus musculus glycine amidinotransferase (L-arginine:glycine amidinotransferase) (Gatm), mRNA [NM_025961]	509.131	464.708	428.792	536.232	294.18	295.314	49.6744	40.0947	70.461	467.544	375.242	53.41	8.75386	0.000215691
A_55_P2086810	NM_001013817	mm|1qC5	Sp140	Mus musculus Sp140 nuclear body protein (Sp140), mRNA [NM_001013817]	496.133	603.902	577.593	546.566	438.198	499.305	220.848	239.431	245.633	559.21	494.69	235.304	2.37654	0.000216618
A_51_P284608	NM_001042605	mm|18qE1	Cd74	Mus musculus CD74 antigen (invariant polypeptide of major histocompatibility complex, class II antigen-associated) (Cd74), transcript variant 1, mRNA [NM_001042605]	154658	169407	148335	148386	126291	141784	32293.8	38999	46060.2	157467	138820	39117.7	4.02546	0.000217131
A_51_P352076	NM_008399	mm|11qB4	Itgae	Mus musculus integrin alpha E, epithelial-associated (Itgae), transcript variant 1, mRNA [NM_008399]	1177.74	1280.46	1387.52	1319.5	1050.33	1134.74	189.46	240.707	290.453	1281.91	1168.19	240.207	5.33668	0.00021825
A_55_P2802778	NM_010259	mm|3qH1	Gbp2b	Mus musculus guanylate binding protein 2b (Gbp2b), mRNA [NM_010259]	361.26	224.199	211.436	248.981	123.184	124.835	11.6974	5.59177	7.31793	265.632	165.667	8.20238	32.3847	0.000218837
A_66_P116412	NM_010229	mm|5qG3	Flt3	Mus musculus FMS-like tyrosine kinase 3 (Flt3), mRNA [NM_010229]	1508.26	1468.17	1664.24	1256.97	1042.92	1351.68	140.124	198.044	243.521	1546.89	1217.19	193.896	7.97791	0.000222842
A_55_P2745905	NM_008638	mm|6qC3	Mthfd2	Mus musculus methylenetetrahydrofolate dehydrogenase (NAD+ dependent), methenyltetrahydrofolate cyclohydrolase (Mthfd2), mRNA [NM_008638]	441.415	465.459	353.725	574.265	221.228	391.939	136.302	131.139	143.47	420.2	395.811	136.97	3.06781	0.000223674
A_55_P1956598	ENSMUST00000195192	mm|12qF1		immunoglobulin heavy constant gamma 2C [Source:MGI Symbol;Acc:MGI:2686979] [ENSMUST00000195192]	45364.3	89310.7	20089.6	88868.6	84175.2	13427.1	96.5792	139.45	164.408	51588.2	62157	133.479	386.489	0.000224926
A_52_P324882	AK152985	mm|13qA2	Aoah	Mus musculus bone marrow macrophage cDNA, RIKEN full-length enriched library, clone:I830097M24 product:acyloxyacyl hydrolase, full insert sequence. [AK152985]	64.1512	101.33	88.0089	57.4322	39.3056	73.893	4.2729	6.92962	3.87622	84.4966	56.8769	5.02624	16.8111	0.00022661
A_52_P164821	NM_001135115	mm|11qB1.3	Gm12250	Mus musculus predicted gene 12250 (Gm12250), mRNA [NM_001135115]	121.016	132.937	111.308	141.509	75.6371	96.0763	4.07503	9.05	5.16708	121.754	104.407	6.09737	19.9682	0.000228451
A_52_P375312	NM_001005421	mm|9qA5.2	Amica1	Mus musculus adhesion molecule, interacts with CXADR antigen 1 (Amica1), mRNA [NM_001005421]	5635.02	4771.77	5272.6	5362.94	4322.7	5061.86	1149.89	1360.15	1599.47	5226.46	4915.83	1369.84	3.81539	0.000228502
A_51_P240453	NM_133851	mm|2qE5	Nusap1	Mus musculus nucleolar and spindle associated protein 1 (Nusap1), transcript variant 1, mRNA [NM_133851]	538.973	474.909	369.678	671.25	341.055	238.015	89.6455	94.2155	107.307	461.187	416.773	97.056	4.75176	0.000229138
A_55_P2048279	NM_205820	mm|XqD	Tlr13	Mus musculus toll-like receptor 13 (Tlr13), mRNA [NM_205820]	4451.19	3450.75	4250.88	3455.81	3764.52	3180.43	1145.62	1319.54	1332.5	4050.94	3466.92	1265.89	3.20008	0.000230975
A_55_P2064676	AK171905	mm|10qC2	Gas2l3	Mus musculus activated spleen cDNA, RIKEN full-length enriched library, clone:F830018L13 product:unclassifiable, full insert sequence. [AK171905]	178.721	242.214	208.305	172.857	188.964	189.701	55.3904	43.8512	52.7085	209.747	183.841	50.65	4.1411	0.000231251
A_55_P2048289	NM_205819	mm|14qC1	Tlr11	Mus musculus toll-like receptor 11 (Tlr11), mRNA [NM_205819]	185.843	278.336	266.719	161.09	185.745	217.902	16.3523	21.0782	27.0784	243.633	188.246	21.503	11.3302	0.000232404
A_51_P400752	HQ258995	0		Mus musculus strain AKR MHC class I antigen canonical splice variant H2-Q5 (H2-Q5) mRNA, H2-Q5k allele, complete cds, alternatively spliced. [HQ258995]	65213	59138.5	73397.2	58787	58160.8	55821.8	21662.9	20250.7	24829.2	65916.2	57589.9	22247.6	2.96285	0.00023244
A_66_P129680	ENSMUST00000174699	mm|17qB1		histocompatibility 2, Q region locus 6 [Source:MGI Symbol;Acc:MGI:95935] [ENSMUST00000174699]	39110.2	52039	48202	43667.7	34027.4	53635.5	15777.5	14818.1	15673.4	46450.4	43776.9	15423	3.01176	0.000235382
A_55_P2025937	ENSMUST00000087884	mm|19qA		predicted pseudogene 10212 [Source:MGI Symbol;Acc:MGI:3641904] [ENSMUST00000087884]	510.558	346.456	435.963	400.803	291.69	244.977	71.0037	90.0007	83.5962	430.992	312.49	81.5336	5.28607	0.000235555
A_55_P2736230	NM_001305843	mm|7qA3	Apoe	Mus musculus apolipoprotein E (Apoe), transcript variant 3, mRNA [NM_001305843]	35528.5	44038.3	43041.9	24649.1	24249.4	25490.3	11766.7	11560	14208	40869.6	24796.3	12511.5	3.26655	0.00023685
A_66_P128852	ENSMUST00000197448	mm|6qC1		immunoglobulin kappa variable 4-58 [Source:MGI Symbol;Acc:MGI:2685923] [ENSMUST00000197448]	769.686	1449.19	760.407	1506.67	2037.1	945.213	51.6255	59.7492	65.7897	993.094	1496.33	59.0548	16.8165	0.000243979
A_55_P2147712	NM_009843	mm|1qC2	Ctla4	Mus musculus cytotoxic T-lymphocyte-associated protein 4 (Ctla4), transcript variant 1, mRNA [NM_009843]	184.276	133.022	152.441	145.186	87.1122	140.956	13.2906	6.59721	7.76567	156.579	124.418	9.21784	16.9866	0.000244305
A_51_P481920	NM_009828	mm|3qB	Ccna2	Mus musculus cyclin A2 (Ccna2), mRNA [NM_009828]	941.204	1021.35	712.029	1399.18	751.745	548.061	170.709	138.86	182.073	891.528	899.662	163.881	5.4401	0.000244615
A_52_P1020860	NR_102366	mm|19qA	AW112010	Mus musculus expressed sequence AW112010 (AW112010), long non-coding RNA [NR_102366]	24130.6	22143.6	31741.9	20347.8	19722.2	14474.8	4828.97	5967.88	5597.12	26005.4	18181.6	5464.66	4.75883	0.000244931
A_51_P477736	NR_073205	mm|17qC	4932415M13Rik	Mus musculus RIKEN cDNA 4932415M13 gene (4932415M13Rik), long non-coding RNA [NR_073205]	48.224	39.8292	39.5716	53.7051	24.9658	34.9422	12.7026	9.33542	10.7582	42.5416	37.871	10.9321	3.89144	0.000245366
A_51_P219789	NM_010392	mm|17qB1	H2-Q2	Mus musculus histocompatibility 2, Q region locus 2 (H2-Q2), mRNA [NM_010392]	102801	84723.1	104338	91616.1	89541.8	83440.9	38883.5	35201.5	39481.2	97287.7	88199.6	37855.4	2.56998	0.000246272
A_51_P171999	NM_009696	mm|7qA3	Apoe	Mus musculus apolipoprotein E (Apoe), transcript variant 1, mRNA [NM_009696]	126843	165422	148087	88627.6	100357	112623	44956.7	45909.3	52370.7	146784	100536	47745.6	3.0743	0.000246775
A_52_P186262	ENSMUST00000103383	mm|6qC1		immunoglobulin kappa chain variable 6-25 [Source:MGI Symbol;Acc:MGI:4439867] [ENSMUST00000103383]	1239.61	1614.41	1171.27	2147.76	1480.1	632.159	123.071	188.243	184.592	1341.76	1420.01	165.302	8.11705	0.000246811
A_51_P438967	NM_053110	mm|6qB2.3	Gpnmb	Mus musculus glycoprotein (transmembrane) nmb (Gpnmb), mRNA [NM_053110]	6705.24	3289.87	5360.32	1743.03	2928.14	3670.46	356.296	272.168	297.782	5118.48	2780.54	308.749	16.5781	0.000247611
A_55_P1962713	ENSMUST00000103340	mm|6qC1		immunoglobulin kappa variable 4-81 [Source:MGI Symbol;Acc:MGI:2685306] [ENSMUST00000103340]	260.867	268.753	156.342	454.867	417.973	57.3327	25.8843	22.8313	24.903	228.654	310.057	24.5395	9.31779	0.000253645
A_55_P2170681	NM_026560	mm|4qD2.2	Cdca8	Mus musculus cell division cycle associated 8 (Cdca8), mRNA [NM_026560]	146.147	203.885	150.874	197.11	128.709	106.45	24.5749	16.6349	24.2636	166.968	144.09	21.8245	7.65052	0.000253868
A_66_P119717	NM_008479	mm|6qF2	Lag3	Mus musculus lymphocyte-activation gene 3 (Lag3), mRNA [NM_008479]	146.919	110.14	159.426	89.7463	51.7446	49.5446	7.72996	8.13523	4.03634	138.828	63.6785	6.63384	20.9272	0.000258491
A_51_P130095	NM_001077189	mm|1qH3	Fcgr2b	Mus musculus Fc receptor, IgG, low affinity IIb (Fcgr2b), transcript variant 1, mRNA [NM_001077189]	2731.78	2251.47	1912.46	2214.33	1524.31	1508.3	503.119	415.177	532.61	2298.57	1748.98	483.635	4.7527	0.000261649
A_30_P01031526	chr1:175654606-175672031_R	mm|1qH3		lincRNA:chr1:175654606-175672031 reverse strand	2501.62	2927.26	2636.33	2736.78	1622.16	2209.33	615.482	710.345	863.226	2688.4	2189.42	729.685	3.68434	0.000267278
A_55_P1979341	NM_007806	mm|8qE1	Cyba	Mus musculus cytochrome b-245, alpha polypeptide (Cyba), transcript variant 1, mRNA [NM_007806]	59450.3	52924.3	55739	46386.2	46374.7	56237.3	22132.2	25873.2	26740.3	56037.8	49666.1	24915.3	2.24914	0.00027017
A_55_P2032659	NM_145711	mm|4qA1	Tox	Mus musculus thymocyte selection-associated high mobility group box (Tox), mRNA [NM_145711]	745.011	673.021	908.176	431.562	289.937	452.005	62.3593	98.4337	102.728	775.403	391.168	87.8403	8.82741	0.000273702
A_52_P554536	NM_175649	mm|7qF5	Tnfrsf26	Mus musculus tumor necrosis factor receptor superfamily, member 26 (Tnfrsf26), mRNA [NM_175649]	130.258	121.539	158.733	103.637	98.3053	173.773	47.9495	51.9827	47.7417	136.843	125.239	49.2246	2.77997	0.000275358
A_55_P1999033	ENSMUST00000103540	mm|12qF2		immunoglobulin heavy variable V8-12 [Source:MGI Symbol;Acc:MGI:3642873] [ENSMUST00000103540]	313.275	646.012	451.324	1266.45	629.344	100.705	21.7044	23.6505	32.0349	470.204	665.499	25.7966	18.2274	0.000278608
A_51_P484020	NM_134158	mm|11qE2	AF251705	Mus musculus cDNA sequence AF251705 (AF251705), mRNA [NM_134158]	9059.92	7552.07	10031	6621.39	7194.82	5474.66	1617.09	1858.17	2267.06	8880.98	6430.29	1914.1	4.63976	0.000279337
A_55_P2884008	NM_011496	mm|11qB3	Aurkb	Mus musculus aurora kinase B (Aurkb), mRNA [NM_011496]	186.53	227.961	182.326	301.115	170.425	137.545	29.431	30.376	44.0328	198.939	203.029	34.6133	5.74748	0.000282297
A_52_P508089	NM_011179	mm|10qB4	Psap	Mus musculus prosaposin (Psap), transcript variant 2, mRNA [NM_011179]	41216.7	39326.9	46410.5	28311.9	37592.5	31298.3	14813.6	14487.7	17892.7	42318	32400.9	15731.3	2.69005	0.000283099
A_51_P114634	NM_173405	mm|5qG2	Amz1	Mus musculus archaelysin family metallopeptidase 1 (Amz1), mRNA [NM_173405]	3826.67	3387	3934.36	3758.31	3651.55	3276.61	1244.48	1453.83	1559.23	3716.01	3562.16	1419.18	2.61842	0.000284133
A_66_P127104	ENSMUST00000030047	mm|4qC1	Tnfsf8	tumor necrosis factor (ligand) superfamily, member 8 [Source:MGI Symbol;Acc:MGI:88328] [ENSMUST00000030047]	486.826	549.296	648.194	682.142	475.857	762.175	171.372	188.07	197.015	561.439	640.058	185.486	3.02686	0.000284726
A_55_P2067583	ENSMUST00000108654	mm|11qB3	Cd68	CD68 antigen [Source:MGI Symbol;Acc:MGI:88342] [ENSMUST00000108654]	779.528	546.691	796.701	409.483	466.085	397.795	97.1204	132.036	118.541	707.64	424.455	115.899	6.10565	0.00028655
A_51_P275642	ENSMUST00000103459	mm|12qF1		immunoglobulin heavy variable 5-17 [Source:MGI Symbol;Acc:MGI:4439533] [ENSMUST00000103459]	841.103	1516.02	1240.46	1318.16	1561.33	1760.98	125.479	117.004	146.953	1199.2	1546.82	129.812	9.23792	0.000290492
A_55_P2723934	XM_006543565	0	LOC102642530	PREDICTED: Mus musculus intelectin-1a-like (LOC102642530), mRNA [XM_006543565]	114.585	186.174	73.0535	3.96462	7.38937	16.5612	3.96871	4.2646	4.88923	124.604	9.30505	4.37418	28.4863	0.000290645
A_55_P2001274	ENSMUST00000103532	mm|12qF2		immunoglobulin heavy variable 1-62-3 [Source:MGI Symbol;Acc:MGI:3648544] [ENSMUST00000103532]	1512.69	1427.64	812.559	1550.4	1611.02	579.512	81.021	98.6573	106.892	1250.96	1246.98	95.5236	13.0959	0.000290761
A_51_P400543	NM_019467	mm|17qB1	Aif1	Mus musculus allograft inflammatory factor 1 (Aif1), mRNA [NM_019467]	12977.8	19485	13697.6	15101.4	8192.34	10290.4	752.141	1223.87	1370.39	15386.8	11194.7	1115.47	13.7941	0.000296163
A_55_P2796457	NM_024184	mm|8qC3	Asf1b	Mus musculus anti-silencing function 1B histone chaperone (Asf1b), mRNA [NM_024184]	1378.79	1312.54	972.859	1709.94	711.045	713.79	281.404	300.732	327.295	1221.39	1044.93	303.144	4.02909	0.000296348
A_55_P1996946	NM_023223	mm|4qD2.1	Cdc20	Mus musculus cell division cycle 20 (Cdc20), mRNA [NM_023223]	1557.13	1636.89	1328.03	2252.3	1709.86	1120.61	683.459	654.826	708.764	1507.35	1694.25	682.349	2.20906	0.000298432
A_55_P2104975	NM_001168294	mm|12qE	Serpina3f	Mus musculus serine (or cysteine) peptidase inhibitor, clade A, member 3F (Serpina3f), transcript variant 1, mRNA [NM_001168294]	2906.5	2281.14	1851.8	3338.71	1149.23	1682.92	155.085	97.9519	69.8867	2346.48	2056.95	107.641	21.799	0.000299167
A_55_P2088401	NM_010399	mm|17qB1	H2-T9	Mus musculus histocompatibility 2, T region locus 9 (H2-T9), mRNA [NM_010399]	2788.22	2520.98	3145.92	2641.1	2292.51	2204.25	1056.01	874.362	1048.91	2818.37	2379.28	993.091	2.83798	0.000303491
A_52_P15966	ENSMUST00000103551	mm|12qF2		immunoglobulin heavy variable 1-84 [Source:MGI Symbol;Acc:MGI:3644235] [ENSMUST00000103551]	143.438	249.225	195.741	447.985	493.707	65.1407	13.5652	21.219	17.607	196.135	335.611	17.4637	11.231	0.000304713
A_66_P120699	NM_011706	mm|11qB2	Trpv2	Mus musculus transient receptor potential cation channel, subfamily V, member 2 (Trpv2), mRNA [NM_011706]	3798.2	3611.18	3845.83	3233.91	3202.77	3641.56	1365.45	1612.72	1744.54	3751.74	3359.42	1574.24	2.38321	0.000306988
A_52_P609024	NM_001109747	mm|10qA4	Cenpw	Mus musculus centromere protein W (Cenpw), mRNA [NM_001109747]	349.663	276.539	292.359	385.08	275.376	169.708	108.951	123.707	121.983	306.187	276.721	118.214	2.59011	0.000310483
A_51_P478952	NM_133898	mm|5qG3	N4bp2l1	Mus musculus NEDD4 binding protein 2-like 1 (N4bp2l1), mRNA [NM_133898]	333.593	314.353	367.07	240.883	274.51	325.072	146.708	158.845	172.286	338.338	280.155	159.28	2.12418	0.000311622
A_55_P2747136	NM_001136079	mm|15qA1	Ptger4	Mus musculus prostaglandin E receptor 4 (subtype EP4) (Ptger4), transcript variant 1, mRNA [NM_001136079]	2881.28	3351.26	3405.04	2878.78	2416.71	2629.81	1209.22	924.364	978.465	3212.53	2641.77	1037.35	3.09686	0.000312224
A_65_P12625	NM_008252	mm|8qB2	Hmgb2	Mus musculus high mobility group box 2 (Hmgb2), mRNA [NM_008252]	7901.59	7180.06	6512.35	8401.65	5693.44	5437.21	3447.32	3717.55	3471.48	7198	6510.77	3545.45	2.03021	0.000314825
A_55_P2127702	NM_001253809	mm|15qF1	Racgap1	Mus musculus Rac GTPase-activating protein 1 (Racgap1), transcript variant 3, mRNA [NM_001253809]	1069.2	1097.91	866.641	1271.93	831.059	719.631	339.465	324.918	386.487	1011.25	940.872	350.29	2.88689	0.000315733
A_66_P128870	AK080381	mm|8qC5	9330175E14Rik	Mus musculus 3 days neonate thymus cDNA, RIKEN full-length enriched library, clone:A630085K21 product:hypothetical protein, full insert sequence. [AK080381]	165.494	190.709	187.267	180.703	159.191	139.1	53.1171	70.2732	62.8553	181.157	159.665	62.0818	2.91803	0.000316011
A_55_P2911888	NM_008331	mm|19qC1	Ifit1	Mus musculus interferon-induced protein with tetratricopeptide repeats 1 (Ifit1), mRNA [NM_008331]	954.146	969.607	1106.55	1213.22	933.239	674.778	429.976	370.482	337.245	1010.1	940.411	379.234	2.66353	0.000318329
A_52_P434306	TC1681647	mm|15qD3		Q8NFW1_HUMAN (Q8NFW1) Alpha 1 type XXII collagen, partial (33%) [TC1681647]	152.46	129.175	186.152	202.853	107.567	139.195	46.0647	44.6583	43.2462	155.929	149.872	44.6564	3.49174	0.000319463
A_51_P146753	NM_007781	mm|15qE1	Csf2rb2	Mus musculus colony stimulating factor 2 receptor, beta 2, low-affinity (granulocyte-macrophage) (Csf2rb2), transcript variant 1, mRNA [NM_007781]	3714.26	4714.48	6088.11	3569.25	2995.95	4009.89	671.844	748.857	855.79	4838.95	3525.03	758.831	6.37685	0.000319742
A_51_P199135	NM_009856	mm|13qA4	Cd83	Mus musculus CD83 antigen (Cd83), transcript variant 1, mRNA [NM_009856]	6396.91	7844.8	7158.77	6759.74	5611.65	7300.07	1658.09	1748.29	2285.25	7133.49	6557.15	1897.21	3.75999	0.000323727
A_52_P467389	NM_023044	mm|19qA	Slc15a3	Mus musculus solute carrier family 15, member 3 (Slc15a3), mRNA [NM_023044]	1769.52	1982.14	1949.54	1393.19	1322.81	1678.64	522.023	695.846	668.328	1900.4	1464.88	628.732	3.02259	0.000323782
A_55_P1967978	NM_001136073	mm|2qH3	Nfatc2	Mus musculus nuclear factor of activated T cells, cytoplasmic, calcineurin dependent 2 (Nfatc2), transcript variant 4, mRNA [NM_001136073]	2781.4	3548	3592.56	3549.83	2425.68	2713.83	874.099	913.392	1090.69	3307.32	2896.45	959.395	3.4473	0.000325048
A_51_P344566	NM_011121	mm|7qF3	Plk1	Mus musculus polo-like kinase 1 (Plk1), mRNA [NM_011121]	1413.07	1529.29	1103.73	1939.64	1030.65	883.591	261.754	226.594	320.463	1348.7	1284.63	269.604	5.00252	0.000330787
A_51_P450788	ENSMUST00000197429	mm|6qC1		immunoglobulin kappa chain variable 7-33 [Source:MGI Symbol;Acc:MGI:3577282] [ENSMUST00000197429]	24.1402	35.4596	21.073	18.7821	92.4816	146.21	4.39104	4.21852	3.78287	26.8909	85.8246	4.13081	6.50985	0.00033592
A_51_P150302	NM_019465	mm|9qA5.1	Crtam	Mus musculus cytotoxic and regulatory T cell molecule (Crtam), transcript variant 2, mRNA [NM_019465]	348.614	351.88	467.056	273.387	120.66	277.631	58.9212	82.1508	81.8725	389.183	223.893	74.3148	5.23695	0.000344326
A_55_P2026903	NM_001146325	mm|16qB4	Tigit	Mus musculus T cell immunoreceptor with Ig and ITIM domains (Tigit), mRNA [NM_001146325]	449.639	183.07	257.214	245.835	114.22	134.526	3.89966	5.01958	8.43291	296.641	164.86	5.78405	51.2861	0.000348259
A_30_P01019746	chr12:111617728-111665403_R	mm|12qF1		lincRNA:chr12:111617728-111665403 reverse strand	102.134	82.133	126.629	56.5582	58.8429	87.3346	23.2232	22.3876	19.2016	103.632	67.5786	21.6041	4.79686	0.000351576
A_51_P286737	NM_011333	mm|11qC	Ccl2	Mus musculus chemokine (C-C motif) ligand 2 (Ccl2), mRNA [NM_011333]	2046.1	1995.31	1456.13	1614.12	1801.73	1970.53	213.057	306.851	316.658	1832.51	1795.46	278.855	6.57155	0.00035621
A_55_P2038262	NM_001164327	mm|14qC3	Phf11b	Mus musculus PHD finger protein 11B (Phf11b), mRNA [NM_001164327]	5295.41	6330.83	6149.87	5365.19	3711.61	4452.97	1062.34	1502.46	1536.36	5925.37	4509.92	1367.05	4.33441	0.000359017
A_51_P513776	ENSMUST00000103535	mm|12qF2		immunoglobulin heavy variable 1-64 [Source:MGI Symbol;Acc:MGI:4439789] [ENSMUST00000103535]	2529.02	4007.94	2168.23	3527.94	3443.43	1303.91	189.081	251.138	283.496	2901.73	2758.43	241.238	12.0285	0.000361735
A_66_P116441	NM_026835	mm|19qA	Ms4a6d	Mus musculus membrane-spanning 4-domains, subfamily A, member 6D (Ms4a6d), mRNA [NM_026835]	2152.26	1168.33	1374.55	1266.91	947.208	785.992	166.411	171.016	199.181	1565.05	1000.04	178.87	8.74967	0.000363256
A_66_P112234	ENSMUST00000198184	mm|6qC1		immunoglobulin kappa variable 6-13 [Source:MGI Symbol;Acc:MGI:1330829] [ENSMUST00000198184]	510.279	412.657	317.372	1009.61	289.398	272.547	71.1248	70.9898	85.3576	413.436	523.852	75.8241	5.45257	0.000363895
A_51_P120093	NM_028035	mm|6qB3	Snx10	Mus musculus sorting nexin 10 (Snx10), transcript variant 1, mRNA [NM_028035]	1700.53	1712.37	1865.53	1430.42	1533.44	1234.3	558.075	638.813	748.35	1759.48	1399.39	648.412	2.71351	0.000364456
A_51_P387239	NM_021792	mm|18qD3	Iigp1	Mus musculus interferon inducible GTPase 1 (Iigp1), transcript variant 1, mRNA [NM_021792]	27916.5	43141.9	36184.8	32644.2	22104.4	20953.6	2845.94	4880.45	3791.22	35747.7	25234.1	3839.2	9.31123	0.000366707
A_55_P2741233	NM_001303244	mm|11qB1.1	Il12b	Mus musculus interleukin 12b (Il12b), mRNA [NM_001303244]	163.578	178.374	246.528	205.629	155.389	205.66	32.7088	22.5263	21.3903	196.16	188.893	25.5418	7.67996	0.000367535
A_55_P2714991	NM_001038604	mm|6qB1	Clec5a	Mus musculus C-type lectin domain family 5, member a (Clec5a), transcript variant 1, mRNA [NM_001038604]	121.146	158.689	171.168	180.168	135.257	137.977	39.2395	43.632	44.8047	150.334	151.134	42.5587	3.53239	0.000369288
A_52_P435154	NM_172648	mm|1qH3	Ifi205	Mus musculus interferon activated gene 205 (Ifi205), mRNA [NM_172648]	658.226	481.879	400.346	652.341	458.813	435.417	98.2915	80.8467	87.7063	513.484	515.524	88.9482	5.77284	0.000369512
A_55_P2132532	ENSMUST00000103324	mm|6qC1		immunoglobulin kappa chain variable 15-103 [Source:MGI Symbol;Acc:MGI:96513] [ENSMUST00000103324]	503.315	636.857	976.716	880.034	268.389	108.142	40.3342	54.8997	61.7175	705.629	418.855	52.3171	13.4875	0.000371649
A_55_P2824234	NM_144526	mm|11qB4	Fam64a	Mus musculus family with sequence similarity 64, member A (Fam64a), mRNA [NM_144526]	462.575	541.713	378.861	870.554	650.825	236.172	62.6355	68.5988	94.9827	461.05	585.851	75.4057	6.11426	0.000371918
A_51_P394115	NM_023383	mm|3qD	Aadac	Mus musculus arylacetamide deacetylase (esterase) (Aadac), mRNA [NM_023383]	245.665	321.323	331.519	367.904	148.252	296.522	12.1606	9.93869	23.2838	299.503	270.893	15.1277	19.7983	0.00037199
A_52_P161488	NM_019948	mm|6qF2	Clec4e	Mus musculus C-type lectin domain family 4, member e (Clec4e), mRNA [NM_019948]	354.505	489.835	411.142	397.136	309.134	328.449	95.8537	124.471	109.498	418.494	344.906	109.941	3.80653	0.000374009
A_51_P444565	NM_001271005	mm|17qB1	C920025E04Rik	Mus musculus RIKEN cDNA C920025E04 gene (C920025E04Rik), mRNA [NM_001271005]	84267.5	70334.3	93553	74232.9	76892.1	65317.1	29500.1	25918.3	30134.7	82718.3	72147.4	28517.7	2.90059	0.00037772
A_66_P106434	BC024585	mm|9qF4		Mus musculus, clone IMAGE:5066145, mRNA. [BC024585]	20.7397	30.3161	24.5257	8.30543	8.14526	35.4317	4.27856	3.82424	5.5406	25.1938	17.2941	4.5478	5.53979	0.000384634
A_66_P120837	NM_011623	mm|11qD	Top2a	Mus musculus topoisomerase (DNA) II alpha (Top2a), mRNA [NM_011623]	1579.24	1649.29	974.412	2217.61	937.619	790.855	190.818	169.494	209.746	1400.98	1315.36	190.019	7.37285	0.000388444
A_55_P2742186	NM_009899	mm|3qH2	Clca3a1	Mus musculus chloride channel calcium activated 3A1 (Clca3a1), transcript variant 1, mRNA [NM_009899]	377.51	502.464	398.407	255.122	347.904	529.257	118.274	115.524	143.15	426.127	377.428	125.649	3.3914	0.000390769
A_51_P251768	NM_010130	mm|17qD	Adgre1	Mus musculus adhesion G protein-coupled receptor E1 (Adgre1), mRNA [NM_010130]	6432.93	6204.27	5173.69	5027.85	4005.34	2470.55	1198.91	1543.72	1722.25	5936.96	3834.58	1488.29	3.98911	0.000391549
A_51_P319022	NM_009910	mm|XqD	Cxcr3	Mus musculus chemokine (C-X-C motif) receptor 3 (Cxcr3), mRNA [NM_009910]	2868.15	4248.48	4617.2	2969.97	2457.32	3241.45	301.491	369.833	505.269	3911.28	2889.58	392.198	9.97272	0.000393279
A_55_P2063283	ENSMUST00000103418	mm|12qF1		immunoglobulin heavy constant gamma 2B [Source:MGI Symbol;Acc:MGI:96445] [ENSMUST00000103418]	18778.3	37231.8	7820.66	33104.9	22018.2	4263.21	58.89	67.6644	115.313	21276.9	19795.5	80.6226	263.908	0.000394803
A_51_P135340	NM_019482	mm|9qA2	Panx1	Mus musculus pannexin 1 (Panx1), mRNA [NM_019482]	4466.98	4388.71	4098.18	4612.15	3205.38	3551.72	1765.21	2029.89	2210.95	4317.96	3789.75	2002.02	2.1568	0.000398769
A_51_P150710	NM_152839	mm|5qE1	Jchain	Mus musculus immunoglobulin joining chain (Jchain), mRNA [NM_152839]	15290.1	37931.1	15010.3	27403.6	23735.4	12788.1	701.611	581.228	745.851	22743.8	21309.1	676.23	33.6333	0.000408371
A_65_P09765	AK039458	mm|1qC1.1	Stat1	Mus musculus adult male spinal cord cDNA, RIKEN full-length enriched library, clone:A330045H06 product:signal transducer and activator of transcription 1, full insert sequence. [AK039458]	14925.8	23802.1	18738.7	19423.9	9669.49	16947.8	2061.51	2772.65	3110.83	19155.5	15347.1	2648.33	7.23306	0.000410348
A_55_P1954361	ENSMUST00000195381	mm|12qF1		immunoglobulin heavy variable 5-12-4 [Source:MGI Symbol;Acc:MGI:3645977] [ENSMUST00000195381]	244.496	393.344	324.197	437.004	447.558	100.276	38.4473	21.4828	30.844	320.679	328.279	30.258	10.5981	0.000411747
A_55_P2166049	NM_030738	mm|7qA1	Vmn1r65	Mus musculus vomeronasal 1 receptor 65 (Vmn1r65), mRNA [NM_030738]	296.711	440.982	406.156	313.782	224.81	258.777	46.2787	44.2528	26.8863	381.283	265.79	39.1393	9.74169	0.000414682
A_55_P2823539	NM_021334	mm|7qF3	Itgax	Mus musculus integrin alpha X (Itgax), mRNA [NM_021334]	149.198	150.321	162.764	113.614	118.212	151.627	24.5034	19.9717	34.8952	154.095	127.818	26.4568	5.82439	0.000414688
A_55_P2808493	NM_198605	mm|14qC3	Ska3	Mus musculus spindle and kinetochore associated complex subunit 3 (Ska3), mRNA [NM_198605]	91.3263	113.077	69.2999	115.609	46.046	56.0345	14.1183	9.48378	9.31781	91.2344	72.5632	10.9733	8.31422	0.000418091
A_55_P2729568	AK033041	mm|13qA5	Gm40932	Mus musculus adult male eyeball cDNA, RIKEN full-length enriched library, clone:7530403K23 product:unclassifiable, full insert sequence. [AK033041]	61.1281	95.452	75.7679	30.2834	69.7632	69.5859	4.5066	4.26562	8.20132	77.4493	56.5442	5.65785	13.6888	0.000421576
A_55_P1965154	NM_001305800	mm|2qC2	Spc25	Mus musculus SPC25, NDC80 kinetochore complex component, homolog (S. cerevisiae) (Spc25), transcript variant 2, mRNA [NM_001305800]	2146.23	1935.06	1454.03	3377.83	1504.47	1135.11	449.698	438.275	514.264	1845.11	2005.8	467.413	3.9475	0.000421981
A_55_P2137049	NM_001004174	mm|2qE5	AA467197	Mus musculus expressed sequence AA467197 (AA467197), mRNA [NM_001004174]	4065.14	2120.21	3022.05	3491.58	2373	2485.78	355.962	249.914	270.408	3069.13	2783.46	292.095	10.5073	0.000423696
A_55_P2063283	ENSMUST00000103418	mm|12qF1		immunoglobulin heavy constant gamma 2B [Source:MGI Symbol;Acc:MGI:96445] [ENSMUST00000103418]	19189.1	33081.5	6996.33	34368.2	20056.1	3981.8	65.607	70.7847	119.662	19755.7	19468.7	85.3512	231.463	0.000424282
A_55_P1962747	NM_207105	mm|17qB1	H2-Ab1	Mus musculus histocompatibility 2, class II antigen A, beta 1 (H2-Ab1), mRNA [NM_207105]	177117	218117	220486	163009	214168	203909	58250.3	64928	76024.9	205240	193695	66401	3.09091	0.000425793
A_55_P1972481	NP883496	0		GB	87244.5	68502.7	87818.4	75574.8	74490.3	67838	31111.1	28731.8	32641.4	81188.5	72634.3	30828.1	2.63359	0.000428066
A_55_P2063283	ENSMUST00000103418	mm|12qF1		immunoglobulin heavy constant gamma 2B [Source:MGI Symbol;Acc:MGI:96445] [ENSMUST00000103418]	18191	37170.1	7633.57	33045.8	22525.1	4212.02	51.2721	79.6658	107.908	20998.2	19927.7	79.6154	263.746	0.000429145
A_55_P2830788	NM_008348	mm|9qA5.2	Il10ra	Mus musculus interleukin 10 receptor, alpha (Il10ra), mRNA [NM_008348]	5036.8	5497.24	5233.47	5509.07	2884.53	4152.96	1358.81	1651.09	1959.95	5255.84	4182.19	1656.62	3.17263	0.000431013
A_55_P2723699	NM_019408	mm|19qC3	Nfkb2	Mus musculus nuclear factor of kappa light polypeptide gene enhancer in B cells 2, p49/p100 (Nfkb2), transcript variant 1, mRNA [NM_019408]	5020.08	6260.08	5641.37	6189.74	4116.39	6470.4	2588.54	2713.55	2396.68	5640.51	5592.18	2566.26	2.19795	0.000431563
A_55_P1973417	XM_003084455	mm|1qC5	Gm15433	PREDICTED: Mus musculus predicted pseudogene 15433 (Gm15433), mRNA [XM_003084455]	495.906	804.674	575.302	580.394	391.627	650.203	94.5931	112.546	121.866	625.294	540.741	109.668	5.70168	0.000435274
A_66_P129680	ENSMUST00000174699	mm|17qB1		histocompatibility 2, Q region locus 6 [Source:MGI Symbol;Acc:MGI:95935] [ENSMUST00000174699]	37587.4	50085.8	49609.2	43441.8	35184	51711	16006	14499.8	16215.2	45760.8	43445.6	15573.7	2.93835	0.000440577
A_51_P481398	NM_010615	mm|19qC2	Kif11	Mus musculus kinesin family member 11 (Kif11), mRNA [NM_010615]	98.3278	118.368	83.3113	137.38	80.5171	73.6585	23.4397	16.6351	22.3455	100.002	97.1852	20.8067	4.80625	0.000441635
A_55_P2033435	NM_001305421	mm|4qB1	Stra6l	Mus musculus STRA6-like (Stra6l), transcript variant 2, mRNA [NM_001305421]	432.78	270.697	522.82	230.417	346.741	622.33	35.818	20.5802	24.7258	408.766	399.829	27.0414	15.1163	0.000443631
A_30_P01022586	chr5:123440192-123451767_R	mm|5qF		lincRNA:chr5:123440192-123451767 reverse strand	56.7101	34.5317	60.9797	19.341	6.77734	34.6805	5.37375	3.41941	3.29178	50.7405	20.2663	4.02831	12.596	0.000444818
A_66_P131858	AK040166	mm|1qC2		Mus musculus 0 day neonate thymus cDNA, RIKEN full-length enriched library, clone:A430071F14 product:unclassifiable, full insert sequence. [AK040166]	26.8022	41.7019	49.2262	23.7603	8.23993	49.833	5.39303	4.91161	5.61427	39.2434	27.2777	5.30631	7.39562	0.000445984
A_51_P256202	NM_022325	mm|2qH4	Ctsz	Mus musculus cathepsin Z (Ctsz), mRNA [NM_022325]	30614.6	26815.7	32654	25245.6	24726.2	28078.4	10483.9	11453.7	13207.1	30028.1	26016.7	11714.9	2.56324	0.000446137
A_51_P169061	NM_173014	mm|8qC5	Lpcat2	Mus musculus lysophosphatidylcholine acyltransferase 2 (Lpcat2), mRNA [NM_173014]	1124.01	1511.73	1665.84	1198.61	1026.53	1030.4	250.392	296.971	341.146	1433.86	1085.18	296.17	4.84135	0.000449087
A_51_P459108	NM_013754	mm|19qC1	Insl6	Mus musculus insulin-like 6 (Insl6), mRNA [NM_013754]	738.829	782.385	959.852	705.11	514.654	626.773	108.254	170.43	162.323	827.022	615.512	147.002	5.62592	0.000449545
A_51_P155142	NM_026560	mm|4qD2.2	Cdca8	Mus musculus cell division cycle associated 8 (Cdca8), mRNA [NM_026560]	1810.12	1976.21	1258.83	2267.17	1163.84	1159.75	285.289	261.935	349.275	1681.72	1530.25	298.833	5.62762	0.000451789
A_55_P2108483	ENSMUST00000173809	mm|17qB1		predicted gene 8815 [Source:MGI Symbol;Acc:MGI:3648635] [ENSMUST00000173809]	40235.7	38817.9	47001.1	34949.4	37134.3	35332.1	12471.6	10972.4	15245.1	42018.2	35805.3	12896.4	3.25814	0.000453115
A_51_P455681	NM_007648	mm|9qA5.2	Cd3e	Mus musculus CD3 antigen, epsilon polypeptide (Cd3e), mRNA [NM_007648]	488.417	457.737	553.231	365.602	270.095	357.685	114.698	156.217	105.391	499.795	331.127	125.435	3.98448	0.00045347
A_51_P307150	NM_008324	mm|8qA2	Ido1	Mus musculus indoleamine 2,3-dioxygenase 1 (Ido1), transcript variant 1, mRNA [NM_008324]	815.197	1224.3	720.039	1050.19	364.06	595.415	163.635	134.893	150.551	919.846	669.887	149.693	6.14489	0.000455743
A_55_P2011937	NM_001163359	mm|11qA1	Fignl1	Mus musculus fidgetin-like 1 (Fignl1), transcript variant 1, mRNA [NM_001163359]	511.654	663.698	464.693	621.858	276.712	262.747	110.389	114.566	147.545	546.682	387.106	124.167	4.40281	0.000455953
A_51_P328613	M14215	mm|1qH3	Fcgr3	Mouse Fc gamma receptor (IgG 2.4G2 receptor mRNA, complete cds. [M14215]	9167.93	6324.36	7619.18	6439.9	5233.55	4712.92	1485.51	1649.39	2037.26	7703.82	5462.12	1724.06	4.46843	0.000459051
A_55_P2156229	NM_007648	mm|9qA5.2	Cd3e	Mus musculus CD3 antigen, epsilon polypeptide (Cd3e), mRNA [NM_007648]	6830.62	6147.39	8267.79	5863.14	4265.42	5906.68	1376.32	1935.44	1807.99	7081.93	5345.08	1706.58	4.14977	0.000461605
A_55_P2637167	NM_001039050	mm|10qB4	Pkib	Mus musculus protein kinase inhibitor beta, cAMP dependent, testis specific (Pkib), transcript variant 2, mRNA [NM_001039050]	401.35	348.846	369.674	386.63	286.157	317.599	80.6405	78.1453	116.661	373.29	330.129	91.8157	4.06564	0.000463418
A_51_P262515	NM_172603	mm|14qC3	Phf11a	Mus musculus PHD finger protein 11A (Phf11a), mRNA [NM_172603]	3987.05	4507.91	5086.29	4193.99	3136.82	3291.61	1243.94	1509.58	1072.77	4527.08	3540.81	1275.43	3.54946	0.00046843
A_51_P253803	NM_001081117	mm|7qF3	Mki67	Mus musculus antigen identified by monoclonal antibody Ki 67 (Mki67), mRNA [NM_001081117]	3161.26	3955.39	2512.01	4743.34	2546.01	2175.38	558.072	416.851	602.344	3209.56	3154.91	525.756	6.10465	0.000472348
A_55_P2153122	NM_001289765	mm|1qB	Zap70	Mus musculus zeta-chain (TCR) associated protein kinase (Zap70), transcript variant 3, mRNA [NM_001289765]	2006.35	1809.74	2308.71	1832.84	1134.08	1920.97	474.51	407.43	607.852	2041.6	1629.3	496.597	4.11118	0.000475844
A_55_P2063283	ENSMUST00000103418	mm|12qF1		immunoglobulin heavy constant gamma 2B [Source:MGI Symbol;Acc:MGI:96445] [ENSMUST00000103418]	17551.5	37231.2	7418.93	32635.7	21709.7	3980.07	49.6899	73.9681	110.868	20733.9	19441.8	78.1754	265.223	0.000476518
A_55_P1960386	NM_011329	mm|11qC	Ccl1	Mus musculus chemokine (C-C motif) ligand 1 (Ccl1), mRNA [NM_011329]	896.067	1060.1	1209.26	1374.13	680.468	1704.26	3.81205	18.2008	5.69329	1055.14	1252.95	9.23539	114.25	0.000481611
A_51_P230873	NM_019499	mm|6qC1	Mad2l1	Mus musculus MAD2 mitotic arrest deficient-like 1 (Mad2l1), mRNA [NM_019499]	160.26	155.208	130.664	180.124	117.116	87.0268	58.6642	56.5414	68.1801	148.711	128.089	61.1286	2.43275	0.000482607
A_51_P451151	NM_026785	mm|2qH3	Ube2c	Mus musculus ubiquitin-conjugating enzyme E2C (Ube2c), mRNA [NM_026785]	1115.92	1014.71	861.822	1476.44	938.549	725.147	281.542	202.813	279.516	997.482	1046.71	254.624	3.91747	0.00048322
A_52_P381303	NM_178856	mm|8qE1	Gins2	Mus musculus GINS complex subunit 2 (Psf2 homolog) (Gins2), mRNA [NM_178856]	141.874	169.269	150.499	235.629	92.8847	92.0498	50.9528	46.2297	62.4514	153.881	140.188	53.2113	2.89188	0.000484095
A_51_P423981	NM_021281	mm|3qF2.1	Ctss	Mus musculus cathepsin S (Ctss), transcript variant 2, mRNA [NM_021281]	150128	94779.8	145672	96899	102946	93868.4	17644.5	21801.5	23948.6	130194	97904.5	21131.5	6.1611	0.000485606
A_55_P2504196	NM_011771	mm|11qD	Ikzf3	Mus musculus IKAROS family zinc finger 3 (Ikzf3), mRNA [NM_011771]	1481.48	1428.45	1607.02	1265.68	756.216	1056.48	255.026	354.372	411.045	1505.65	1026.13	340.148	4.42646	0.000489352
A_51_P150912	NM_011497	mm|2qH3	Aurka	Mus musculus aurora kinase A (Aurka), transcript variant 1, mRNA [NM_011497]	1177.58	1148.28	904.108	1585.05	1024.23	716.757	280.003	278.425	362.783	1076.65	1108.68	307.07	3.50621	0.000491589
A_51_P164014	NM_173762	mm|3qG3	Cenpe	Mus musculus centromere protein E (Cenpe), mRNA [NM_173762]	1052	1513.69	1063.21	1515.78	1150.25	886.026	196.604	180.048	265.419	1209.63	1184.02	214.024	5.65187	0.000495678
A_51_P490305	NM_023065	mm|8qB3.3	Ifi30	Mus musculus interferon gamma inducible protein 30 (Ifi30), mRNA [NM_023065]	11244.8	9200.48	12220.5	10835	8588.29	8619.02	3592.72	2965.68	3767.14	10888.6	9347.45	3441.85	3.16359	0.000499615
A_51_P191649	NM_023294	mm|17qE1.3	Ndc80	Mus musculus NDC80 homolog, kinetochore complex component (S. cerevisiae) (Ndc80), mRNA [NM_023294]	111.573	129.27	107.596	129.178	85.6475	85.6455	35.0139	30.7228	43.1588	116.146	100.157	36.2985	3.19976	0.000504763
A_55_P2063283	ENSMUST00000103418	mm|12qF1		immunoglobulin heavy constant gamma 2B [Source:MGI Symbol;Acc:MGI:96445] [ENSMUST00000103418]	18632.6	37223.1	7536.81	33387.9	21905.1	4144.83	50.7435	72.6124	121.865	21130.8	19812.6	81.7403	258.512	0.000505602
A_55_P2063283	ENSMUST00000103418	mm|12qF1		immunoglobulin heavy constant gamma 2B [Source:MGI Symbol;Acc:MGI:96445] [ENSMUST00000103418]	18413.4	37276.7	7631.6	33715.9	21618.9	4178.4	48.3596	79.2454	118.913	21107.2	19837.7	82.1728	256.864	0.00050594
A_51_P115601	ENSMUST00000103364	mm|6qC1		immunoglobulin kappa variable 5-48 [Source:MGI Symbol;Acc:MGI:3642817] [ENSMUST00000103364]	1907.69	2343.02	3530.47	2900.2	2457.68	2109.57	32.4486	80.2918	86.712	2593.73	2489.15	66.4841	39.0127	0.000516505
A_55_P2070199	NM_173069	mm|16qC2	Speer2	Mus musculus spermatogenesis associated glutamate (E)-rich protein 2 (Speer2), mRNA [NM_173069]	49.9151	99.8711	45.7754	63.8139	47.3471	39.8746	4.82063	3.48604	3.4665	65.1872	50.3452	3.92439	16.6108	0.000516844
A_51_P389636	NM_008433	mm|7qA3	Kcnn4	Mus musculus potassium intermediate/small conductance calcium-activated channel, subfamily N, member 4 (Kcnn4), transcript variant 1, mRNA [NM_008433]	844.406	1036.9	905.981	837.971	666.393	904.82	173.095	221.034	269.787	929.097	803.061	221.305	4.19826	0.000518832
A_55_P1969861	NM_001289765	mm|1qB	Zap70	Mus musculus zeta-chain (TCR) associated protein kinase (Zap70), transcript variant 3, mRNA [NM_001289765]	6172.56	6105.88	7481.31	5762.94	3609.4	6589.41	1301.7	1674.4	1964.66	6586.58	5320.58	1646.92	3.99933	0.000519647
A_66_P129680	ENSMUST00000174699	mm|17qB1		histocompatibility 2, Q region locus 6 [Source:MGI Symbol;Acc:MGI:95935] [ENSMUST00000174699]	37645.6	52391.1	45326.1	40885.8	34236.9	53012.2	14759.7	14526.9	16687.8	45120.9	42711.6	15324.8	2.94431	0.000521293
A_55_P1979491	NM_007642	mm|1qC2	Cd28	Mus musculus CD28 antigen (Cd28), mRNA [NM_007642]	1217.61	1259.24	1652.36	1229.09	983.897	1285.95	243.53	329.143	349.257	1376.4	1166.31	307.31	4.47888	0.000526349
A_55_P2146560	NM_207105	mm|17qB1	H2-Ab1	Mus musculus histocompatibility 2, class II antigen A, beta 1 (H2-Ab1), mRNA [NM_207105]	157525	182232	181281	115324	198536	162812	51101.5	63181.1	69609.6	173679	158891	61297.4	2.83339	0.000526561
A_55_P2140348	ENSMUST00000103526	mm|12qF2		immunoglobulin heavy variable 1-55 [Source:MGI Symbol;Acc:MGI:4439716] [ENSMUST00000103526]	425.447	541.158	304.633	378.052	315.546	165.695	20.2706	27.2777	41.0332	423.746	286.431	29.5271	14.3511	0.000528912
A_52_P682768	NM_017480	mm|1qC2	Icos	Mus musculus inducible T cell co-stimulator (Icos), mRNA [NM_017480]	1722.71	1593.57	1938.41	1793.58	1048.77	1852.54	99.2964	195.458	200.499	1751.56	1564.97	165.085	10.6101	0.000529761
A_55_P2187030	ENSMUST00000103537	mm|12qF2		immunoglobulin heavy variable 1-66 [Source:MGI Symbol;Acc:MGI:4439825] [ENSMUST00000103537]	1002.18	1313.03	641.42	1457.49	1275.05	410.009	58.2783	91.4646	81.2757	985.541	1047.52	77.0062	12.7982	0.000529812
A_51_P452629	NM_011905	mm|3qE3	Tlr2	Mus musculus toll-like receptor 2 (Tlr2), mRNA [NM_011905]	3548.8	3773.35	3800.14	3179.55	3186.62	2514.68	1443.06	1677.31	1878.02	3707.43	2960.29	1666.13	2.22518	0.000530918
A_66_P116275	AK038705	mm|18qA1	Gm2629	Mus musculus adult male hypothalamus cDNA, RIKEN full-length enriched library, clone:A230056E14 product:hypothetical protein, full insert sequence. [AK038705]	226.922	375.485	250.021	336.132	118.288	294.758	21.5252	22.2654	36.9622	284.143	249.726	26.9176	10.556	0.000532945
A_66_P105038	XM_011240632	mm|4qD2.2	Rnf19b	PREDICTED: Mus musculus ring finger protein 19B (Rnf19b), transcript variant X1, mRNA [XM_011240632]	624.782	691.113	660.518	613.822	487.919	510.36	220.542	202.688	281.712	658.804	537.367	234.98	2.80365	0.000540212
A_52_P56682	NM_029983	mm|2qH1	Sla2	Mus musculus Src-like-adaptor 2 (Sla2), mRNA [NM_029983]	287.027	232.479	297.086	256.267	138.78	196.901	41.8692	46.8897	67.9643	272.197	197.316	52.2411	5.21041	0.000542185
A_51_P473734	NM_010386	mm|17qB1	H2-DMa	Mus musculus histocompatibility 2, class II, locus DMa (H2-DMa), mRNA [NM_010386]	7709.19	7445.86	8413.56	7182.89	6408.62	4848.57	1510.03	1906.05	2413.19	7856.2	6146.69	1943.09	4.04315	0.000542854
A_55_P2742435	NM_007634	mm|17qA3.3	Ccnf	Mus musculus cyclin F (Ccnf), mRNA [NM_007634]	1473.8	1471.43	998.766	2170.33	916.829	982.351	361.029	337.525	340.26	1314.67	1356.5	346.271	3.79664	0.000550442
A_51_P315530	NM_016662	mm|13qB1	Mxd3	Mus musculus Max dimerization protein 3 (Mxd3), mRNA [NM_016662]	98.7186	104.197	59.6721	172.638	77.1366	48.3153	13.7932	10.8959	12.9578	87.5292	99.3632	12.549	6.97499	0.000553183
A_52_P112591	ENSMUST00000103740	mm|14qC2		T cell receptor alpha constant [Source:MGI Symbol;Acc:MGI:4439838] [ENSMUST00000103740]	542.481	417.296	584.002	443.141	279.65	368.329	60.9718	103.666	81.4677	514.593	363.707	82.0351	6.27284	0.000553846
A_66_P104314	NM_001163621	mm|15qD3	Apol6	Mus musculus apolipoprotein L 6 (Apol6), transcript variant 2, mRNA [NM_001163621]	24.2294	31.4982	33.5206	28.3664	14.2082	13.99	4.90279	4.25288	6.84304	29.7494	18.8548	5.33291	5.57846	0.00055631
A_55_P1981494	XM_011238153	0	H2-Bl	PREDICTED: Mus musculus histocompatibility 2, blastocyst (H2-Bl), transcript variant X1, mRNA [XM_011238153]	9618.3	8630.53	11478.2	8749.14	9565.45	8155.58	3344.58	2872.66	3672.8	9909.02	8823.39	3296.68	3.00576	0.0005586
A_55_P2063283	ENSMUST00000103418	mm|12qF1		immunoglobulin heavy constant gamma 2B [Source:MGI Symbol;Acc:MGI:96445] [ENSMUST00000103418]	18124.5	39930.2	7661.18	33137.3	22627.6	4514.98	55.344	57.4887	126.357	21905.3	20093.3	79.7298	274.744	0.000559801
A_51_P100852	NM_175449	mm|10qB1	Fam26f	Mus musculus family with sequence similarity 26, member F (Fam26f), mRNA [NM_175449]	576.59	689.603	846.693	598.777	370.238	313.774	24.7129	61.0321	42.5634	704.295	427.597	42.7695	16.4672	0.000560109
A_52_P70255	NM_009283	mm|1qC1.1	Stat1	Mus musculus signal transducer and activator of transcription 1 (Stat1), transcript variant 2, mRNA [NM_009283]	6930.86	12628.8	9487	7671.53	4722.64	8590.79	1132.44	1297.25	1557.88	9682.22	6994.99	1329.19	7.28431	0.000560938
A_55_P1979364	ENSMUST00000199643	mm|12qF2		immunoglobulin heavy variable 1-83 [Source:MGI Symbol;Acc:MGI:3648939] [ENSMUST00000199643]	1080.88	1471.62	899.951	1964.82	1991	946.366	69.4884	85.9562	138.378	1150.82	1634.06	97.941	11.7501	0.000566845
A_51_P309158	NM_027840	mm|8qC3	Snx20	Mus musculus sorting nexin 20 (Snx20), mRNA [NM_027840]	7800.64	7017.88	8212.77	8410.09	6117.58	6598.6	1580.64	2294.86	2303.19	7677.09	7042.09	2059.57	3.72753	0.000567535
A_51_P453111	NM_010422	mm|13qD1	Hexb	Mus musculus hexosaminidase B (Hexb), mRNA [NM_010422]	7649.59	8610.94	7652.64	6708.68	5897.16	5836.71	3033.69	3565.75	3895.59	7971.06	6147.52	3498.34	2.27852	0.000572892
A_51_P448664	NM_011539	mm|6qB1	Tbxas1	Mus musculus thromboxane A synthase 1, platelet (Tbxas1), mRNA [NM_011539]	2427.31	2764.42	2853.88	1941.33	2469.67	1778.72	528.293	660.169	833.914	2681.87	2063.24	674.125	3.97829	0.000581037
A_30_P01032682	chr11:117792051-117811334_R	mm|11qE2		lincRNA:chr11:117792051-117811334 reverse strand	1052.48	828.169	912.922	540.812	560.214	461.427	330.252	325.842	250.412	931.189	520.818	302.169	3.08169	0.000581414
A_55_P2738634	NM_026282	mm|9qA3	Spc24	Mus musculus SPC24, NDC80 kinetochore complex component, homolog (S. cerevisiae) (Spc24), mRNA [NM_026282]	873.445	1025.31	720.544	1209.46	613.145	793.726	238.76	242.716	181.874	873.099	872.11	221.116	3.94859	0.000582015
A_55_P2001281	ENSMUST00000103523	mm|12qF2		immunoglobulin heavy variable 1-53 [Source:MGI Symbol;Acc:MGI:3576502] [ENSMUST00000103523]	1168.31	748.411	532.542	1191.66	798.835	318.246	40.0513	45.7682	67.8483	816.421	769.58	51.2226	15.9387	0.000584766
A_51_P423578	NM_011408	mm|11qC	Slfn2	Mus musculus schlafen 2 (Slfn2), mRNA [NM_011408]	3467.65	3547.59	3233.05	3504.81	2434.06	3058.84	1014.84	1295.66	1414.28	3416.1	2999.23	1241.59	2.75138	0.000584992
A_66_P105132	NM_011852	mm|5qF	Oas1g	Mus musculus 2'-5' oligoadenylate synthetase 1G (Oas1g), transcript variant 1, mRNA [NM_011852]	217.643	208.67	276.7	287.449	191.474	123.938	32.4402	54.3526	37.8244	234.337	200.953	41.5391	5.64137	0.000585059
A_51_P499940	NM_008252	mm|8qB2	Hmgb2	Mus musculus high mobility group box 2 (Hmgb2), mRNA [NM_008252]	6004.52	5570.77	5009.16	6424.6	4672.42	4258.49	2555.78	2947.4	2496.47	5528.15	5118.5	2666.55	2.07315	0.000591236
A_51_P371051	NM_028608	mm|10qD2	Glipr1	Mus musculus GLI pathogenesis-related 1 (glioma) (Glipr1), mRNA [NM_028608]	2331.42	2788.7	2839.9	2501.78	1956.5	2504.1	571.936	696.407	864.079	2653.34	2320.79	710.808	3.73286	0.000595772
A_55_P2016114	NM_010177	mm|1qH2.1	Fasl	Mus musculus Fas ligand (TNF superfamily, member 6) (Fasl), transcript variant 1, mRNA [NM_010177]	511.664	385.08	514.011	472.299	221.322	331.81	122.53	111.061	151.194	470.252	341.81	128.262	3.66634	0.000596804
A_55_P2087429	ENSMUST00000103393	mm|6qC1		immunoglobulin kappa variable 6-15 [Source:MGI Symbol;Acc:MGI:1330831] [ENSMUST00000103393]	598.2	721.594	734.261	461.849	1333.17	647.889	90.14	136.823	152.939	684.685	814.302	126.634	5.4068	0.0006007
A_55_P2750200	NM_001172092	mm|3qH4	Depdc1a	Mus musculus DEP domain containing 1a (Depdc1a), transcript variant 1, mRNA [NM_001172092]	116.422	85.9583	83.3961	145.615	80.2946	58.2391	18.4414	18.8154	25.9561	95.2589	94.7162	21.071	4.52086	0.000601778
A_51_P363400	NM_008920	mm|2qD	Prg2	Mus musculus proteoglycan 2, bone marrow (Prg2), mRNA [NM_008920]	218.054	398.364	245.851	206.675	150.937	115.055	11.6654	4.19748	9.63399	287.423	157.556	8.49895	33.8187	0.000602206
A_55_P1983668	NM_001037917	mm|XqD	Gm6377	Mus musculus predicted gene 6377 (Gm6377), mRNA [NM_001037917]	150.573	137.149	110.414	121.546	111.061	60.8449	50.3806	41.4423	46.0515	132.712	97.8172	45.9581	2.88767	0.000610845
A_55_P2593238	NM_001205363	mm|6qF3	Clec9a	Mus musculus C-type lectin domain family 9, member a (Clec9a), transcript variant 1, mRNA [NM_001205363]	373.753	551.32	433.531	333.555	311.759	496.16	48.5926	69.6429	83.805	452.868	380.491	67.3468	6.72442	0.000612156
A_55_P2063283	ENSMUST00000103418	mm|12qF1		immunoglobulin heavy constant gamma 2B [Source:MGI Symbol;Acc:MGI:96445] [ENSMUST00000103418]	18409.4	38035.2	7337.6	31949.6	22166.5	4087.88	37.0017	72.2418	107.674	21260.7	19401.3	72.3059	294.038	0.000612179
A_55_P2051254	NR_003368	mm|15qD1	Pvt1	Mus musculus plasmacytoma variant translocation 1 (Pvt1), long non-coding RNA [NR_003368]	412.997	461.587	565.006	469.197	346.832	631.39	173.922	147.528	176.191	479.863	482.473	165.881	2.89282	0.000612645
A_66_P119034	NM_013737	mm|17qB3	Pla2g7	Mus musculus phospholipase A2, group VII (platelet-activating factor acetylhydrolase, plasma) (Pla2g7), mRNA [NM_013737]	5474.67	3273.19	3868.82	3340.51	2735.01	2927.32	625.361	854.686	648.113	4205.56	3000.95	709.386	5.92845	0.000615228
A_51_P311235	ENSMUST00000195192	mm|12qF1		immunoglobulin heavy constant gamma 2C [Source:MGI Symbol;Acc:MGI:2686979] [ENSMUST00000195192]	11721	28743.1	3352.36	29956.5	26388.3	4034.84	4.32966	7.88436	16.3298	14605.5	20126.5	9.51461	1535.06	0.000617206
A_55_P2187141	NM_021396	mm|19qC1	Pdcd1lg2	Mus musculus programmed cell death 1 ligand 2 (Pdcd1lg2), mRNA [NM_021396]	372.201	280.635	373.566	382.877	209.85	307.774	44.5372	49.4647	75.387	342.134	300.167	56.463	6.05944	0.000620002
A_52_P30989	NM_028222	mm|14qC1	Cdkn3	Mus musculus cyclin-dependent kinase inhibitor 3 (Cdkn3), mRNA [NM_028222]	129.708	165.232	129.065	187.196	157.901	85.9547	32.2695	35.6071	46.3284	141.335	143.684	38.0683	3.71266	0.000623652
A_55_P2063283	ENSMUST00000103418	mm|12qF1		immunoglobulin heavy constant gamma 2B [Source:MGI Symbol;Acc:MGI:96445] [ENSMUST00000103418]	18788.2	38082.9	7792.61	34038.4	22160.8	4168.49	47.8037	68.3047	141.184	21554.6	20122.6	85.7642	251.324	0.000624733
A_55_P2133907	ENSMUST00000194257	mm|12qF2		immunoglobulin heavy variable V8-5 [Source:MGI Symbol;Acc:MGI:3645478] [ENSMUST00000194257]	472.409	884.889	387.423	3043.84	1218.93	104.441	21.162	27.0052	38.8095	581.574	1455.74	28.9922	20.0596	0.000626478
A_55_P1968928	NM_027185	mm|17qA3.3	Def6	Mus musculus differentially expressed in FDCP 6 (Def6), mRNA [NM_027185]	7273.2	6906.55	8349.09	7835.48	6906.12	6850.42	3359.22	3788.15	3910.08	7509.61	7197.34	3685.82	2.03744	0.00062723
A_30_P01025287	chr1:175705225-175717250_F	mm|1qH3		lincRNA:chr1:175705225-175717250 forward strand	31.7967	40.6761	40.062	44.1007	22.831	32.3245	8.91154	10.7609	12.66	37.5116	33.0854	10.7775	3.48055	0.000632332
A_66_P109986	NM_001111058	mm|7qB4	Cd33	Mus musculus CD33 antigen (Cd33), transcript variant 1, mRNA [NM_001111058]	259.092	319.448	313.572	243.186	248.069	324.968	72.0842	93.8358	102.266	297.371	272.074	89.3951	3.32648	0.000634817
A_66_P113249	AK139943	mm|16qB5	Gm5486	Mus musculus 2 cells egg cDNA, RIKEN full-length enriched library, clone:B020041A18 product:hypothetical protein, full insert sequence. [AK139943]	45.9439	52.0824	68.4275	31.762	27.1579	40.4148	4.16945	7.60585	3.77259	55.4846	33.1116	5.18263	10.7059	0.000635985
A_55_P2000833	NM_001013368	mm|7qB4	E2f8	Mus musculus E2F transcription factor 8 (E2f8), mRNA [NM_001013368]	314.814	468.265	265.24	524.331	224.845	191.116	57.4139	56.9683	68.2233	349.44	313.431	60.8685	5.7409	0.000643325
A_52_P495869	NM_010658	mm|2qH2	Mafb	Mus musculus v-maf musculoaponeurotic fibrosarcoma oncogene family, protein B (avian) (Mafb), mRNA [NM_010658]	1738.36	1068.67	1408.88	1390.15	1133.54	720.433	246.54	312.662	313.331	1405.3	1081.38	290.844	4.8318	0.000644151
A_55_P2131725	NM_001039241	0	LOC100045026	Mus musculus butyrophilin-like (LOC100045026), mRNA [NM_001039241]	40.3647	24.7304	58.4431	17.1122	62.6131	32.9897	3.66966	3.32438	3.19086	41.1794	37.5717	3.39497	12.1295	0.000644178
A_55_P1994042	NM_001139519	mm|2qH3	Zbp1	Mus musculus Z-DNA binding protein 1 (Zbp1), transcript variant 2, mRNA [NM_001139519]	4624.66	3308.76	3444.3	4100.7	2890.02	1618.05	436.248	744.796	644.775	3792.57	2869.59	608.607	6.23157	0.000652364
A_55_P2110615	NM_020258	mm|9qA4	Slc37a2	Mus musculus solute carrier family 37 (glycerol-3-phosphate transporter), member 2 (Slc37a2), transcript variant 2, mRNA [NM_020258]	104.315	110.769	126.445	87.2188	62.996	83.1211	18.2089	19.475	30.4002	113.843	77.7786	22.6947	5.01627	0.000659696
A_51_P120470	NM_001291058	mm|11qB3	Cd68	Mus musculus CD68 antigen (Cd68), transcript variant 1, mRNA [NM_001291058]	4938.95	4264.02	5299.62	2695.9	3668.16	3292.88	658.121	911.968	1162.3	4834.19	3218.98	910.797	5.30765	0.000666343
A_55_P2001267	AY208318	0		Mus musculus isolate 311 immunoglobulin heavy chain variable region mRNA, partial cds. [AY208318]	612.893	276.812	266.035	562.88	250.317	124.986	26.3551	21.7251	26.7455	385.247	312.727	24.9419	15.4458	0.000681831
A_55_P2493994	NM_144532	mm|19qA	Cabp4	Mus musculus calcium binding protein 4 (Cabp4), mRNA [NM_144532]	111.208	263.492	217.06	139.888	63.9284	211.895	11.3122	15.7112	12.6748	197.253	138.57	13.2328	14.9064	0.000682231
A_55_P2059154	NM_001013371	mm|16qB3	Dtx3l	Mus musculus deltex 3-like (Drosophila) (Dtx3l), mRNA [NM_001013371]	2739.96	3277.21	3202.31	3141.64	2346.78	2660.21	1286.19	1354.9	1572.97	3073.16	2716.21	1404.69	2.18779	0.00068496
A_55_P2072771	NM_009850	mm|9qA5.2	Cd3g	Mus musculus CD3 antigen, gamma polypeptide (Cd3g), mRNA [NM_009850]	3588.88	3270.91	3858.35	2836.93	1678.11	2504.87	385.706	747.309	564.844	3572.72	2339.97	565.953	6.31275	0.000686103
A_66_P139683	NM_021394	mm|2qH3	Zbp1	Mus musculus Z-DNA binding protein 1 (Zbp1), transcript variant 1, mRNA [NM_021394]	1257.94	2068.89	1699.53	1744.28	891.554	1254.06	109.438	166.46	217.431	1675.45	1296.63	164.443	10.1887	0.000689852
A_52_P399934	NM_010090	mm|2qF1	Dusp2	Mus musculus dual specificity phosphatase 2 (Dusp2), mRNA [NM_010090]	8309.87	6854.21	9613.74	9029.85	4236.77	7127.52	1639.56	2258.44	2291.59	8259.27	6798.04	2063.2	4.00315	0.000695047
A_55_P2923951	NM_010846	mm|16qC4	Mx1	Mus musculus MX dynamin-like GTPase 1 (Mx1), mRNA [NM_010846]	109.105	163.396	127.966	158.752	61.8089	151.213	17.706	22.9137	29.1095	133.489	123.924	23.2431	5.74317	0.000696539
A_55_P2026685	ENSMUST00000103670	mm|14qC2		T cell receptor alpha variable 3-4 [Source:MGI Symbol;Acc:MGI:2684925] [ENSMUST00000103670]	74.957	61.7091	33.4792	29.1139	17.2315	57.1682	5.15307	4.60855	3.60427	56.7151	34.5045	4.4553	12.7298	0.000701553
A_55_P2164534	NM_001305233	mm|1qH6	Dtl	Mus musculus denticleless homolog (Drosophila) (Dtl), transcript variant 2, mRNA [NM_001305233]	217.065	268.127	166.364	270.487	137.317	98.3306	47.6503	41.219	54.2754	217.185	168.712	47.7149	4.55173	0.000703956
A_52_P35534	NR_110364	mm|7qE1	E230029C05Rik	Mus musculus RIKEN cDNA E230029C05 gene (E230029C05Rik), transcript variant 1, long non-coding RNA [NR_110364]	244.594	309.569	322.343	269.467	195.075	405.882	65.2882	52.1561	82.4765	292.169	290.142	66.6403	4.38427	0.000705155
A_51_P489285	NM_029617	mm|2qE5	Casc5	Mus musculus cancer susceptibility candidate 5 (Casc5), mRNA [NM_029617]	209.964	241.124	146.293	283.149	123.69	122.85	41.9838	34.0306	29.0239	199.127	176.563	35.0128	5.68727	0.000706032
A_55_P2170405	ENSMUST00000131638	mm|18qD3		predicted gene 5970 [Source:MGI Symbol;Acc:MGI:3646761] [ENSMUST00000131638]	1232.3	1872.31	1162.94	1552.53	589.21	1038.12	95.4117	189.818	129.738	1422.52	1059.95	138.323	10.284	0.000708344
A_51_P212741	NM_001014761	mm|9qA5.2	Scn2b	Mus musculus sodium channel, voltage-gated, type II, beta (Scn2b), mRNA [NM_001014761]	165.358	349.107	247.855	144.761	112.851	361.936	29.6821	25.4392	31.8995	254.107	206.516	29.0069	8.76021	0.000708444
A_55_P2635931	NM_019549	mm|11qA2	Plek	Mus musculus pleckstrin (Plek), mRNA [NM_019549]	237.984	219.125	252.611	190.46	182.077	237.167	97.586	120.587	118.583	236.573	203.235	112.252	2.10751	0.000708624
A_51_P285736	NM_008798	mm|1qD	Pdcd1	Mus musculus programmed cell death 1 (Pdcd1), mRNA [NM_008798]	4167.4	1444.89	2451.34	1929.75	785.865	944.552	36.9702	22.2127	67.1989	2687.87	1220.06	42.1273	63.8037	0.000709982
A_55_P1975560	NM_008329	mm|1qH3	Ifi204	Mus musculus interferon activated gene 204 (Ifi204), mRNA [NM_008329]	4148.97	4773.58	3363.6	4574.95	2437.3	3130.37	804.197	1024.99	1172.56	4095.38	3380.87	1000.58	4.09299	0.000713233
A_52_P444628	NM_007807	mm|XqA1.1	Cybb	Mus musculus cytochrome b-245, beta polypeptide (Cybb), mRNA [NM_007807]	1990.06	1468.09	2277.98	1560.05	1527.48	884.531	360.947	467.235	474.091	1912.04	1324.02	434.091	4.4047	0.000721402
A_66_P106556	NM_001033767	mm|18qD3	Gm4951	Mus musculus predicted gene 4951 (Gm4951), mRNA [NM_001033767]	842.059	1697.29	1328.89	1157.25	615.705	900.171	124.963	175.606	141.897	1289.42	891.041	147.489	8.74247	0.000722211
A_55_P2501876	NM_001267808	mm|17qB1	H2-L	Mus musculus histocompatibility 2, D region locus L (H2-L), mRNA [NM_001267808]	83587.3	83952.1	101891	74167.1	83837.7	81358.1	33269.1	29017	38622.3	89810	79787.6	33636.1	2.67005	0.00072766
A_55_P2817204	NM_001081278	mm|14qE2.3	Tbc1d4	Mus musculus TBC1 domain family, member 4 (Tbc1d4), mRNA [NM_001081278]	501.745	406.17	432.198	557.246	327.515	541.109	217.692	207.594	179.899	446.704	475.29	201.728	2.21438	0.00072879
A_52_P564908	ENSMUST00000136858	mm|7qA1	Rps9	ribosomal protein S9 [Source:MGI Symbol;Acc:MGI:1924096] [ENSMUST00000136858]	1099.24	957.406	909.786	1058.99	778.995	880.58	357.014	404.165	464.754	988.812	906.187	408.644	2.41974	0.000730473
A_55_P2713778	NM_013489	mm|1qH3	Cd84	Mus musculus CD84 antigen (Cd84), transcript variant 1, mRNA [NM_013489]	1162.93	1467.83	1647.9	885.389	1106.49	1315.16	358.288	393.342	478.403	1426.22	1102.35	410.011	3.47849	0.000734145
A_55_P2814119	NM_008823	mm|XqA1.3	Cfp	Mus musculus complement factor properdin (Cfp), mRNA [NM_008823]	1441.69	1846.49	1487.8	1340.89	1122.22	1316.53	296.324	371.598	471.224	1592	1259.88	379.715	4.1926	0.000734476
A_55_P2063283	ENSMUST00000103418	mm|12qF1		immunoglobulin heavy constant gamma 2B [Source:MGI Symbol;Acc:MGI:96445] [ENSMUST00000103418]	18656.8	37969.9	7532.84	32943.1	21868.6	4001.29	34.8433	61.0462	127.691	21386.5	19604.3	74.5268	286.964	0.000736852
A_52_P249514	NM_011331	mm|11qC	Ccl12	Mus musculus chemokine (C-C motif) ligand 12 (Ccl12), mRNA [NM_011331]	1234.95	2398.63	1893.55	879.745	1122.38	2565.68	125.979	205.148	198.877	1842.38	1522.6	176.668	10.4285	0.000737502
A_51_P513682	NM_023284	mm|1qH2.3	Nuf2	Mus musculus NUF2, NDC80 kinetochore complex component, homolog (S. cerevisiae) (Nuf2), mRNA [NM_023284]	301.215	390.866	249.992	435.794	258.448	204.537	51.9607	48.6021	73.1957	314.024	299.593	57.9195	5.42173	0.000737652
A_55_P2802751	NM_001163510	mm|7qA3	Kcnn4	Mus musculus potassium intermediate/small conductance calcium-activated channel, subfamily N, member 4 (Kcnn4), transcript variant 2, mRNA [NM_001163510]	4113.34	5189.27	4585.82	4169.56	3551.18	4817.6	754.359	1102.53	1232.66	4629.48	4179.45	1029.85	4.49529	0.000738165
A_51_P246119	NM_001081363	mm|1qH6	Cenpf	Mus musculus centromere protein F (Cenpf), mRNA [NM_001081363]	401.031	474.24	347.242	708.697	496.425	228.002	82.4389	67.8838	110.293	407.504	477.708	86.872	4.69086	0.000741328
A_55_P1988246	NAP113539-1	mm|6qC3			945.16	789.389	727.861	926.301	648.865	625.179	386.331	393.138	357.242	820.803	733.448	378.904	2.16626	0.00074586
A_51_P151586	NM_010353	mm|11qB4	Gsg2	Mus musculus germ cell-specific gene 2 (Gsg2), mRNA [NM_010353]	229.443	275.926	221.006	237.218	137.597	170.919	61.8059	59.8193	86.4512	242.125	181.912	69.3588	3.49091	0.000760142
A_55_P2809820	NM_173014	mm|8qC5	Lpcat2	Mus musculus lysophosphatidylcholine acyltransferase 2 (Lpcat2), mRNA [NM_173014]	1782.08	2461.76	2595.82	1833.11	1651.57	1622.46	311.132	423.446	508.138	2279.88	1702.38	414.239	5.5038	0.000761413
A_55_P2106150	NM_021790	mm|13qD1	Cenpk	Mus musculus centromere protein K (Cenpk), transcript variant 1, mRNA [NM_021790]	398.747	350.238	266.683	440.323	223.752	198.532	85.6153	106.89	97.3499	338.556	287.536	96.6184	3.50405	0.000767003
A_51_P111532	NM_177823	mm|17qA3.3	Ubash3a	Mus musculus ubiquitin associated and SH3 domain containing, A (Ubash3a), mRNA [NM_177823]	104.752	136.089	166.329	98.5587	81.4678	108.122	12.6715	16.3353	23.4926	135.723	96.0495	17.4998	7.7557	0.000767119
A_66_P106795	NM_026418	mm|7qF3	Rgs10	Mus musculus regulator of G-protein signalling 10 (Rgs10), mRNA [NM_026418]	4757.76	4375.76	4752.75	4704.91	4025.17	3235.7	1751.59	1968.78	2354.31	4628.76	3988.59	2024.89	2.28593	0.000767429
A_55_P2084666	NM_175661	mm|13qA3.1	Hist1h2af	Mus musculus histone cluster 1, H2af (Hist1h2af), mRNA [NM_175661]	90189.5	88052	71208.9	90130	70823.5	63284.9	35311	37976.8	40449	83150.2	74746.1	37912.3	2.19323	0.00076809
A_51_P147942	NM_010512	mm|10qC1	Igf1	Mus musculus insulin-like growth factor 1 (Igf1), transcript variant 1, mRNA [NM_010512]	3946.04	5825.54	3576.55	2966.02	2288.18	2697.72	876.723	908.254	1097.54	4449.38	2650.64	960.84	4.63072	0.000772495
A_51_P384629	NM_009983	mm|7qF5	Ctsd	Mus musculus cathepsin D (Ctsd), mRNA [NM_009983]	92678.2	74442	102158	47433.1	85779.2	89596.9	34705.3	32222.4	37222.6	89759.5	74269.7	34716.8	2.58548	0.000773485
A_55_P2164102	ENSMUST00000103500	mm|12qF2		immunoglobulin heavy variable V1-12 [Source:MGI Symbol;Acc:MGI:3646284] [ENSMUST00000103500]	79.5454	74.4941	109.109	308.643	82.4681	79.7226	6.04217	10.4997	12.2302	87.716	156.945	9.5907	9.14595	0.000785075
A_51_P298066	NM_013748	mm|5qB3	Clnk	Mus musculus cytokine-dependent hematopoietic cell linker (Clnk), mRNA [NM_013748]	124.149	133.619	114.998	130.818	104.945	117.534	33.1926	48.3132	43.7304	124.255	117.766	41.7454	2.9765	0.000791777
A_55_P1979330	NM_011932	mm|3qG3	Dapp1	Mus musculus dual adaptor for phosphotyrosine and 3-phosphoinositides 1 (Dapp1), mRNA [NM_011932]	1602.39	1614.25	1502.96	1920.13	1184.95	1378.36	594.978	756.231	776.851	1573.2	1494.48	709.353	2.2178	0.000792048
A_55_P2066578	BC010546	mm|1qH3	Ifi204	Mus musculus interferon activated gene 204, mRNA (cDNA clone MGC:18551 IMAGE:4018506), complete cds. [BC010546]	1342.91	1203.98	1133.21	1261.7	909.859	599.963	135.83	256.349	223.284	1226.7	923.84	205.154	5.97939	0.000794351
A_51_P270949	NM_020034	mm|13qA3.1	Hist1h1b	Mus musculus histone cluster 1, H1b (Hist1h1b), mRNA [NM_020034]	3059.78	2150.85	1615.82	3406.94	1426.85	1086.92	323.905	413.086	336.571	2275.49	1973.57	357.854	6.3587	0.000798304
A_51_P390937	ENSMUST00000103320	mm|6qC1		immunoglobulin kappa variable 14-111 [Source:MGI Symbol;Acc:MGI:4439863] [ENSMUST00000103320]	1630.5	2619.55	1859.01	10152.2	3534.57	6126.12	175.983	276.24	319.143	2036.36	6604.3	257.122	7.91981	0.000805923
A_52_P97751	NM_001033978	mm|17qB1	H2-Eb2	Mus musculus histocompatibility 2, class II antigen E beta2 (H2-Eb2), mRNA [NM_001033978]	53.5626	87.4715	57.548	78.945	46.9858	70.7048	11.2153	13.0756	15.1437	66.194	65.5452	13.1448	5.03574	0.000808843
A_51_P186476	NM_013612	mm|1qC3	Slc11a1	Mus musculus solute carrier family 11 (proton-coupled divalent metal ion transporters), member 1 (Slc11a1), mRNA [NM_013612]	2879.96	3089.1	2475.35	2359.44	1874.65	2011.51	418.81	594.645	734.22	2814.8	2081.87	582.558	4.8318	0.000822816
A_66_P124179	NM_175406	mm|4qA3	Atp6v0d2	Mus musculus ATPase, H+ transporting, lysosomal V0 subunit D2 (Atp6v0d2), mRNA [NM_175406]	2944.92	2107.33	3179.76	871.132	1696.63	2217.81	738.304	628.426	807.805	2744	1595.19	724.845	3.78564	0.000828494
A_52_P311042	ENSMUST00000103481	mm|12qF2		immunoglobulin heavy variable 3-6 [Source:MGI Symbol;Acc:MGI:4439856] [ENSMUST00000103481]	174.918	230.121	149.133	383.997	84.3102	32.1821	9.9412	21.5986	18.6677	184.724	166.83	16.7358	11.0377	0.000830612
A_51_P520191	NM_022320	mm|1qD	Gpr35	Mus musculus G protein-coupled receptor 35 (Gpr35), transcript variant 1, mRNA [NM_022320]	92.7295	109.82	88.3296	86.2865	50.7442	83.2363	12.6567	14.5196	23.3685	96.9597	73.4223	16.8483	5.75487	0.000831142
A_52_P30641	ENSMUST00000200454	mm|6qC1		immunoglobulin kappa variable 4-86 [Source:MGI Symbol;Acc:MGI:2685305] [ENSMUST00000200454]	618.277	1220.65	658.349	1699.33	1729.75	2710.8	38.2225	66.7502	70.6367	832.425	2046.63	58.5364	14.2206	0.000832841
A_66_P129188	NM_175662	mm|3qF2.1	Hist2h2ac	Mus musculus histone cluster 2, H2ac (Hist2h2ac), mRNA [NM_175662]	87032.3	77318.7	65752.3	84366.8	66456	57531.2	33406.5	36698.3	35495.4	76701.1	69451.3	35200.1	2.179	0.00084006
A_55_P2120946	NM_001161790	mm|16qA1	Mefv	Mus musculus Mediterranean fever (Mefv), transcript variant 1, mRNA [NM_001161790]	90.1078	91.7237	82.0755	106.304	55.7218	210.636	31.3073	40.9843	29.4954	87.969	124.221	33.929	2.59274	0.000843969
A_51_P237754	NM_010398	mm|17qB1	H2-T23	Mus musculus histocompatibility 2, T region locus 23 (H2-T23), mRNA [NM_010398]	97476.1	82444.3	115018	86663.5	93879.7	83198.4	37500.3	35872.6	41163.9	98312.7	87913.9	38178.9	2.57505	0.000845798
A_51_P120717	NM_010721	mm|18qD3	Lmnb1	Mus musculus lamin B1 (Lmnb1), mRNA [NM_010721]	2398.41	2497.01	2137.51	3110.09	1899.86	1884.09	1008.6	1044.03	1263.42	2344.31	2298.01	1105.35	2.12088	0.000854085
A_55_P2903239	NM_177073	mm|7qE3	Relt	Mus musculus RELT tumor necrosis factor receptor (Relt), mRNA [NM_177073]	494.91	647.015	710.512	593.088	433.011	670.442	220.018	179.721	206.194	617.479	565.514	201.978	3.05716	0.000854305
A_66_P129680	ENSMUST00000174699	mm|17qB1		histocompatibility 2, Q region locus 6 [Source:MGI Symbol;Acc:MGI:95935] [ENSMUST00000174699]	35866.2	53191.5	45487.2	41532.2	33075.6	54497	15209.3	13596.8	15661	44848.3	43034.9	14822.4	3.02572	0.000860255
A_51_P309307	NM_001142959	mm|3qF2.2	Bcl2l15	Mus musculus BCLl2-like 15 (Bcl2l15), transcript variant 1, mRNA [NM_001142959]	129.01	210.491	257.999	185.251	151.193	231.329	11.9811	9.50863	19.8759	199.166	189.258	13.7886	14.4443	0.000863954
A_52_P513177	NM_001029841	mm|15qD2	Sla	Mus musculus src-like adaptor (Sla), transcript variant 1, mRNA [NM_001029841]	3040.98	2409.24	3446.73	2567.25	2215.89	2441.68	948.413	697.21	885.413	2965.65	2408.27	843.679	3.51514	0.000866243
A_55_P2019719	NM_145227	mm|5qF	Oas2	Mus musculus 2'-5' oligoadenylate synthetase 2 (Oas2), mRNA [NM_145227]	2762.9	4308.67	3139.93	3970.44	2126.73	4166.21	690.799	626.17	899.289	3403.83	3421.12	738.752	4.60754	0.000874207
A_51_P102987	NM_001002927	mm|4qA1	Penk	Mus musculus preproenkephalin (Penk), mRNA [NM_001002927]	1704.42	1857.81	1896.59	2780.01	1447.4	1687.7	412.807	520.169	662.065	1819.6	1971.7	531.68	3.42236	0.000881828
A_52_P228551	NM_201367	mm|2qE5	Gpr176	Mus musculus G protein-coupled receptor 176 (Gpr176), mRNA [NM_201367]	221.408	305.542	228.998	269.519	245.282	257.252	34.567	52.8104	57.3541	251.982	257.351	48.2439	5.2231	0.000881844
A_55_P2268022	NR_131037	mm|13qA2	9330199G10Rik	Mus musculus RIKEN cDNA 9330199G10 gene (9330199G10Rik), transcript variant 1, long non-coding RNA [NR_131037]	200.284	246.298	259.541	191.897	220.191	183.178	75.816	99.7749	84.3104	235.374	198.422	86.6338	2.71689	0.000885121
A_51_P302139	NM_025979	mm|2qA3	Mastl	Mus musculus microtubule associated serine/threonine kinase-like (Mastl), mRNA [NM_025979]	45.4226	36.5664	31.6681	65.6306	30.9123	13.8396	14.9572	13.6689	14.4581	37.8857	36.7942	14.3614	2.63803	0.000888741
A_52_P408757	NM_010188	mm|1qH3	Fcgr3	Mus musculus Fc receptor, IgG, low affinity III (Fcgr3), mRNA [NM_010188]	2270.39	1560.13	1873.23	1520.27	1165.43	1035.11	446.884	415.411	594.271	1901.25	1240.27	485.522	3.91589	0.000889672
A_51_P129012	NM_009735	mm|2qE5	B2m	Mus musculus beta-2 microglobulin (B2m), mRNA [NM_009735]	129911	121227	156456	119916	138788	109074	63743.9	57373.8	52004.1	135864	122593	57707.3	2.35437	0.000890453
A_51_P490509	NM_009773	mm|2qE5	Bub1b	Mus musculus budding uninhibited by benzimidazoles 1 homolog, beta (S. cerevisiae) (Bub1b), mRNA [NM_009773]	166.866	238.408	187.345	234.86	160.775	144.143	60.0172	43.5787	58.1872	197.54	179.926	53.9277	3.66305	0.000896153
A_55_P2037439	NM_001172092	mm|3qH4	Depdc1a	Mus musculus DEP domain containing 1a (Depdc1a), transcript variant 1, mRNA [NM_001172092]	42.9198	35.5295	34.1293	40.2822	26.7006	25.7391	3.67272	3.37826	6.99908	37.5262	30.9073	4.68335	8.01267	0.000897944
A_30_P01018968	chr7:106529142-106529752_R	mm|7qE2		lincRNA:chr7:106529142-106529752 reverse strand	28.7955	32.6178	40.0198	28.5771	35.9254	51.0722	14.4729	12.8442	12.8364	33.811	38.5249	13.3845	2.52613	0.000902429
A_55_P2054445	NM_013489	mm|1qH3	Cd84	Mus musculus CD84 antigen (Cd84), transcript variant 1, mRNA [NM_013489]	974.67	981.176	1118.41	675.753	761.553	842.678	154.303	238.474	271.064	1024.75	759.995	221.28	4.63101	0.000904461
A_55_P2152771	NM_172589	mm|13qD1	Lhfpl2	Mus musculus lipoma HMGIC fusion partner-like 2 (Lhfpl2), mRNA [NM_172589]	653.664	549.938	531.172	378.683	377.921	434.155	103.281	157.64	163.999	578.258	396.92	141.64	4.08259	0.000910363
A_51_P270741	NM_009303	mm|15qE1	Syngr1	Mus musculus synaptogyrin 1 (Syngr1), transcript variant 1b, mRNA [NM_009303]	4226.51	4074.66	4336.44	2111.91	3425.25	3165.32	1488.16	2070.87	1820.34	4212.54	2900.83	1793.12	2.34927	0.000911807
A_52_P139650	NM_025581	mm|18qE2	Ska1	Mus musculus spindle and kinetochore associated complex subunit 1 (Ska1), transcript variant 1, mRNA [NM_025581]	181.981	178.616	124.661	270.493	119.435	73.9808	12.3605	16.4258	26.1633	161.753	154.636	18.3165	8.83096	0.000912092
A_51_P412027	NM_030712	mm|9qF4	Cxcr6	Mus musculus chemokine (C-X-C motif) receptor 6 (Cxcr6), mRNA [NM_030712]	3301.67	3832.03	4235.67	1994.98	1620.08	2295.32	264.689	555.516	520.125	3789.79	1970.12	446.777	8.48251	0.00091318
A_51_P296764	NM_010186	mm|3qF2.1	Fcgr1	Mus musculus Fc receptor, IgG, high affinity I (Fcgr1), mRNA [NM_010186]	1470.98	1249.46	1116.02	1289.58	637.588	869.587	168.829	294.945	268.971	1278.82	932.253	244.248	5.23573	0.000915862
A_55_P2753026	XM_006506399	mm|6qC1	Hpgds	PREDICTED: Mus musculus hematopoietic prostaglandin D synthase (Hpgds), transcript variant X2, mRNA [XM_006506399]	139.516	157.954	170.339	166.2	94.3527	135.174	15.3738	8.54319	21.2356	155.936	131.909	15.0508	10.3606	0.000918481
A_55_P2646533	NM_001081363	mm|1qH6	Cenpf	Mus musculus centromere protein F (Cenpf), mRNA [NM_001081363]	163.239	174.981	153.455	246.371	209.758	117.822	32.3914	27.9473	49.2404	163.891	191.317	36.5264	4.48694	0.000920341
A_51_P337675	NM_007651	mm|3qF2.3	Cd53	Mus musculus CD53 antigen (Cd53), mRNA [NM_007651]	811.005	625.64	732.097	666.091	489.896	588.242	249.342	317.251	298.153	722.914	581.41	288.249	2.50795	0.000920404
A_51_P343833	NM_009421	mm|2qB	Traf1	Mus musculus TNF receptor-associated factor 1 (Traf1), mRNA [NM_009421]	6934.99	7537.1	8688.04	7184.1	6111.05	9929.92	3281.72	3845.39	3855.25	7720.05	7741.69	3660.79	2.10885	0.000921721
A_55_P2035326	NR_033625	mm|5qG3	D5Ertd605e	Mus musculus DNA segment, Chr 5, ERATO Doi 605, expressed (D5Ertd605e), long non-coding RNA [NR_033625]	68.1738	98.1087	64.9064	63.6464	41.0207	39.3603	12.082	18.8999	15.0941	77.063	48.0091	15.3587	5.01755	0.000925523
A_65_P09032	NM_001039394	mm|6qD1	Rab43	Mus musculus RAB43, member RAS oncogene family (Rab43), transcript variant 1, mRNA [NM_001039394]	11160.9	12708.9	13599.9	11387.5	11500.6	9312.36	6100.16	5059.22	6213.26	12489.9	10733.5	5790.88	2.15682	0.000925599
A_55_P2065671	NM_172301	mm|13qD1	Ccnb1	Mus musculus cyclin B1 (Ccnb1), mRNA [NM_172301]	662.764	625.486	542.389	761.498	597.765	399.741	94.1906	90.5474	160.694	610.213	586.335	115.144	5.29956	0.000940985
A_51_P436652	NM_013654	mm|11qC	Ccl7	Mus musculus chemokine (C-C motif) ligand 7 (Ccl7), mRNA [NM_013654]	778.494	800.32	677.9	581.812	839.186	851.516	55.0698	77.9349	129.203	752.238	757.505	87.4025	8.6066	0.000941241
A_52_P354520	NM_138677	mm|6qE2	Edem1	Mus musculus ER degradation enhancer, mannosidase alpha-like 1 (Edem1), mRNA [NM_138677]	1046.26	1105.45	864.973	1401.51	833.381	954.307	454.497	464.116	517.325	1005.56	1063.07	478.646	2.10084	0.000942331
A_52_P145861	NM_019388	mm|16qB3	Cd86	Mus musculus CD86 antigen (Cd86), mRNA [NM_019388]	308.34	411.144	342.186	362.523	273.527	327.763	45.7005	29.8552	64.1582	353.89	321.271	46.5713	7.59889	0.000945438
A_51_P313320	NM_001037801	mm|19qA	Cd6	Mus musculus CD6 antigen (Cd6), transcript variant 1, mRNA [NM_001037801]	6543.29	8118.5	8316.21	5920.03	4107.54	6625.15	734.925	1269.64	1449.64	7659.34	5550.91	1151.4	6.65217	0.00095505
A_51_P155935	NM_144905	mm|4qC1	6330416G13Rik	Mus musculus RIKEN cDNA 6330416G13 gene (6330416G13Rik), mRNA [NM_144905]	1881.06	2052	2555.12	1822.9	1697.09	2230.66	899.734	910.702	988.318	2162.72	1916.89	932.918	2.31824	0.000961026
A_66_P110693	NM_009192	mm|15qD2	Sla	Mus musculus src-like adaptor (Sla), transcript variant 2, mRNA [NM_009192]	566.204	446.299	564.592	594.03	355.867	518.371	207.87	154.876	150.657	525.698	489.423	171.135	3.07184	0.000965763
A_55_P1988083	NM_145150	mm|7qD3	Prc1	Mus musculus protein regulator of cytokinesis 1 (Prc1), transcript variant 1, mRNA [NM_145150]	1248.84	1359.57	925.842	2200.51	1310.8	715.45	398.928	327.438	387.599	1178.08	1408.92	371.322	3.17268	0.000965854
A_66_P127452	NM_001033245	mm|13qB1	Hk3	Mus musculus hexokinase 3 (Hk3), transcript variant 1, mRNA [NM_001033245]	5527.13	7008.15	5168.07	3987.9	2931.38	4585.43	458.233	845.726	939.108	5901.12	3834.9	747.689	7.89247	0.000966254
A_55_P2170817	NR_045264	mm|2qF1	AI847159	Mus musculus expressed sequence AI847159 (AI847159), long non-coding RNA [NR_045264]	88.6427	105.357	154.591	94.396	53.6908	83.8917	26.4334	24.818	27.8569	116.197	77.3262	26.3694	4.40651	0.000967516
A_66_P103027	NM_001205363	mm|6qF3	Clec9a	Mus musculus C-type lectin domain family 9, member a (Clec9a), transcript variant 1, mRNA [NM_001205363]	750.223	1139.27	808.127	629.815	643.651	1040.53	107.646	147.593	189.913	899.208	771.332	148.384	6.06001	0.000969133
A_30_P01024706	chr1:175660642-175671878_R	mm|1qH3		lincRNA:chr1:175660642-175671878 reverse strand	369.786	309.586	262.71	397.116	218.363	254.931	100.375	70.4282	67.7745	314.027	290.137	79.5258	3.94874	0.000976896
A_55_P2142758	NM_177353	mm|XqA1.3	Slc9a7	Mus musculus solute carrier family 9 (sodium/hydrogen exchanger), member 7 (Slc9a7), mRNA [NM_177353]	106.637	108.55	130.886	127.079	93.3395	116.5	46.9095	53.8651	57.8808	115.358	112.306	52.8851	2.18129	0.000978301
A_52_P490159	NM_011798	mm|9qF4	Xcr1	Mus musculus chemokine (C motif) receptor 1 (Xcr1), mRNA [NM_011798]	199.309	88.9068	90.9508	35.3228	68.2225	60.7276	4.4449	8.56335	3.97588	126.389	54.7577	5.66138	22.3248	0.000982686
A_52_P428354	NM_010391	mm|17qB1	H2-Q10	Mus musculus histocompatibility 2, Q region locus 10 (H2-Q10), mRNA [NM_010391]	15830.8	15594.9	19563.3	15846.1	15798.7	14816.1	5877.47	5214.6	7192.22	16996.3	15487	6094.76	2.78867	0.000983869
A_52_P638459	NM_013653	mm|11qC	Ccl5	Mus musculus chemokine (C-C motif) ligand 5 (Ccl5), mRNA [NM_013653]	65157.9	42492.3	50594.4	38342.3	23371	23382.2	13342.6	17134.6	14631.9	52748.2	28365.2	15036.4	3.50803	0.000984451
A_55_P2031011	NM_029036	mm|4qD2.2	S100pbp	Mus musculus S100P binding protein (S100pbp), mRNA [NM_029036]	227.751	280.187	233.453	235.021	138.141	208.879	115.488	87.2648	99.9512	247.131	194.013	100.901	2.44923	0.000989166
A_52_P190647	NM_016662	mm|13qB1	Mxd3	Mus musculus Max dimerization protein 3 (Mxd3), mRNA [NM_016662]	102.859	115.878	84.1789	165.73	201.749	49.4754	19.7093	12.0501	21.5975	100.972	138.985	17.7856	5.67716	0.000991052
A_52_P180373	NM_010821	mm|19qA	Mpeg1	Mus musculus macrophage expressed gene 1 (Mpeg1), mRNA [NM_010821]	1233.48	1086.08	1161.63	839.358	835.533	1048.24	183.436	269.594	329.939	1160.4	907.711	260.99	4.44614	0.000991776
A_66_P127563	ENSMUST00000199437	mm|6qC1		immunoglobulin kappa chain variable 4-54 [Source:MGI Symbol;Acc:MGI:5009821] [ENSMUST00000199437]	437.38	482.913	273.48	654.158	1035.14	335.873	56.1114	79.6883	68.3697	397.924	675.059	68.0565	5.84697	0.000994954
A_51_P119429	NM_153505	mm|15qF3	Nckap1l	Mus musculus NCK associated protein 1 like (Nckap1l), mRNA [NM_153505]	4611.66	4510.28	5246.95	4582.55	3835.01	3943.66	1146.54	1629.34	1725.28	4789.63	4120.4	1500.39	3.19226	0.00099496
A_55_P1978506	NM_023124	mm|17qB1	H2-Q8	Mus musculus histocompatibility 2, Q region locus 8 (H2-Q8), mRNA [NM_023124]	54069.4	42296.7	56831.9	45785.8	45953.6	43661	20596.1	17220.7	20946.7	51066	45133.4	19587.8	2.60703	0.000998036
A_55_P1962209	NM_030712	mm|9qF4	Cxcr6	Mus musculus chemokine (C-X-C motif) receptor 6 (Cxcr6), mRNA [NM_030712]	5019.93	6382.2	7296.33	3562.12	2785.91	3735.48	422.782	782.948	906.323	6232.82	3361.17	704.018	8.85321	0.00100328
A_51_P176086	NM_146187	mm|7qB1	Ffar2	Mus musculus free fatty acid receptor 2 (Ffar2), transcript variant 1, mRNA [NM_146187]	783.59	946.039	894.583	766.618	433.2	829.165	107.715	156.059	211.287	874.737	676.328	158.354	5.52395	0.00100405
A_55_P2005838	NM_029835	mm|7qD3	Ticrr	Mus musculus TOPBP1-interacting checkpoint and replication regulator (Ticrr), mRNA [NM_029835]	138.828	198.745	108.919	189.625	73.5916	107.844	22.2386	22.0672	30.6931	148.83	123.687	24.9996	5.9533	0.00101381
A_51_P435671	ENSMUST00000192975	mm|12qF1		immunoglobulin heavy variable V4-2 [Source:MGI Symbol;Acc:MGI:5009840] [ENSMUST00000192975]	150.899	328.468	168.297	210.738	259.954	774.653	22.4667	16.9147	23.8383	215.888	415.115	21.0732	10.2446	0.00101406
A_52_P332788	XM_006496590	mm|1qC5	Gm35498	PREDICTED: Mus musculus predicted gene, 35498 (Gm35498), mRNA [XM_006496590]	1990.79	2266.87	1589.53	2081.68	1206.27	1695.84	356.646	559.927	478.089	1949.06	1661.26	464.887	4.19255	0.00101735
A_66_P110633	NM_001168660	mm|15qE1	Apol9b	Mus musculus apolipoprotein L 9b (Apol9b), transcript variant 1, mRNA [NM_001168660]	2586.66	4593.42	4690.95	3219.93	3494.57	2536.53	610.288	575.093	737.461	3957.01	3083.68	640.948	6.17368	0.00101774
A_51_P250173	NM_009283	mm|1qC1.1	Stat1	Mus musculus signal transducer and activator of transcription 1 (Stat1), transcript variant 2, mRNA [NM_009283]	2004.59	3238.99	2387.04	2160.3	1366.35	2054.97	405.968	498.967	623.598	2543.54	1860.54	509.511	4.99212	0.00101942
A_52_P24447	NM_024253	mm|7qB4	Nkg7	Mus musculus natural killer cell group 7 sequence (Nkg7), mRNA [NM_024253]	13325.1	9594.58	13922.9	7961.21	5098.38	5856.94	2278.77	3176.54	3330.17	12280.8	6305.51	2928.49	4.19357	0.0010219
A_51_P484842	NM_007493	mm|11qB3	Asgr2	Mus musculus asialoglycoprotein receptor 2 (Asgr2), mRNA [NM_007493]	375.105	455.807	447.801	281.32	253.012	452.486	219.4	185.836	174.309	426.238	328.939	193.182	2.20641	0.0010232
A_55_P2173982	NM_009104	mm|12qA1.3	Rrm2	Mus musculus ribonucleotide reductase M2 (Rrm2), mRNA [NM_009104]	1654.19	1957.38	1118.06	2391.25	1043.42	901.054	371.531	292.454	330.772	1576.54	1445.24	331.585	4.75455	0.00102483
A_55_P2720510	ENSMUST00000062356	mm|4qD2.2	Marcksl1	MARCKS-like 1 [Source:MGI Symbol;Acc:MGI:97143] [ENSMUST00000062356]	1687.73	2069.3	2162.48	1963.06	1519.82	1834.68	443.449	686.229	563.022	1973.17	1772.52	564.233	3.49708	0.00102509
A_55_P2806194	NR_015519	mm|11qC	AI662270	Mus musculus expressed sequence AI662270 (AI662270), long non-coding RNA [NR_015519]	914.705	710.952	784.937	835.458	570.766	585.381	226.584	306.161	206.993	803.531	663.868	246.579	3.25871	0.00102635
A_55_P2507660	NM_022888	mm|9qA2	Izumo1r	Mus musculus IZUMO1 receptor, JUNO (Izumo1r), transcript variant 1, mRNA [NM_022888]	2246.1	2087.05	3290.48	1790.76	1486.93	2751.38	151.562	280.302	327.082	2541.21	2009.69	252.982	10.045	0.00103724
A_52_P358406	ENSMUST00000194865	mm|12qF2		immunoglobulin heavy variable 1-47 [Source:MGI Symbol;Acc:MGI:4439890] [ENSMUST00000194865]	984.138	1836.4	862.867	1496.68	1453.39	524.278	51.9902	79.3008	109.986	1227.8	1158.12	80.4258	15.2663	0.0010376
A_66_P132226	NM_025415	mm|13qA5	Cks2	Mus musculus CDC28 protein kinase regulatory subunit 2 (Cks2), mRNA [NM_025415]	1558.67	1329.19	1208.03	1622.94	1198.65	924.502	526.416	577.701	658.574	1365.3	1248.7	587.564	2.32366	0.00103781
A_51_P189943	NM_031174	mm|16qC4	Dscam	Mus musculus Down syndrome cell adhesion molecule (Dscam), mRNA [NM_031174]	69.4028	74.3565	126.293	97.1126	64.1038	118.639	8.28429	3.24265	5.35247	90.0174	93.2851	5.62647	15.9989	0.00105409
A_66_P113490	NM_018825	mm|5qG2	Sh2b2	Mus musculus SH2B adaptor protein 2 (Sh2b2), transcript variant 1, mRNA [NM_018825]	750.109	1115.65	835.599	788.776	650.207	974.955	220.763	255.076	297.485	900.453	804.646	257.775	3.49318	0.0010549
A_55_P2908104	NM_007832	mm|5qE1	Dck	Mus musculus deoxycytidine kinase (Dck), mRNA [NM_007832]	840.124	706.34	757.669	916.102	582.346	577.655	331.849	410.538	397.474	768.045	692.034	379.954	2.02142	0.0010595
A_51_P248067	NM_007971	mm|6qB2.3	Ezh2	Mus musculus enhancer of zeste homolog 2 (Drosophila) (Ezh2), transcript variant 1, mRNA [NM_007971]	296.22	339.521	278.517	347.498	209.307	262.339	150.184	126.904	157.46	304.753	273.048	144.849	2.10393	0.00106041
A_55_P1972772	NM_010352	mm|6qG1	Gsg1	Mus musculus germ cell-specific gene 1 (Gsg1), transcript variant 3, mRNA [NM_010352]	247.628	221.12	254.994	197.472	224.872	122.423	115.924	82.6229	93.5215	241.247	181.589	97.356	2.47799	0.00106348
A_55_P2072035	NM_009382	mm|9qA5.1	Thy1	Mus musculus thymus cell antigen 1, theta (Thy1), mRNA [NM_009382]	12856.1	17498.4	17269.6	12071	10711.3	12139.8	3440.84	4897.63	4807.45	15874.7	11640.7	4381.97	3.62273	0.00107257
A_51_P344376	NM_013533	mm|6qF2	Gpr162	Mus musculus G protein-coupled receptor 162 (Gpr162), mRNA [NM_013533]	613.334	1404.52	1138.02	846.626	651.114	850.983	59.557	80.1486	105.758	1051.96	782.908	81.8212	12.8568	0.00107697
A_55_P2084631	NM_178184	mm|13qA3.1	Hist1h2an	Mus musculus histone cluster 1, H2an (Hist1h2an), mRNA [NM_178184]	65900.7	57802.8	41188.2	68977.7	39088.2	31566.4	16815.9	16367.2	15175.5	54963.9	46544.1	16119.5	3.40977	0.00108364
A_55_P2736590	NM_008372	mm|15qA1	Il7r	Mus musculus interleukin 7 receptor (Il7r), mRNA [NM_008372]	6964.53	5038.77	5586.56	6874.86	4546.43	10624.5	1965.51	1896.43	2418.85	5863.29	7348.61	2093.59	2.80059	0.00108984
A_55_P2798063	NM_001162500	mm|15qE2	Parvg	Mus musculus parvin, gamma (Parvg), transcript variant 1, mRNA [NM_001162500]	1295.2	1366.25	1493.43	1350.7	1007.03	1213.29	303.812	431.447	487.644	1384.96	1190.34	407.635	3.39755	0.00110083
A_51_P422625	NM_177337	mm|14qD1	Arl11	Mus musculus ADP-ribosylation factor-like 11 (Arl11), mRNA [NM_177337]	246.124	194.062	335.032	134.843	209.114	150.28	50.062	60.8477	64.2131	258.406	164.746	58.3742	4.42671	0.00111009
A_51_P234956	NM_008510	mm|1qH2.2	Xcl1	Mus musculus chemokine (C motif) ligand 1 (Xcl1), mRNA [NM_008510]	549.633	841.488	1282.41	506.548	386.849	555.215	35.4048	75.1904	57.2814	891.177	482.871	55.9589	15.9256	0.00111309
A_51_P278868	NM_010387	mm|17qB1	H2-DMb1	Mus musculus histocompatibility 2, class II, locus Mb1 (H2-DMb1), mRNA [NM_010387]	27988.2	27780.4	23395.2	26240.2	22406.5	25455.4	6966.95	9435.61	10256.6	26387.9	24700.7	8886.38	2.96948	0.00111618
A_51_P172292	NM_018746	mm|14qB	Itih4	Mus musculus inter alpha-trypsin inhibitor, heavy chain 4 (Itih4), transcript variant 1, mRNA [NM_018746]	1142.33	1173.59	1549.22	844.472	1204.83	2929.02	330.075	403.718	466.58	1288.38	1659.44	400.124	3.21995	0.00111742
A_55_P2904117	NM_010045	mm|1qH3	Ackr1	Mus musculus atypical chemokine receptor 1 (Duffy blood group) (Ackr1), mRNA [NM_010045]	918.561	1202.04	890.813	492.842	341.758	716.383	12.2395	31.9308	51.0036	1003.8	516.994	31.7246	31.6411	0.00111747
A_55_P1991688	NM_009013	mm|6qF3	Rad51ap1	Mus musculus RAD51 associated protein 1 (Rad51ap1), mRNA [NM_009013]	463.964	618.379	328.159	637.811	267.551	271.05	101.738	89.6948	95.9236	470.167	392.137	95.7854	4.90855	0.00112461
A_51_P364600	NM_011815	mm|15qA1	Fyb	Mus musculus FYN binding protein (Fyb), transcript variant 1, mRNA [NM_011815]	6481.18	7485.07	6597.65	6518.45	3834.33	6435.17	1305.93	1886.42	2212.83	6854.63	5595.98	1801.72	3.80449	0.00112463
A_55_P1977802	NM_176807	mm|9qA2	Izumo1r	Mus musculus IZUMO1 receptor, JUNO (Izumo1r), transcript variant 2, mRNA [NM_176807]	292.404	340.984	503.902	254.902	267.167	367.896	97.7254	79.4132	81.3567	379.096	296.655	86.1651	4.39965	0.00112504
A_30_P01021838	chr1:175654606-175672031_R	mm|1qH3		lincRNA:chr1:175654606-175672031 reverse strand	1199.13	1633.14	1441.63	1393.77	1049.08	1361.56	334.285	401.033	504.526	1424.64	1268.14	413.281	3.44713	0.00112875
A_66_P130193	XM_006544503	mm|12qF2	LOC102642252	PREDICTED: Mus musculus uncharacterized LOC102642252 (LOC102642252), mRNA [XM_006544503]	6512.87	13419.1	5973.74	11147.7	10845	3959.71	398.754	558.934	775.118	8635.25	8650.78	577.602	14.9502	0.00113112
A_55_P2732503	NM_009013	mm|6qF3	Rad51ap1	Mus musculus RAD51 associated protein 1 (Rad51ap1), mRNA [NM_009013]	131.79	206.622	157.353	204.685	80.0231	80.3285	22.7494	35.7509	35.8059	165.255	121.679	31.4354	5.25697	0.00113437
A_55_P2043367	NM_173786	mm|15qE1	Apol9a	Mus musculus apolipoprotein L 9a (Apol9a), transcript variant 1, mRNA [NM_173786]	2653.59	4506.44	4459.18	3135.86	3064.19	2359.01	832.869	679.242	847.716	3873.07	2853.02	786.609	4.92375	0.00113904
A_55_P2011950	ENSMUST00000103552	mm|12qF2		immunoglobulin heavy variable 1-85 [Source:MGI Symbol;Acc:MGI:3645723] [ENSMUST00000103552]	1819.5	3127.82	1442.01	2692.19	2475.37	889.121	115.91	182.76	221.684	2129.78	2018.89	173.451	12.2788	0.0011425
A_51_P280947	NM_010654	mm|6qF3	Klrd1	Mus musculus killer cell lectin-like receptor, subfamily D, member 1 (Klrd1), mRNA [NM_010654]	2128.92	2448.02	2422.43	1912.6	1575.3	1740.37	686.451	805.55	1024.15	2333.12	1742.75	838.716	2.78178	0.00114943
A_51_P205242	NM_183046	mm|19qC2	Kif20b	Mus musculus kinesin family member 20B (Kif20b), mRNA [NM_183046]	149.28	142.987	119.866	192.876	86.3488	96.3774	45.6802	55.6287	62.0559	137.378	125.201	54.4549	2.52278	0.00115389
A_55_P2028904	ENSMUST00000103599	mm|14qC2		T cell receptor alpha variable 3D-3 [Source:MGI Symbol;Acc:MGI:3782469] [ENSMUST00000103599]	138.463	95.4986	89.2186	89.2854	239.438	129.116	30.5514	23.6506	30.3048	107.727	152.613	28.1689	3.82432	0.00115759
A_55_P2726474	AK155341	mm|5qG3	N4bp2l1	Mus musculus NOD-derived CD11c +ve dendritic cells cDNA, RIKEN full-length enriched library, clone:F630221E23 product:unclassifiable, full insert sequence. [AK155341]	438.318	553.702	511.514	422.19	396.794	660.63	178.321	203.662	237.353	501.178	493.205	206.445	2.42766	0.00116181
A_55_P1960053	NM_001042489	mm|5qF	Hvcn1	Mus musculus hydrogen voltage-gated channel 1 (Hvcn1), transcript variant 1, mRNA [NM_001042489]	6134.08	5942.59	7760.26	6215.38	5183.92	5679.41	1898.59	2361.23	2636.19	6612.31	5692.9	2298.67	2.87658	0.00116727
A_55_P2173897	NM_011109	mm|4qD3	Pla2g2d	Mus musculus phospholipase A2, group IID (Pla2g2d), mRNA [NM_011109]	786.468	748.879	1233.03	398.739	634.363	625.037	29.3156	75.9191	69.1048	922.792	552.713	58.1132	15.8792	0.00117723
A_55_P1984830	NM_145594	mm|8qA4	Fgl1	Mus musculus fibrinogen-like protein 1 (Fgl1), mRNA [NM_145594]	59.9961	48.7914	48.9449	39.0389	34.8016	187.482	17.0633	18.0371	23.5716	52.5774	87.1076	19.5573	2.68837	0.00119292
A_55_P1989116	ENSMUST00000177705	mm|14qC2		T cell receptor alpha variable 9N-3 [Source:MGI Symbol;Acc:MGI:3782511] [ENSMUST00000177705]	96.1792	108.781	151.014	99.6119	59.7963	192.763	31.4933	35.9052	26.5098	118.658	117.39	31.3028	3.79066	0.00119355
A_51_P475523	NM_009764	mm|11qD	Brca1	Mus musculus breast cancer 1 (Brca1), mRNA [NM_009764]	141.123	172.686	115.772	223.738	73.1611	102.865	36.9028	36.0452	49.1827	143.194	133.254	40.7102	3.5174	0.00119439
A_55_P2903492	XM_006536729	0	LOC100862431	PREDICTED: Mus musculus H-2 class I histocompatibility antigen, D-D alpha chain-like (LOC100862431), transcript variant X1, mRNA [XM_006536729]	19828.8	17072.2	23389.4	18052	19207.9	16394.1	7326.15	6427.38	8487.84	20096.8	17884.7	7413.79	2.71073	0.00120221
A_52_P151887	ENSMUST00000197435	mm|12qF2		immunoglobulin heavy variable 1-73 [Source:MGI Symbol;Acc:MGI:3645131] [ENSMUST00000197435]	883.128	1032.85	639.932	1530.52	1547.37	759.525	41.6616	82.5988	100.71	851.971	1279.14	74.99	11.3611	0.00120878
A_52_P244682	NM_145509	mm|1qE4	Rab7b	Mus musculus RIKEN cDNA 5430435G22 gene (5430435G22Rik), mRNA [NM_145509]	14818.7	13097.9	12279	13873.6	15091.2	12862.8	5320.29	5348.97	6890.92	13398.5	13942.5	5853.39	2.28902	0.00120889
A_66_P137121	NM_016904	mm|3qF1	Cks1b	Mus musculus CDC28 protein kinase 1b (Cks1b), mRNA [NM_016904]	290.904	297.273	232.722	395.532	206.197	178.839	116.26	114.725	137.49	273.633	260.19	122.825	2.22783	0.00121278
A_66_P124724	ENSMUST00000030584	mm|4qD2.2	Rnf19b	ring finger protein 19B [Source:MGI Symbol;Acc:MGI:1922484] [ENSMUST00000030584]	215.446	262.619	230.895	228.098	150.851	215.069	41.7366	57.9453	73.7938	236.32	198.006	57.8252	4.08679	0.00121868
A_52_P420466	NM_175660	mm|13qA3.1	Hist1h2ab	Mus musculus histone cluster 1, H2ab (Hist1h2ab), mRNA [NM_175660]	17170.3	10680.9	8692.48	20312.4	8360.49	5697.06	2251.04	1748.86	1606	12181.2	11456.7	1868.63	6.51878	0.00122171
A_52_P30312	NM_009913	mm|9qF4	Ccr9	Mus musculus chemokine (C-C motif) receptor 9 (Ccr9), transcript variant 2, mRNA [NM_009913]	356.676	422.473	387.622	344.805	294.67	369.03	77.1888	104.954	132.136	388.923	336.168	104.76	3.71253	0.00122291
A_51_P112966	NM_009890	mm|19qC1	Ch25h	Mus musculus cholesterol 25-hydroxylase (Ch25h), mRNA [NM_009890]	3915.83	4444.35	4670.36	2558.45	2752.2	3728.44	1423.52	822.353	903.634	4343.51	3013.03	1049.84	4.13732	0.0012272
A_55_P2027083	NM_001039484	mm|1qH3	Kcnj10	Mus musculus potassium inwardly-rectifying channel, subfamily J, member 10 (Kcnj10), mRNA [NM_001039484]	264.777	644.64	700.149	408.558	279.125	416.31	18.0978	28.4896	33.3875	536.522	367.998	26.6583	20.1259	0.00122791
A_66_P130432	NM_009855	mm|16qB4	Cd80	Mus musculus CD80 antigen (Cd80), mRNA [NM_009855]	68.6275	106.687	75.4051	116.323	42.0185	276.304	16.8647	16.9806	10.2652	83.5731	144.882	14.7035	5.68389	0.0012292
A_51_P482266	XR_882366	mm|4qE2	2610036A22Rik	PREDICTED: Mus musculus RIKEN cDNA 2610036A22 gene (2610036A22Rik), transcript variant X4, misc_RNA [XR_882366]	644.164	727.54	905.61	795.865	668.295	748.95	312.538	329.059	338.04	759.105	737.703	326.545	2.32465	0.00123127
A_55_P2744614	NM_008879	mm|14qD3	Lcp1	Mus musculus lymphocyte cytosolic protein 1 (Lcp1), transcript variant 2, mRNA [NM_008879]	1648.24	1887.5	1595.25	1787.63	1198.19	1790.27	643.197	850.335	800.782	1710.33	1592.03	764.771	2.23639	0.00123169
A_52_P68893	NM_008337	mm|10qD2	Ifng	Mus musculus interferon gamma (Ifng), mRNA [NM_008337]	756.629	1202.46	1408.8	918.062	618.036	561.911	72.1743	114.942	150.058	1122.63	699.336	112.391	9.98858	0.00123431
A_66_P111135	NM_008813	mm|10qA4	Enpp1	Mus musculus ectonucleotide pyrophosphatase/phosphodiesterase 1 (Enpp1), mRNA [NM_008813]	331.847	417.671	394.385	232.241	302.037	285.294	151.223	128.362	175.513	381.301	273.191	151.699	2.51353	0.00124375
A_55_P2006250	NM_010864	mm|9qD	Myo5a	Mus musculus myosin VA (Myo5a), mRNA [NM_010864]	1797.22	2118.89	1943.5	1444.76	1451.26	1871.35	778.27	740.321	1000.62	1953.2	1589.12	839.736	2.32597	0.00124513
A_55_P2505946	NM_001111053	mm|3qC	Dclk1	Mus musculus doublecortin-like kinase 1 (Dclk1), transcript variant 4, mRNA [NM_001111053]	1757.81	2541.52	1638.46	2470.69	1240.88	2028.75	467.281	545.407	615.289	1979.26	1913.44	542.659	3.64734	0.00124942
A_51_P430014	NM_001081211	mm|4qD2.3	Ptafr	Mus musculus platelet-activating factor receptor (Ptafr), mRNA [NM_001081211]	40.5552	53.5705	44.974	54.9513	22.7877	57.2301	13.0698	8.50705	13.625	46.3665	44.9897	11.7339	3.95149	0.00125151
A_30_P01032305	chr8:48476637-48492537_F	mm|8qB1.1		lincRNA:chr8:48476637-48492537 forward strand	60822.9	42167.1	55633.4	37201.7	44031	33406.9	19404.3	20440	21779.8	52874.5	38213.2	20541.4	2.57405	0.00125559
A_55_P2042988	NM_012054	mm|13qA2	Aoah	Mus musculus acyloxyacyl hydrolase (Aoah), transcript variant 1, mRNA [NM_012054]	623.266	799.642	584.887	597.938	335.174	458.622	51.4687	87.4608	117.42	669.265	463.912	85.4498	7.83226	0.00125757
A_55_P2729968	AK036897	mm|17qA1	Gpr31b	Mus musculus adult female vagina cDNA, RIKEN full-length enriched library, clone:9930022F21 product:similar to G PROTEIN COUPLED RECEPTOR [Mus musculus], full insert sequence. [AK036897]	480.525	654.982	464.256	386.494	286.517	397.44	63.4158	23.5396	24.6015	533.255	356.817	37.1856	14.3403	0.00126507
A_55_P2045916	ENSMUST00000172583	mm|17qB1		histocompatibility 2, Q region locus 3 [Source:MGI Symbol;Acc:MGI:95932] [ENSMUST00000172583]	8572.11	5908.13	7553.7	8001.49	6289.31	5819.21	3013.1	2758.77	2982.44	7344.65	6703.34	2918.1	2.51693	0.00126905
A_52_P213483	ENSMUST00000198777	mm|12qF2		immunoglobulin heavy variable 1-77 [Source:MGI Symbol;Acc:MGI:4439670] [ENSMUST00000198777]	2370.77	4356.35	1893.41	3542.38	3817.6	1328.85	117.496	176.11	259.736	2873.51	2896.28	184.447	15.579	0.0012742
A_51_P407841	NM_021325	mm|16qB4	Cd200r1	Mus musculus CD200 receptor 1 (Cd200r1), mRNA [NM_021325]	144.005	182.893	233.491	118.297	156.041	156.434	44.2671	42.9587	57.2089	186.796	143.59	48.1449	3.87988	0.00127678
A_55_P1982291	NM_009899	mm|3qH2	Clca3a1	Mus musculus chloride channel calcium activated 3A1 (Clca3a1), transcript variant 1, mRNA [NM_009899]	404.242	511.816	488.617	306.747	385.102	591.22	96.9509	95.9757	155.744	468.225	427.69	116.223	4.02866	0.00127854
A_55_P2142226	NM_001168294	mm|12qE	Serpina3f	Mus musculus serine (or cysteine) peptidase inhibitor, clade A, member 3F (Serpina3f), transcript variant 1, mRNA [NM_001168294]	1035.11	1001.98	675.957	1301.25	380.77	783.328	91.001	180.655	109.727	904.35	821.783	127.128	7.11372	0.0012797
A_30_P01028956	chr1:193815525-193825775_F	mm|1qH6		lincRNA:chr1:193815525-193825775 forward strand	1134.25	1034.28	893.963	1365.84	870.905	645.487	435.119	518.973	517.776	1020.83	960.743	490.623	2.08068	0.00127989
A_52_P422172	NM_011932	mm|3qG3	Dapp1	Mus musculus dual adaptor for phosphotyrosine and 3-phosphoinositides 1 (Dapp1), mRNA [NM_011932]	180.653	174.066	209.635	218.372	156.338	134.28	73.8569	81.883	97.7837	188.118	169.663	84.5079	2.22604	0.00128664
A_55_P2502037	NM_011770	mm|1qC3	Ikzf2	Mus musculus IKAROS family zinc finger 2 (Ikzf2), mRNA [NM_011770]	435.116	700.776	582.858	410.981	320.266	555.512	168.74	175.55	190.269	572.917	428.92	178.186	3.21527	0.00130247
A_55_P2157093	NM_025778	mm|6qG1	Bcl2l14	Mus musculus BCL2-like 14 (apoptosis facilitator) (Bcl2l14), mRNA [NM_025778]	1393.08	1241.07	1526.22	1275.83	1182.86	1175.35	371.615	530.923	533.167	1386.79	1211.34	478.568	2.89779	0.0013053
A_51_P327405	NM_029509	mm|5qE5	Gbp8	Mus musculus guanylate-binding protein 8 (Gbp8), mRNA [NM_029509]	1138.01	2600.63	2092.47	1638.75	842.54	2004.81	164.396	193.017	251.024	1943.7	1495.37	202.812	9.58376	0.0013072
A_52_P549279	NM_172944	mm|11qB4	Itgae	Mus musculus integrin alpha E, epithelial-associated (Itgae), transcript variant 2, mRNA [NM_172944]	144.677	207.707	199.769	170.934	151.271	178.584	20.8345	36.3913	37.4222	184.051	166.93	31.5493	5.83375	0.00131052
A_55_P2076916	NM_001101503	mm|12qF1	A230065H16Rik	Mus musculus RIKEN cDNA A230065H16 gene (A230065H16Rik), mRNA [NM_001101503]	695.974	1492.58	3743.6	2356.81	2374.99	2366.78	11.1681	26.6177	21.9655	1977.38	2366.19	19.9171	99.2809	0.00131554
A_52_P453411	AK009549	mm|11qB1.1	2310031A07Rik	Mus musculus adult male tongue cDNA, RIKEN full-length enriched library, clone:2310031A07 product:unclassifiable, full insert sequence. [AK009549]	70.8563	46.2895	45.5293	55.6816	51.2107	36.8083	7.91121	8.59603	13.119	54.225	47.9002	9.87541	5.49091	0.00132174
A_51_P236573	X04836	mm|6qF2	Cd4	Mouse mRNA for T-cell surface glycoprotein CD4 (L3T4). [X04836]	65.0169	82.7731	90.8631	63.8441	37.1914	84.6521	4.13649	10.5655	4.09496	79.551	61.8959	6.26563	12.6964	0.00132413
A_55_P2125049	NM_001199967	mm|17qB1	Gm11127	Mus musculus predicted gene 11127 (Gm11127), mRNA [NM_001199967]	63766.7	47779.8	68562.1	56960.1	53219.7	48846.8	23326.8	21245.6	24611.9	60036.2	53008.9	23061.5	2.60331	0.0013246
A_55_P1980796	NM_008367	mm|2qA1	Il2ra	Mus musculus interleukin 2 receptor, alpha chain (Il2ra), mRNA [NM_008367]	410.142	695.46	743.445	515.134	535.666	635.728	138.371	116.182	123.408	616.349	562.176	125.987	4.89217	0.00133249
A_51_P172514	NM_011364	mm|XqA4	Sh2d1a	Mus musculus SH2 domain containing 1A (Sh2d1a), mRNA [NM_011364]	378.521	211.305	308.774	264.202	128.651	187.397	44.4062	67.1655	55.9798	299.533	193.417	55.8505	5.36313	0.00133373
A_55_P2084656	NM_175659	mm|13qA3.1	Hist1h2ah	Mus musculus histone cluster 1, H2ah (Hist1h2ah), mRNA [NM_175659]	115216	102470	80760.8	116491	80122.4	68123.9	40503.6	39851.8	43837.8	99482.4	88245.6	41397.8	2.40309	0.00133465
A_51_P103541	NM_001081023	mm|1qE4	Cacna1s	Mus musculus calcium channel, voltage-dependent, L type, alpha 1S subunit (Cacna1s), transcript variant 2, mRNA [NM_001081023]	2903.01	1972.03	1704.52	2308.66	1846.27	1824.62	544.229	572.919	622.55	2193.19	1993.18	579.899	3.78202	0.0013362
A_52_P275904	ENSMUST00000196959	mm|6qC1		immunoglobulin kappa variable 8-34 [Source:MGI Symbol;Acc:MGI:4949914] [ENSMUST00000196959]	115.296	288.939	202.784	376.12	69.3071	29.3111	13.7547	21.3526	18.7606	202.34	158.246	17.956	11.2687	0.00134674
A_55_P2097630	XM_006544322	mm|8qA1.3	LOC102643134	PREDICTED: Mus musculus uncharacterized LOC102643134 (LOC102643134), mRNA [XM_006544322]	92.4172	161.244	179.097	119.587	66.1234	225.24	16.7419	25.7801	18.0982	144.252	136.984	20.2067	7.13883	0.0013539
A_66_P121459	NM_001302132	mm|5qB1	Cenpa	Mus musculus centromere protein A (Cenpa), transcript variant 5, mRNA [NM_001302132]	562.192	567.495	636.129	608.404	460.421	416.481	194.59	242.617	281.433	588.605	495.102	239.546	2.45717	0.00135633
A_55_P2129047	NM_001290755	mm|XqF5	Tlr7	Mus musculus toll-like receptor 7 (Tlr7), transcript variant 1, mRNA [NM_001290755]	754.546	535.938	624.94	553.314	488.993	363.582	207.23	193.886	260.705	638.475	468.629	220.607	2.89417	0.00135827
A_55_P2012849	NM_001285927	mm|1qC4	Dock10	Mus musculus dedicator of cytokinesis 10 (Dock10), transcript variant 2, mRNA [NM_001285927]	1422.54	2064.24	1959.77	1491.14	1224.89	2220.22	617.116	699.105	699.641	1815.52	1645.42	671.954	2.70185	0.00135855
A_51_P487690	NM_133871	mm|3qH3	Ifi44	Mus musculus interferon-induced protein 44 (Ifi44), mRNA [NM_133871]	865.637	1189.08	1350.94	1000.48	929.719	664.515	358.888	258.461	264.118	1135.22	864.905	293.822	3.86362	0.00136201
A_55_P2004761	NM_001033978	mm|17qB1	H2-Eb2	Mus musculus histocompatibility 2, class II antigen E beta2 (H2-Eb2), mRNA [NM_001033978]	590.178	650.429	799.881	717.826	511.625	620.734	84.893	129.07	166.441	680.163	616.728	126.801	5.364	0.00137636
A_51_P363729	NM_016914	mm|2qD	Prg3	Mus musculus proteoglycan 3 (Prg3), mRNA [NM_016914]	21.6072	31.8891	23.5183	14.2082	11.1438	21.8047	3.88041	6.14932	3.22605	25.6715	15.7189	4.41859	5.80988	0.00137878
A_55_P2137121	NM_001013817	mm|1qC5	Sp140	Mus musculus Sp140 nuclear body protein (Sp140), mRNA [NM_001013817]	967.756	1382.25	1001.37	1032.55	755.067	1037.48	283.457	368.417	383.283	1117.13	941.699	345.052	3.23756	0.00137902
A_55_P2174987	NM_145365	mm|10qC1	Creb3l3	Mus musculus cAMP responsive element binding protein 3-like 3 (Creb3l3), mRNA [NM_145365]	93.2251	72.5835	74.492	68.8758	37.8763	55.6579	3.56815	9.72359	7.95794	80.1002	54.1367	7.08323	11.3084	0.00138139
A_51_P472867	NM_145226	mm|5qF	Oas3	Mus musculus 2'-5' oligoadenylate synthetase 3 (Oas3), mRNA [NM_145226]	167.158	220.959	230.594	246.212	118.834	179.941	20.5212	43.4841	32.0122	206.237	181.662	32.0058	6.44373	0.00138445
A_66_P111502	NM_001301284	mm|8qE1	Cyba	Mus musculus cytochrome b-245, alpha polypeptide (Cyba), transcript variant 2, mRNA [NM_001301284]	11776.2	10153	12611.7	9210.86	9330.47	9463.33	4195.01	4860.37	5676.19	11513.6	9334.89	4910.53	2.34468	0.00138513
A_55_P1995092	NM_010391	mm|17qB1	H2-Q10	Mus musculus histocompatibility 2, Q region locus 10 (H2-Q10), mRNA [NM_010391]	5620.5	4446.7	7148.14	4926.03	5651.95	3982.91	1942.73	1626.35	1759.85	5738.45	4853.63	1776.31	3.23055	0.00138734
A_51_P235123	NM_008690	mm|17qB3	Nfkbie	Mus musculus nuclear factor of kappa light polypeptide gene enhancer in B cells inhibitor, epsilon (Nfkbie), transcript variant 1, mRNA [NM_008690]	1769.8	2875.36	2803.45	2234	1652.72	2525.1	444.722	606.406	606.182	2482.87	2137.27	552.437	4.4944	0.00138806
A_55_P2077055	NM_018746	mm|14qB	Itih4	Mus musculus inter alpha-trypsin inhibitor, heavy chain 4 (Itih4), transcript variant 1, mRNA [NM_018746]	23587.7	21268.9	31590.6	17484.5	26003.5	55133.9	6147.46	8104.77	8364.88	25482.4	32873.9	7539.04	3.38006	0.00139263
A_51_P376127	NM_009646	mm|10qC1	Aire	Mus musculus autoimmune regulator (autoimmune polyendocrinopathy candidiasis ectodermal dystrophy) (Aire), transcript variant 1, mRNA [NM_009646]	57.3829	177.525	117.504	69.2439	36.3192	267.582	7.53483	7.86354	5.55387	117.471	124.382	6.98408	16.8198	0.00141448
A_55_P1974014	ENSMUST00000103322	mm|6qC1		immunoglobulin kappa variable 2-109 [Source:MGI Symbol;Acc:MGI:3642626] [ENSMUST00000103322]	515.374	1074.64	812.697	1023.12	309.061	208.055	76.3256	113.138	120.584	800.903	513.411	103.349	7.7495	0.00141854
A_51_P224013	NM_009387	mm|11qE2	Tk1	Mus musculus thymidine kinase 1 (Tk1), transcript variant 1, mRNA [NM_009387]	851.212	1404.08	692.185	1397.37	571.522	771.574	141.82	146.859	187.238	982.491	913.488	158.639	6.19324	0.00142095
A_66_P135153	ENSMUST00000073997	mm|18qD3		cDNA sequence BC023105 [Source:MGI Symbol;Acc:MGI:2384767] [ENSMUST00000073997]	82.9993	172.655	92.0221	100.012	26.2648	103.721	4.36777	8.3181	10.4028	115.892	76.6661	7.69623	15.0583	0.00142455
A_51_P191463	XM_006525458	mm|17qB1	H2-M2	PREDICTED: Mus musculus histocompatibility 2, M region locus 2 (H2-M2), transcript variant X2, mRNA [XM_006525458]	30099.1	20633.9	31639.4	23331.2	26858	18684.5	9306.59	7637.52	7258.26	27457.5	22957.9	8067.46	3.40349	0.00143032
A_52_P380369	BC030186	mm|14qC3	Phf11d	Mus musculus DNA segment, Chr 14, ERATO Doi 668, expressed, mRNA (cDNA clone MGC:29273 IMAGE:5067268), complete cds. [BC030186]	1881.34	2597.07	2668.14	2076.16	1634.86	1950.68	613.333	702.783	868.009	2382.18	1887.23	728.042	3.27204	0.00143094
A_55_P1974452	NM_023684	mm|2qH4	Lime1	Mus musculus Lck interacting transmembrane adaptor 1 (Lime1), mRNA [NM_023684]	5205.68	7069.49	6238.63	5214.92	4095.11	7229.56	2769.03	2730.84	3095.32	6171.27	5513.2	2865.06	2.15397	0.00144099
A_51_P509679	ENSMUST00000178282	mm|12qF1		immunoglobulin heavy constant alpha [Source:MGI Symbol;Acc:MGI:96444] [ENSMUST00000178282]	121801	367821	191331	303541	238545	114379	14126.5	13335.5	18114.6	226984	218822	15192.2	14.9408	0.00145313
A_55_P2084652	NM_178183	mm|13qA3.1	Hist1h2ak	Mus musculus histone cluster 1, H2ak (Hist1h2ak), mRNA [NM_178183]	94982	77460.1	66142.1	95081.5	67191.2	57482.1	33917.2	31658.1	35169.5	79528.1	73251.6	33581.6	2.36821	0.00145536
A_51_P366061	NM_007984	mm|5qG2	Fscn1	Mus musculus fascin homolog 1, actin bundling protein (Strongylocentrotus purpuratus) (Fscn1), mRNA [NM_007984]	548.219	952.624	652.223	796.044	523.984	968.881	116.128	139.94	177.234	717.689	762.97	144.434	4.96898	0.00145561
A_55_P2156638	NM_001145972	mm|8qD1	Adgrg5	Mus musculus adhesion G protein-coupled receptor G5 (Adgrg5), transcript variant 1, mRNA [NM_001145972]	929.49	1328.61	1058.07	1396.36	702.201	1450.02	373.777	240.452	310.059	1105.39	1182.86	308.096	3.58782	0.00147882
A_55_P2015687	NM_199015	mm|14qC3	Phf11d	Mus musculus PHD finger protein 11D (Phf11d), mRNA [NM_199015]	6100.74	8366.89	8188.63	7215.19	5447.98	6397.9	2628.1	3255.71	3020.41	7552.09	6353.69	2968.07	2.54444	0.00149075
A_55_P2011385	XM_006501236	mm|3qG2	Tifa	PREDICTED: Mus musculus TRAF-interacting protein with forkhead-associated domain (Tifa), transcript variant X1, mRNA [XM_006501236]	1108.78	1330.33	1211.77	983.528	787.584	918.01	332.707	481.033	484.908	1216.96	896.374	432.883	2.81129	0.0014937
A_52_P529570	NM_198654	mm|1qH6	Nsl1	Mus musculus NSL1, MIND kinetochore complex component, homolog (S. cerevisiae) (Nsl1), mRNA [NM_198654]	270.929	384.375	247.588	395.103	196.692	235.821	91.4548	102.045	105.164	300.964	275.872	99.5546	3.02311	0.00149843
A_55_P2028054	NM_016692	mm|19qA	Incenp	Mus musculus inner centromere protein (Incenp), mRNA [NM_016692]	4314.29	5760.09	4007.89	5432.77	3329.8	4251.73	1782.25	1813.98	2020.09	4694.09	4338.1	1872.11	2.50738	0.00150378
A_51_P240801	NM_028261	mm|18qB2	Tmem173	Mus musculus transmembrane protein 173 (Tmem173), transcript variant 1, mRNA [NM_028261]	6605.67	8816.72	8251.53	6975.47	5625.25	6891.8	1753.95	2405.17	2766.15	7891.31	6497.51	2308.43	3.41848	0.00151663
A_51_P220813	NM_010315	mm|14qA3	Gng2	Mus musculus guanine nucleotide binding protein (G protein), gamma 2 (Gng2), transcript variant 1, mRNA [NM_010315]	1146.62	972.778	1026.72	1038.41	738.341	740.928	441.556	510.317	582.767	1048.71	839.226	511.547	2.05007	0.00152141
A_55_P2907669	NM_007532	mm|6qG3	Bcat1	Mus musculus branched chain aminotransferase 1, cytosolic (Bcat1), transcript variant 2, mRNA [NM_007532]	143.557	148.001	128.393	199.274	90.9841	110.663	28.8932	13.3805	25.6035	139.984	133.64	22.6257	6.18692	0.00152219
A_55_P1985960	NR_001586	mm|5qA1	Speer1	Mus musculus spermatogenesis associated glutamate (E)-rich protein 1 (Speer1), non-coding RNA [NR_001586]	23.5491	30.8434	14.3906	21.8146	8.22529	19.0753	4.13557	3.65888	3.54405	22.9277	16.3717	3.7795	6.06633	0.00152644
A_55_P2730377	XR_861814	mm|6qC1	Gm38832	PREDICTED: Mus musculus uncharacterized LOC105242682 (LOC105242682), transcript variant X1, ncRNA [XR_861814]	103.998	118.993	134.224	106.123	153.078	146.969	55.4779	40.734	41.4362	119.071	135.39	45.8827	2.59513	0.00152719
A_51_P408363	NM_008823	mm|XqA1.3	Cfp	Mus musculus complement factor properdin (Cfp), mRNA [NM_008823]	8500	10933.3	7771.55	8499.46	6134.35	8982.57	2028.65	2691.84	3118.87	9068.27	7872.13	2613.12	3.47029	0.0015362
A_55_P2041397	NM_007971	mm|6qB2.3	Ezh2	Mus musculus enhancer of zeste homolog 2 (Drosophila) (Ezh2), transcript variant 1, mRNA [NM_007971]	639.563	756.594	613.448	755.173	456.525	551.86	332.896	259.799	325.998	669.868	587.853	306.231	2.18746	0.00153764
A_51_P439299	NM_177073	mm|7qE3	Relt	Mus musculus RELT tumor necrosis factor receptor (Relt), mRNA [NM_177073]	251.553	313.168	364.336	298.322	221.836	313.276	130.316	102.626	109.5	309.686	277.811	114.147	2.71304	0.0015405
A_55_P2129334	ENSMUST00000191801	mm|12qF2		immunoglobulin heavy variable V1-11 [Source:MGI Symbol;Acc:MGI:5009835] [ENSMUST00000191801]	1199.11	2106.43	707.892	1867.13	1403.57	447.973	93.8579	112.211	108.489	1337.81	1239.56	104.853	12.759	0.00155174
A_52_P299903	NM_008449	mm|2qC1.1	Kif5c	Mus musculus kinesin family member 5C (Kif5c), mRNA [NM_008449]	156.201	221.232	192.242	135.212	101.416	132.155	48.08	52.406	71.3689	189.892	122.928	57.2849	3.31487	0.00155283
A_55_P2741005	NM_016692	mm|19qA	Incenp	Mus musculus inner centromere protein (Incenp), mRNA [NM_016692]	742.053	1080.43	905.621	963.588	660.9	797.016	315.936	268.72	360.756	909.37	807.168	315.137	2.88563	0.00156913
A_55_P2935976	BC024481	mm|9qC	Pif1	Mus musculus expressed sequence AI449441, mRNA (cDNA clone IMAGE:4977200), partial cds. [BC024481]	28.0776	62.0611	37.3421	55.9261	35.3126	38.1754	4.232	6.06949	6.15345	42.4936	43.138	5.48498	7.74727	0.00156931
A_51_P301435	NM_033149	mm|16qC4	B3galt5	Mus musculus UDP-Gal:betaGlcNAc beta 1,3-galactosyltransferase, polypeptide 5 (B3galt5), transcript variant 1, mRNA [NM_033149]	44.006	74.1305	60.1436	55.7092	38.6054	63.7682	5.38465	4.04784	9.68443	59.4267	52.6943	6.37231	9.32578	0.001576
A_55_P2727321	ENSMUST00000103410	mm|6qC1		immunoglobulin kappa constant [Source:MGI Symbol;Acc:MGI:96495] [ENSMUST00000103410]	101362	186540	84610	134767	120943	82801.8	9612.17	14576.8	16077.3	124171	112837	13422.1	9.25121	0.00157721
A_55_P2723199	NM_172564	mm|11qD	Tns4	Mus musculus tensin 4 (Tns4), mRNA [NM_172564]	274.296	400.465	338.918	325.422	250.135	298.462	104.878	132.509	129.38	337.893	291.34	122.256	2.76383	0.0015812
A_55_P2003915	ENSMUST00000103395	mm|6qC1		immunoglobulin kappa variable 6-13 [Source:MGI Symbol;Acc:MGI:1330829] [ENSMUST00000103395]	166.179	115.058	161.801	122.868	320.966	164.073	17.6621	19.3157	34.8417	147.679	202.636	23.9398	6.16877	0.00160427
A_51_P487555	NM_009854	mm|11qE2	Cd7	Mus musculus CD7 antigen (Cd7), mRNA [NM_009854]	1348.97	993.27	1168.76	1100.9	641.779	887.412	312.256	412.183	456.601	1170.33	876.699	393.68	2.9728	0.00160451
A_66_P119869	NM_010584	mm|1qH3	Itln1	Mus musculus intelectin 1 (galactofuranose binding) (Itln1), mRNA [NM_010584]	530.177	777.122	366.342	18.5504	74.9551	47.1389	5.00979	18.3067	19.9192	557.88	46.8815	14.4119	38.7097	0.00160922
A_55_P1986019	ENSMUST00000103266	mm|6qB1		T cell receptor beta, variable 5 [Source:MGI Symbol;Acc:MGI:98583] [ENSMUST00000103266]	478.24	322.877	285.855	189.851	176.627	143.551	63.2442	97.6104	74.0251	362.324	170.01	78.2932	4.62778	0.00160954
A_55_P2142863	NM_030253	mm|16qB3	Parp9	Mus musculus poly (ADP-ribose) polymerase family, member 9 (Parp9), mRNA [NM_030253]	2484.33	3249.85	3270.55	2783.62	2586.17	2405.45	1487.79	1320.87	1452.88	3001.58	2591.75	1420.51	2.11302	0.0016128
A_51_P239177	NM_175391	mm|15qE1	Apol7c	Mus musculus apolipoprotein L 7c (Apol7c), mRNA [NM_175391]	1806.26	3129.98	4657.35	2030.14	2632.26	4298.94	123.026	204.043	276.128	3197.86	2987.11	201.066	15.9046	0.00161614
A_55_P2071466	NM_001286037	mm|5qG2	Ncf1	Mus musculus neutrophil cytosolic factor 1 (Ncf1), transcript variant 1, mRNA [NM_001286037]	1989.9	1648.43	2311.32	1784.21	1604.56	1821.64	502.863	624.443	753.484	1983.22	1736.8	626.93	3.16338	0.00161983
A_55_P2178137	NM_011889	mm|15qE1	42981	Mus musculus septin 3 (Sept3), mRNA [NM_011889]	503.892	522.057	388.726	515.135	538.512	499.903	112.482	153.614	170.621	471.558	517.85	145.572	3.23935	0.0016211
A_51_P314285	NM_026436	mm|7qB4	Tmem86a	Mus musculus transmembrane protein 86A (Tmem86a), mRNA [NM_026436]	1965.43	2701.11	2632.35	1384.85	1967.64	1566.1	934.075	1036.88	1103.71	2432.96	1639.53	1024.89	2.37388	0.00162123
A_55_P2101413	ENSMUST00000178426	mm|14qC2		T cell receptor alpha variable 9D-1 [Source:MGI Symbol;Acc:MGI:3650631] [ENSMUST00000178426]	34.6895	45.3385	64.5353	62.4626	27.6761	117.634	3.89836	3.94888	7.92918	48.1878	69.2574	5.25881	9.16326	0.0016214
A_51_P419286	NM_030060	mm|1qH6	Batf3	Mus musculus basic leucine zipper transcription factor, ATF-like 3 (Batf3), mRNA [NM_030060]	1620.86	1964.71	1702.95	1610.83	1188.11	1677.89	166.565	304.583	373.034	1762.84	1492.28	281.394	6.26468	0.00162731
A_55_P2489919	NM_029617	mm|2qE5	Casc5	Mus musculus cancer susceptibility candidate 5 (Casc5), mRNA [NM_029617]	333.541	477.638	244.892	489.559	208.237	236.815	55.8091	50.847	76.2334	352.024	311.537	60.9632	5.77437	0.00162839
A_66_P113188	ENSMUST00000103492	mm|12qF2		immunoglobulin heavy variable 10-1 [Source:MGI Symbol;Acc:MGI:4439620] [ENSMUST00000103492]	223.38	447.071	259.01	349.813	365.139	145.87	37.8705	46.6114	57.8253	309.82	286.941	47.4357	6.53136	0.00163479
A_55_P2169356	NM_001277183	mm|7qE3	Gm1966	Mus musculus predicted gene 1966 (Gm1966), transcript variant 5, mRNA [NM_001277183]	3212.82	4367.96	2925.98	3695.52	2105.25	4189.56	1391.85	1347.44	1216.84	3502.25	3330.11	1318.71	2.65582	0.00164985
A_51_P193146	NM_028595	mm|19qA	Ms4a6c	Mus musculus membrane-spanning 4-domains, subfamily A, member 6C (Ms4a6c), transcript variant 1, mRNA [NM_028595]	2072.94	1489	1335.52	1632.21	972.52	976.3	251.456	425.938	368.257	1632.49	1193.68	348.551	4.68364	0.0016516
A_55_P2803242	NM_172578	mm|12qC1	Mis18bp1	Mus musculus MIS18 binding protein 1 (Mis18bp1), mRNA [NM_172578]	98.1914	142.309	107.901	131.531	77.3507	65.5882	17.3112	6.97051	14.3976	116.134	91.4898	12.8931	9.00743	0.00165789
A_52_P188042	NM_198297	mm|16qB5	Trat1	Mus musculus T cell receptor associated transmembrane adaptor 1 (Trat1), mRNA [NM_198297]	243.579	147.005	167.901	222.564	91.6042	166.758	47.132	57.0285	56.2511	186.162	160.309	53.4706	3.48158	0.00166854
A_52_P614777	NM_032400	mm|3qD	Sucnr1	Mus musculus succinate receptor 1 (Sucnr1), mRNA [NM_032400]	110.11	66.1136	111.183	129.192	71.4977	109.236	4.40598	3.87476	11.0105	95.8022	103.309	6.43043	14.8983	0.00167423
A_55_P2056496	NM_009387	mm|11qE2	Tk1	Mus musculus thymidine kinase 1 (Tk1), transcript variant 1, mRNA [NM_009387]	1097.09	1623.15	785.701	1884.75	620.301	905.994	171.073	207.21	232.715	1168.65	1137.02	203.666	5.73806	0.0016882
A_55_P2910387	NM_007798	mm|14qD1	Ctsb	Mus musculus cathepsin B (Ctsb), mRNA [NM_007798]	84581.7	84761.7	85803.1	61838.1	69649.7	70595.4	37450.9	40692.5	41901.7	85048.8	67361	40015	2.12542	0.00169433
A_52_P318073	ENSMUST00000198525	mm|5qG2			102.291	125.146	94.3262	140.09	100.396	67.4329	5.55101	9.4487	16.3606	107.254	102.64	10.4534	10.2602	0.00171021
A_51_P313674	NM_008605	mm|9qA1	Mmp12	Mus musculus matrix metallopeptidase 12 (Mmp12), mRNA [NM_008605]	508.206	167.632	153.021	46.2595	65.7779	237.013	13.1834	6.92371	9.61071	276.286	116.35	9.90595	27.891	0.00171057
A_55_P1988148	ENSMUST00000039987	mm|4qA1	Tox	thymocyte selection-associated high mobility group box [Source:MGI Symbol;Acc:MGI:2181659] [ENSMUST00000039987]	358.206	305.107	525.338	236.166	180.196	211.351	38.4975	56.7418	77.9399	396.217	209.238	57.7264	6.86371	0.00172207
A_51_P249989	NM_145133	mm|3qG2	Tifa	Mus musculus TRAF-interacting protein with forkhead-associated domain (Tifa), mRNA [NM_145133]	709.189	823.67	861.046	623.381	507.358	536.259	208.793	299.419	318.881	797.968	555.666	275.698	2.89436	0.00173224
A_66_P118644	NM_027395	mm|15qB1	Basp1	Mus musculus brain abundant, membrane attached signal protein 1 (Basp1), mRNA [NM_027395]	4668.82	5085.7	3559.24	4462.52	2817.19	3734.56	798.896	970.258	1392.64	4437.92	3671.42	1053.93	4.21082	0.00173601
A_52_P586004	NM_001033245	mm|13qB1	Hk3	Mus musculus hexokinase 3 (Hk3), transcript variant 1, mRNA [NM_001033245]	1017.52	1370.12	1070.71	752.574	549.829	934.227	64.1779	131.206	173.868	1152.78	745.543	123.084	9.36582	0.00174691
A_55_P2019601	NM_033616	0	Csprs	Mus musculus component of Sp100-rs (Csprs), mRNA [NM_033616]	638.179	1207.23	867.493	781.608	624.707	1007.27	146.285	183.887	212.242	904.301	804.528	180.805	5.00154	0.00174956
A_65_P20433	NM_029249	mm|10qC1	Parpbp	Mus musculus PARP1 binding protein (Parpbp), mRNA [NM_029249]	58.2928	51.0059	74.2528	79.7412	40.0191	50.4004	17.4985	9.82426	14.3554	61.1838	56.7202	13.8927	4.40403	0.00176123
A_51_P276305	NM_009292	mm|6qB1	Stra8	Mus musculus stimulated by retinoic acid gene 8 (Stra8), mRNA [NM_009292]	53.9807	52.4061	102.731	58.9629	37.6202	34.3376	13.6895	11.566	12.2875	69.706	43.6402	12.5143	5.57009	0.00176527
A_55_P2002744	ENSMUST00000192591	mm|12qF2		immunoglobulin heavy variable 8-8 [Source:MGI Symbol;Acc:MGI:3815333] [ENSMUST00000192591]	499.024	1190.84	412.978	3294.13	1238.82	86.0793	15.3697	24.8644	41.4382	700.947	1539.68	27.2241	25.7473	0.00176869
A_51_P408595	NM_016960	mm|1qC5	Ccl20	Mus musculus chemokine (C-C motif) ligand 20 (Ccl20), transcript variant 1, mRNA [NM_016960]	1441.22	2503.61	7994.51	3474.58	5390.09	3421.88	10.6769	44.3371	28.1522	3979.78	4095.51	27.7221	143.56	0.0017742
A_55_P2083416	ENSMUST00000103636	mm|14qC2		T cell receptor alpha variable 7-2 [Source:MGI Symbol;Acc:MGI:3649607] [ENSMUST00000103636]	69.2913	75.6911	43.8637	52.5526	39.2829	61.1744	9.72051	14.4341	14.3166	62.9487	51.0033	12.8237	4.90876	0.00177849
A_51_P387123	NM_011854	mm|5qF	Oasl2	Mus musculus 2'-5' oligoadenylate synthetase-like 2 (Oasl2), mRNA [NM_011854]	5276.78	8276.02	6928.66	7199.27	5373.53	4940.34	2561.93	2147.28	2431.92	6827.16	5837.71	2380.38	2.8681	0.00180188
A_55_P1958215	NM_009916	mm|9qF3	Ccr4	Mus musculus chemokine (C-C motif) receptor 4 (Ccr4), mRNA [NM_009916]	45.5108	65.967	83.7049	56.8186	55.7629	74.3219	7.94235	7.26304	13.4395	65.0609	62.3011	9.54829	6.81388	0.00180219
A_52_P578732	NM_009917	mm|9qF4	Ccr5	Mus musculus chemokine (C-C motif) receptor 5 (Ccr5), mRNA [NM_009917]	534.602	668.354	572.267	512.318	330.94	432.526	47.8453	79.8696	120.626	591.741	425.261	82.7803	7.14833	0.0018024
A_55_P1972436	NM_001305663	mm|10qA4	Themis	Mus musculus thymocyte selection associated (Themis), transcript variant 2, mRNA [NM_001305663]	251.025	193.27	226.861	181.979	108.685	137.026	26.1203	46.8652	53.2001	223.719	142.563	42.0618	5.3188	0.00180307
A_66_P103526	NM_009985	mm|19qA	Ctsw	Mus musculus cathepsin W (Ctsw), mRNA [NM_009985]	758.55	1151.74	1004.12	812.247	479.01	774.089	202.985	269.516	314.928	971.469	688.449	262.476	3.70117	0.00181013
A_51_P220222	NM_001040435	mm|5qB2	Tacc3	Mus musculus transforming, acidic coiled-coil containing protein 3 (Tacc3), mRNA [NM_001040435]	271.163	414.729	288.258	439.528	282.702	234.172	103.47	69.7187	91.1035	324.717	318.801	88.0975	3.68588	0.00181025
A_51_P383032	NM_010819	mm|6qF2	Clec4d	Mus musculus C-type lectin domain family 4, member d (Clec4d), transcript variant 1, mRNA [NM_010819]	2632	2258.16	2053.49	1725.88	2292.96	2652.61	396.856	749.721	491.926	2314.55	2223.82	546.167	4.2378	0.00181544
A_55_P2740518	AK209885	mm|8qE1		Mus musculus cDNA, clone:Y2G0116K08, strand:unspecified. [AK209885]	85.7219	87.3788	102.348	57.8579	59.6557	63.7766	21.8909	35.2569	21.088	91.8162	60.4301	26.0786	3.52075	0.00182529
A_55_P2023037	NR_003967	mm|7qE3	Gm4759	Mus musculus predicted gene 4759 (Gm4759), non-coding RNA [NR_003967]	270.259	385.369	316.179	363.728	150.617	489.17	111.659	117.954	144.797	323.936	334.505	124.803	2.59557	0.00184564
A_55_P2144686	NM_007769	mm|7qF3	Dmbt1	Mus musculus deleted in malignant brain tumors 1 (Dmbt1), mRNA [NM_007769]	246.808	98.3611	233.367	48.8428	8.8461	24.3653	10.8916	3.69672	8.48869	192.845	27.3514	7.69233	25.0698	0.00184655
A_52_P659566	ENSMUST00000103584	mm|14qC2		T cell receptor alpha variable 6-6 [Source:MGI Symbol;Acc:MGI:4439905] [ENSMUST00000103584]	29.4391	65.0887	44.1071	23.5769	23.7602	290.339	8.3139	7.8867	6.49501	46.2116	112.559	7.5652	6.10844	0.00185683
A_52_P228621	NM_011610	mm|4qE1	Tnfrsf1b	Mus musculus tumor necrosis factor receptor superfamily, member 1b (Tnfrsf1b), mRNA [NM_011610]	1186.17	1384.66	1524.44	1108.52	1105.38	1193.58	360.486	501.181	548.85	1365.09	1135.83	470.172	2.90339	0.00185811
A_51_P262208	NM_008404	mm|10qC1	Itgb2	Mus musculus integrin beta 2 (Itgb2), mRNA [NM_008404]	5017.67	4324.89	6164.39	3460.63	4088.4	3859.29	1161.1	1437.66	1867.96	5168.98	3802.77	1488.91	3.47166	0.0018726
A_52_P487736	ENSMUST00000103373	mm|6qC1		immunoglobulin kappa chain variable 18-36 [Source:MGI Symbol;Acc:MGI:4439613] [ENSMUST00000103373]	96.8513	87.9543	75.5553	351.437	35.1364	70.3727	18.4469	19.121	9.4433	86.787	152.315	15.6704	5.53828	0.00187736
A_55_P2745462	NM_011364	mm|XqA4	Sh2d1a	Mus musculus SH2 domain containing 1A (Sh2d1a), mRNA [NM_011364]	291.994	167.397	232.593	187.825	89.3771	147.811	37.6905	61.2568	44.8897	230.661	141.671	47.9457	4.81089	0.00189067
A_51_P303749	NM_178683	mm|13qD2.1	Depdc1b	Mus musculus DEP domain containing 1B (Depdc1b), mRNA [NM_178683]	159.701	172.903	121.04	242.978	154.761	92.219	67.8876	56.9366	54.9069	151.215	163.32	59.9104	2.52401	0.00190203
A_52_P588881	NM_001033484	mm|3qF1	Iqgap3	Mus musculus IQ motif containing GTPase activating protein 3 (Iqgap3), mRNA [NM_001033484]	134.716	245.794	118.125	353.234	185.903	93.8113	32.0405	27.5214	24.4471	166.212	210.983	28.003	5.9355	0.00191043
A_55_P2734867	NM_008768	mm|4qB3	Orm1	Mus musculus orosomucoid 1 (Orm1), mRNA [NM_008768]	209.344	147.217	218.271	173.857	93.5604	490.59	30.2136	49.2351	49.9103	191.61	252.669	43.1197	4.44369	0.00191511
A_66_P136874	BU936233	mm|14qA1		AGENCOURT_10522201 NIH_MGC_169 Mus musculus cDNA clone IMAGE:6703981 5', mRNA sequence [BU936233]	21.4894	28.3212	25.2943	22.058	16.3317	25.7517	9.82524	12.223	12.2198	25.035	21.3805	11.4227	2.19169	0.00193183
A_51_P418295	XM_006521738	mm|16qB4	Cd80	PREDICTED: Mus musculus CD80 antigen (Cd80), transcript variant X2, mRNA [XM_006521738]	52.5828	68.8464	68.2585	96.9908	40.7434	74.2938	14.9943	7.88147	14.6631	63.2292	70.676	12.5129	5.05311	0.00193782
A_55_P2749790	NM_008021	mm|6qF3	Foxm1	Mus musculus forkhead box M1 (Foxm1), mRNA [NM_008021]	390.016	568.027	320.606	733.791	315.862	287.16	121.916	95.746	115.078	426.216	445.605	110.913	3.84279	0.00194183
A_51_P210310	ENSMUST00000103291	mm|6qB1		T cell receptor beta, constant region 1 [Source:MGI Symbol;Acc:MGI:4439726] [ENSMUST00000103291]	10244.2	12938.5	11272.1	9638.14	6597.68	10993.6	2216.45	3821.53	3481.56	11484.9	9076.47	3173.18	3.61938	0.00195722
A_55_P2106058	NR_033508	mm|17qD	Gm11110	Mus musculus predicted gene 11110 (Gm11110), long non-coding RNA [NR_033508]	175.197	176.953	221.878	147.459	143.491	178.465	79.5878	101.059	91.1161	191.343	156.472	90.5876	2.11224	0.00196658
A_55_P2729165	NM_023223	mm|4qD2.1	Cdc20	Mus musculus cell division cycle 20 (Cdc20), mRNA [NM_023223]	823.848	919.445	693.275	1099.2	868.732	625.461	379.041	319.736	408.019	812.189	864.463	368.932	2.20146	0.0019721
A_55_P2732001	NM_010620	mm|9qF4	Kif15	Mus musculus kinesin family member 15 (Kif15), mRNA [NM_010620]	33.1983	49.1213	28.6429	41.1962	23.6202	40.6993	3.74895	3.43215	7.29958	36.9875	35.1719	4.82689	7.6628	0.00197229
A_52_P559566	ENSMUST00000194071	mm|12qF2		immunoglobulin heavy variable 1-56 [Source:MGI Symbol;Acc:MGI:4439715] [ENSMUST00000194071]	838.088	1237.24	508.653	1010.43	889.52	367.932	59.3484	94.4883	107.165	861.326	755.96	87.0005	9.90024	0.0019731
A_66_P104923	ENSMUST00000103548	mm|12qF2		immunoglobulin heavy variable 1-81 [Source:MGI Symbol;Acc:MGI:4439635] [ENSMUST00000103548]	542.42	1031.16	372.373	793.696	796.815	149.061	36.9837	49.3568	67.5553	648.651	579.857	51.2986	12.6446	0.00198166
A_30_P01027675	chr3:126989696-127112471_F	mm|3qG2		lincRNA:chr3:126989696-127112471 forward strand	1221.18	974.513	1153.59	1121.95	908.794	930.445	578.588	489.145	422.762	1116.43	987.063	496.832	2.24709	0.00198564
A_52_P223809	NM_030150	mm|11qD	Dhx58	Mus musculus DEXH (Asp-Glu-X-His) box polypeptide 58 (Dhx58), mRNA [NM_030150]	556.272	850.295	801.507	570.638	589.394	580.127	247.939	282.819	273.711	736.024	580.053	268.156	2.74476	0.00199117
A_30_P01021179	chr6:134879009-134880130_F	mm|6qG1		lincRNA:chr6:134879009-134880130 forward strand	122.89	113.347	93.6128	138.826	52.9093	87.485	20.5281	32.6911	35.0705	109.95	93.0733	29.4299	3.73599	0.00199388
A_55_P2053838	NM_009397	mm|10qA3	Tnfaip3	Mus musculus tumor necrosis factor, alpha-induced protein 3 (Tnfaip3), transcript variant 1, mRNA [NM_009397]	4261.24	2850.37	3559.46	4220.06	2257.76	2876.16	1530.05	1306.21	1225.47	3557.03	3117.99	1353.91	2.62723	0.00201688
A_66_P106789	ENSMUST00000169692	mm|19qC3		predicted gene 6970 [Source:MGI Symbol;Acc:MGI:3645322] [ENSMUST00000169692]	2094.37	1442.34	940.192	2365.78	874.147	740.626	221.189	284.698	248.841	1492.3	1326.85	251.576	5.93181	0.0020304
A_55_P2033278	NR_001582	mm|10qB2	Speer5-ps1	Mus musculus spermatogenesis associated glutamate (E)-rich protein 5, pseudogene 1 (Speer5-ps1), transcript variant 1, non-coding RNA [NR_001582]	182.942	115.508	151.173	77.7734	134.988	78.7569	20.5273	38.0523	31.9224	149.874	97.1729	30.1673	4.9681	0.00204785
A_51_P114307	NM_008917	mm|4qD2.2	Ppt1	Mus musculus palmitoyl-protein thioesterase 1 (Ppt1), mRNA [NM_008917]	1767.86	1558.53	1793.08	1739.72	1715.28	1077.17	684.76	869.07	927.82	1706.49	1510.73	827.217	2.06293	0.00204957
A_51_P185465	NM_023596	mm|10qB4	Slc29a3	Mus musculus solute carrier family 29 (nucleoside transporters), member 3 (Slc29a3), mRNA [NM_023596]	648.338	839.511	679.929	762.918	479.809	744.23	231.98	301.42	326.795	722.593	662.319	286.732	2.5201	0.00205767
A_55_P2044922	NM_175669	mm|XqA1.1	Gpr82	Mus musculus G protein-coupled receptor 82 (Gpr82), mRNA [NM_175669]	158.261	181.998	253.59	114.914	226.517	155.43	38.1708	51.9716	59.8916	197.95	165.62	50.0113	3.9581	0.00206199
A_51_P381618	NM_134102	mm|16qB4	Pla1a	Mus musculus phospholipase A1 member A (Pla1a), mRNA [NM_134102]	1027.75	1263.23	950.48	880.61	809.154	986.018	499.62	348.724	387.46	1080.49	891.927	411.935	2.62296	0.00207402
A_55_P1994997	NM_181416	mm|2qE4	Arhgap11a	Mus musculus Rho GTPase activating protein 11A (Arhgap11a), mRNA [NM_181416]	79.9414	70.2774	67.9061	101.985	56.0948	56.8295	24.4073	22.3441	13.7889	72.7083	71.6363	20.1801	3.60297	0.00207578
A_55_P2002745	ENSMUST00000192591	mm|12qF2		immunoglobulin heavy variable 8-8 [Source:MGI Symbol;Acc:MGI:3815333] [ENSMUST00000192591]	515.137	1311.82	384.367	3266.25	1263.52	101.199	22.5356	45.0996	32.7514	737.107	1543.66	33.4622	22.028	0.00208232
A_55_P2595514	NM_175406	mm|4qA3	Atp6v0d2	Mus musculus ATPase, H+ transporting, lysosomal V0 subunit D2 (Atp6v0d2), mRNA [NM_175406]	360.185	286.303	553.66	100.762	291.77	313.032	68.3836	55.7576	91.0591	400.049	235.188	71.7334	5.57689	0.00209281
A_51_P405638	ENSMUST00000103473	mm|12qF1		immunoglobulin heavy variable V9-3 [Source:MGI Symbol;Acc:MGI:3642720] [ENSMUST00000103473]	501.769	486.062	406.63	869.772	607.7	163.81	27.0297	77.8736	54.7491	464.82	547.094	53.2175	8.73436	0.00209431
A_52_P184149	NM_008638	mm|6qC3	Mthfd2	Mus musculus methylenetetrahydrofolate dehydrogenase (NAD+ dependent), methenyltetrahydrofolate cyclohydrolase (Mthfd2), mRNA [NM_008638]	451.676	376.554	330.226	652.288	255.899	299.335	152.978	95.8423	105.348	386.152	402.507	118.056	3.27091	0.00209996
A_55_P2083014	ENSMUST00000103281	mm|6qB1		T cell receptor beta, variable 29 [Source:MGI Symbol;Acc:MGI:98605] [ENSMUST00000103281]	75.5697	63.2403	116.859	54.258	46.9136	80.7837	17.9018	23.3441	19.9212	85.223	60.6518	20.389	4.17985	0.00210059
A_66_P121368	ENSMUST00000064679	mm|1qE4	Rab7b	RIKEN cDNA 5430435G22 gene [Source:MGI Symbol;Acc:MGI:2442295] [ENSMUST00000064679]	297.346	248.933	248.134	220.128	306.45	443.044	113.646	90.2945	130.689	264.804	323.207	111.543	2.374	0.00210358
A_66_P123098	NM_176982	mm|11qA2	Fbxo48	Mus musculus F-box protein 48 (Fbxo48), mRNA [NM_176982]	14.456	25.4506	18.8567	17.2336	6.8025	12.6465	3.84248	5.575	4.95787	19.5878	12.2275	4.79178	4.08778	0.0021052
A_55_P1978521	NM_001039646	mm|5qE5	Gbp10	Mus musculus guanylate-binding protein 10 (Gbp10), mRNA [NM_001039646]	318.476	427.472	297.573	402.951	196.009	327.86	138.557	153.125	121.515	347.84	308.94	137.732	2.52548	0.00210602
A_30_P01019123	chr17:95150800-95180650_F	mm|17qE5		lincRNA:chr17:95150800-95180650 forward strand	480.353	709.632	492.423	837.265	426.015	436.193	214.103	153.364	175.912	560.803	566.491	181.126	3.0962	0.00211982
A_52_P69558	NR_033577	mm|15qE1	Gm8221	Mus musculus predicted gene 8221 (Gm8221), non-coding RNA [NR_033577]	279.317	528.461	768.861	275.397	467.871	669.235	21.6713	26.3985	50.486	525.546	470.834	32.8519	15.9974	0.00212098
A_51_P276235	NM_146251	mm|2qA3	Pnpla7	Mus musculus patatin-like phospholipase domain containing 7 (Pnpla7), mRNA [NM_146251]	921.094	1189.41	1300.03	847.617	926.992	1099.07	444.386	368.347	496.749	1136.84	957.894	436.494	2.60449	0.00212477
A_52_P148514	NM_152803	mm|5qE4	Hpse	Mus musculus heparanase (Hpse), mRNA [NM_152803]	164.989	205.146	211.483	119.318	144.697	121.822	24.0746	33.4698	53.029	193.873	128.612	36.8578	5.26003	0.00212927
A_55_P1955998	NM_001004142	mm|11qB4	Nlrp1a	Mus musculus NLR family, pyrin domain containing 1A (Nlrp1a), mRNA [NM_001004142]	43931	68641.3	54667.5	48516.4	40385.6	69187.3	17654.3	16001.2	21562.5	55746.6	52696.5	18406	3.02872	0.00213157
A_55_P1960693	NM_199201	mm|11qE2	Cd300lh	Mus musculus CD300 antigen like family member H (Cd300lh), mRNA [NM_199201]	79.5981	78.8317	62.5733	62.4243	42.8665	74.5604	29.49	24.5479	18.2522	73.6677	59.9504	24.0967	3.05717	0.00213528
A_55_P2744870	ENSMUST00000103291	mm|6qB1		T cell receptor beta, constant region 1 [Source:MGI Symbol;Acc:MGI:4439726] [ENSMUST00000103291]	4111.1	4783.46	6259.93	3825.37	3082.51	4340.3	865.179	1439.34	1361.61	5051.5	3749.39	1222.04	4.13365	0.00214029
A_55_P2073099	NM_011637	mm|9qF2	Trex1	Mus musculus three prime repair exonuclease 1 (Trex1), transcript variant 1, mRNA [NM_011637]	8516.15	9994.49	10277	9589.27	8327.91	7835.02	3140.52	3932.57	4666.9	9595.87	8584.07	3913.33	2.4521	0.00214606
A_55_P1974522	NM_175688	mm|13qA2	A530099J19Rik	Mus musculus RIKEN cDNA A530099J19 gene (A530099J19Rik), mRNA [NM_175688]	473.209	279.446	459.81	350.336	643.091	275.818	98.1493	93.2366	121.805	404.155	423.082	104.397	3.87133	0.00215578
A_51_P270904	NM_172641	mm|19qD2	Plekhs1	Mus musculus pleckstrin homology domain containing, family S member 1 (Plekhs1), transcript variant 1, mRNA [NM_172641]	360.021	1463.11	2890.99	914.833	1564.2	1586.68	14.6934	11.4431	17.259	1571.37	1355.24	14.4652	108.631	0.0021612
A_55_P2003911	ENSMUST00000103391	mm|6qC1		immunoglobulin kappa variable 6-17 [Source:MGI Symbol;Acc:MGI:1330833] [ENSMUST00000103391]	2112.76	4456.33	1923.17	3437.97	1190.25	706.043	209.298	280.486	381.994	2830.75	1778.09	290.592	9.74132	0.00216131
A_55_P2152427	NM_026507	mm|9qC	Zwilch	Mus musculus zwilch kinetochore protein (Zwilch), mRNA [NM_026507]	177.312	290.64	201.378	330.934	170.575	188.376	79.3929	69.2462	64.3196	223.11	229.962	70.9862	3.143	0.00216932
A_55_P2507824	NR_028405	mm|13qA1	Marcksl1-ps4	Mus musculus MARCKS-like 1, pseudogene 4 (Marcksl1-ps4), non-coding RNA [NR_028405]	1033.39	1681.27	1594.6	1316.22	1091.98	1490.91	334.944	458.19	412.249	1436.42	1299.7	401.794	3.57501	0.00217311
A_52_P99888	NM_023158	mm|11qB3	Cxcl16	Mus musculus chemokine (C-X-C motif) ligand 16 (Cxcl16), mRNA [NM_023158]	3531.6	5052.02	4147.52	4118.54	3159.21	4271.74	1988.2	1560.35	1703.5	4243.71	3849.83	1750.69	2.42403	0.00217702
A_55_P2148748	NM_001111053	mm|3qC	Dclk1	Mus musculus doublecortin-like kinase 1 (Dclk1), transcript variant 4, mRNA [NM_001111053]	653.854	884.012	565.326	840.969	450.45	593.839	171.235	168.166	247.673	701.064	628.419	195.691	3.5825	0.0022015
A_52_P496956	NM_053178	mm|9qA5.3	Acsbg1	Mus musculus acyl-CoA synthetase bubblegum family member 1 (Acsbg1), mRNA [NM_053178]	265.075	488.664	527.953	293.277	219.534	476.239	36.0475	60.6963	67.981	427.231	329.683	54.9083	7.78081	0.00221221
A_51_P285206	NM_013487	mm|9qA5.2	Cd3d	Mus musculus CD3 antigen, delta polypeptide (Cd3d), mRNA [NM_013487]	6077.87	6076.23	7540.51	5232.67	3645.7	5871.91	888.496	1620.62	1741.42	6564.87	4916.76	1416.84	4.63345	0.00222333
A_55_P2412409	X61758	0	Tcrb-J	M.musculus rearranged T-cell receptor beta variable region (Vb17a). [X61758]	123.663	61.812	90.1543	53.3407	33.7048	31.2852	14.2566	21.3593	17.6924	91.8765	39.4436	17.7694	5.17047	0.00222694
A_66_P107336	XR_875007	mm|15qA1	Gm41257	PREDICTED: Mus musculus uncharacterized LOC105245874 (LOC105245874), transcript variant X4, ncRNA [XR_875007]	52.9539	62.9319	51.3799	42.8071	44.8209	57.5982	17.8045	26.4951	18.3076	55.7552	48.4088	20.8691	2.67167	0.00222724
A_30_P01030698	chr11:16831925-16851121_R	mm|11qA2		lincRNA:chr11:16831925-16851121 reverse strand	309.526	325.606	226.015	347.972	128.928	194.239	52.9043	66.5938	94.0136	287.049	223.713	71.1706	4.03325	0.00222918
A_51_P105709	NM_027182	mm|13qC1	Trip13	Mus musculus thyroid hormone receptor interactor 13 (Trip13), mRNA [NM_027182]	367.659	576.427	330.6	545.741	271.296	316.527	103.921	99.0978	129.704	424.895	377.855	110.908	3.83108	0.00223307
A_51_P501364	NM_019507	mm|11qD	Tbx21	Mus musculus T-box 21 (Tbx21), mRNA [NM_019507]	1019.48	1379.29	1333.79	1138.86	731.288	1167.01	387.115	437.946	556.373	1244.18	1012.38	460.478	2.70194	0.00223634
A_51_P101929	NM_010705	mm|14qC1	Lgals3	Mus musculus lectin, galactose binding, soluble 3 (Lgals3), transcript variant 2, mRNA [NM_010705]	23957.8	16582.1	22530.5	13271.4	18446.7	19436	7899.46	8396.09	9557.42	21023.5	17051.4	8617.66	2.43958	0.00224736
A_51_P202633	NM_015766	mm|17qD	Ebi3	Mus musculus Epstein-Barr virus induced gene 3 (Ebi3), mRNA [NM_015766]	1771.51	2302.05	2369.28	1888.9	1693.69	1849.93	454.111	682.641	746.975	2147.61	1810.84	627.909	3.42026	0.00224835
A_66_P133594	AK017567	mm|XqD	5730416F02Rik	Mus musculus 8 days embryo whole body cDNA, RIKEN full-length enriched library, clone:5730416F02 product:similar to CAPPING PROTEIN (ACTIN FILAMENT), GELSOLIN-LIKE [Mus musculus], full insert sequence. [AK017567]	13172.1	14208.6	15481.1	11503	13244.5	12689.5	4834.31	6526.38	7019.57	14287.3	12479	6126.75	2.33195	0.00225032
A_55_P2058621	AF303833	0		Mus musculus clone J558.2 immunoglobulin heavy chain variable region mRNA, partial cds. [AF303833]	102.265	125.086	52.6429	187.051	47.8169	21.145	3.70262	6.7164	9.59624	93.3313	85.3375	6.67175	13.989	0.00226099
A_51_P441843	NM_145946	mm|7qD3	Fanci	Mus musculus Fanconi anemia, complementation group I (Fanci), mRNA [NM_145946]	154.831	217.37	138.435	305.495	116.221	117.878	32.8824	35.9748	54.3482	170.212	179.864	41.0685	4.14459	0.00226509
A_55_P2075393	ENSMUST00000103388	mm|6qC1		immunoglobulin kappa variable 6-20 [Source:MGI Symbol;Acc:MGI:1330836] [ENSMUST00000103388]	163.544	309.586	166.898	140.858	35.2983	41.6071	21.6065	41.0164	28.0462	213.343	72.5877	30.223	7.05894	0.00226977
A_55_P2135526	NM_010371	mm|14qC3	Gzmc	Mus musculus granzyme C (Gzmc), mRNA [NM_010371]	53.9916	95.8267	74.9216	88.0503	39.5191	94.4761	4.02792	5.85375	11.508	74.9133	74.0152	7.1299	10.5069	0.00227253
A_55_P1962621	ENSMUST00000054973	mm|3qF2.2	Chil5	chitinase-like 5 [Source:MGI Symbol;Acc:MGI:2676649] [ENSMUST00000054973]	91.5412	113.589	89.523	82.3356	61.2973	104.065	37.6796	23.5722	34.8253	98.2176	82.5661	32.0257	3.06684	0.002273
A_66_P132845	NM_016914	mm|2qD	Prg3	Mus musculus proteoglycan 3 (Prg3), mRNA [NM_016914]	35.2695	44.3751	44.4575	36.7647	113.014	22.8761	3.8904	8.77684	3.36574	41.3674	57.5515	5.34433	7.74043	0.00227369
A_55_P2744925	NM_001164289	mm|14qC3	Phf11c	Mus musculus PHD finger protein 11C (Phf11c), mRNA [NM_001164289]	1321.55	1826.35	1681.19	1730.31	1083.83	1509.33	720.253	830.514	752.696	1609.7	1441.15	767.821	2.09645	0.0022776
A_55_P1990944	NM_009807	mm|9qA1	Casp1	Mus musculus caspase 1 (Casp1), mRNA [NM_009807]	3221.68	4240.61	4280.34	3383.79	2907.19	2901.76	718.618	1047.76	1301.72	3914.21	3064.25	1022.7	3.82733	0.0022908
A_55_P2724974	ENSMUST00000174839	mm|17qB1	H2-T23	histocompatibility 2, T region locus 23 [Source:MGI Symbol;Acc:MGI:95957] [ENSMUST00000174839]	849.718	864.888	740.175	863.903	485.555	894.25	393.576	338.297	257.591	818.26	747.903	329.821	2.48092	0.00230813
A_52_P246248	AF240166	0		Mus musculus MRP3 mRNA, complete cds. [AF240166]	663.475	1238.07	423.655	1068.66	995.382	271.752	38.6589	57.4586	76.3583	775.066	778.598	57.4919	13.4813	0.00231046
A_51_P314907	NM_013726	mm|5qA1	Dbf4	Mus musculus DBF4 homolog (S. cerevisiae) (Dbf4), transcript variant 1, mRNA [NM_013726]	145.748	140.087	122.988	129.861	109.928	113.068	66.1977	47.6135	65.8419	136.275	117.619	59.8844	2.27563	0.00231184
A_51_P293688	NM_026405	mm|10qA1	Rab32	Mus musculus RAB32, member RAS oncogene family (Rab32), mRNA [NM_026405]	2798.38	2797.57	3403.92	2447.01	2834.79	2152.46	728.069	1103.06	1163.42	2999.96	2478.09	998.185	3.00541	0.00231704
A_52_P45563	NM_030710	mm|1qH3	Slamf6	Mus musculus SLAM family member 6 (Slamf6), mRNA [NM_030710]	603.735	736.045	727.333	645.423	415.15	806.754	150.246	201.631	267.366	689.038	622.442	206.414	3.33813	0.00232513
A_55_P2181381	NM_001080711	mm|2qC3	Dfnb59	Mus musculus deafness, autosomal recessive 59 (human) (Dfnb59), mRNA [NM_001080711]	43.1952	32.4732	32.1399	28.9662	72.9424	31.0451	7.11002	12.2605	7.00038	35.9361	44.3179	8.79031	4.08815	0.00232752
A_66_P104087	XR_877737	mm|19qA	Gm32026	PREDICTED: Mus musculus predicted gene, 32026 (Gm32026), transcript variant X1, ncRNA [XR_877737]	36.4594	38.1214	47.6081	25.1143	46.9172	37.6432	18.2494	17.1489	21.8412	40.7296	36.5582	19.0798	2.1347	0.00232785
A_55_P2021266	NM_152803	mm|5qE4	Hpse	Mus musculus heparanase (Hpse), mRNA [NM_152803]	1213.93	1265.79	2109.54	1154.02	1143.32	799.986	349.576	389.195	449.957	1529.75	1032.44	396.243	3.86065	0.00232944
A_51_P448147	NM_146167	mm|6qB2.3	Gimap7	Mus musculus GTPase, IMAP family member 7 (Gimap7), mRNA [NM_146167]	288.797	291.452	438.424	178.557	140.39	242.026	39.2118	60.2155	81.9771	339.557	186.991	60.4681	5.61548	0.00233619
A_51_P123625	NM_008392	mm|14qE2.3	Irg1	Mus musculus immunoresponsive gene 1 (Irg1), mRNA [NM_008392]	450.365	1175.84	784.271	711.179	378.919	791.347	60.2673	19.3164	18.159	803.493	627.149	32.5809	24.6615	0.00233988
A_55_P2082733	NM_007807	mm|XqA1.1	Cybb	Mus musculus cytochrome b-245, beta polypeptide (Cybb), mRNA [NM_007807]	1338.19	1372.11	1212.99	1023.28	855.363	913.92	206.856	333.16	418.037	1307.77	930.853	319.351	4.09507	0.00234079
A_55_P2169247	NM_001177471	mm|8qA2	Gm15056	Mus musculus predicted gene 15056 (Gm15056), mRNA [NM_001177471]	229.664	141.607	221.49	216.451	132.4	124.452	20.2773	23.0361	8.01165	197.587	157.768	17.1084	11.5491	0.00236188
A_55_P2060897	ENSMUST00000103410	mm|6qC1		immunoglobulin kappa constant [Source:MGI Symbol;Acc:MGI:96495] [ENSMUST00000103410]	72260.9	141878	63005.6	104166	89349.4	66470	5801.5	10189.4	11840.2	92381.5	86661.8	9277.02	9.9581	0.00236543
A_55_P1957459	NM_001291894	mm|10qB3	Lilrb4	Mus musculus leukocyte immunoglobulin-like receptor, subfamily B, member 4 (Lilrb4), transcript variant 2, mRNA [NM_001291894]	6541.54	14008.4	9403.86	7524.33	6560.94	14319.5	1663.29	1647.13	2220.26	9984.59	9468.27	1843.56	5.41592	0.00236549
A_55_P2741028	NM_008433	mm|7qA3	Kcnn4	Mus musculus potassium intermediate/small conductance calcium-activated channel, subfamily N, member 4 (Kcnn4), transcript variant 1, mRNA [NM_008433]	277.222	440.195	409.438	383.888	262.749	385.701	68.3799	88.7913	114.951	375.619	344.113	90.7075	4.14099	0.00236784
A_55_P2025490	NM_009400	mm|4qE2	Tnfrsf18	Mus musculus tumor necrosis factor receptor superfamily, member 18 (Tnfrsf18), transcript variant 1, mRNA [NM_009400]	3108.33	3012.18	3122.78	2841.82	2344.88	2459.35	358.073	479.832	487.547	3081.1	2548.68	441.817	6.97369	0.00237019
A_51_P207031	NM_010876	mm|5qG2	Ncf1	Mus musculus neutrophil cytosolic factor 1 (Ncf1), transcript variant 2, mRNA [NM_010876]	1242.5	969.006	1328.15	1221.9	913.936	1258.11	301.827	394.187	474.58	1179.89	1131.31	390.198	3.02381	0.00237429
A_66_P113466	ENSMUST00000103334	mm|6qC1		immunoglobulin kappa chain variable 4-90 [Source:MGI Symbol;Acc:MGI:4439830] [ENSMUST00000103334]	938.739	2620.45	770.243	2387.38	2513.87	904.603	70.6206	81.023	101.367	1443.14	1935.28	84.337	17.1116	0.00237904
A_51_P341465	NM_009970	mm|19qD3	Csf2ra	Mus musculus colony stimulating factor 2 receptor, alpha, low-affinity (granulocyte-macrophage) (Csf2ra), mRNA [NM_009970]	13062.9	20513	19937.7	15203.6	13281.2	19687.5	4355.71	4760.17	6227.12	17837.9	16057.4	5114.33	3.48782	0.00237976
A_55_P2483194	NM_007969	mm|11qC	Wfdc18	Mus musculus WAP four-disulfide core domain 18 (Wfdc18), mRNA [NM_007969]	204.234	502.055	460.483	155.667	139.86	220.293	40.7451	48.1532	53.5632	388.924	171.94	47.4872	8.19008	0.00238144
A_55_P2003911	ENSMUST00000103391	mm|6qC1		immunoglobulin kappa variable 6-17 [Source:MGI Symbol;Acc:MGI:1330833] [ENSMUST00000103391]	2128.53	4588.9	1959.03	3445.55	1152.91	721.115	185.794	263.438	375.219	2892.15	1773.19	274.817	10.5239	0.00238693
A_51_P507832	NM_020272	mm|12qA3	Pik3cg	Mus musculus phosphoinositide-3-kinase, catalytic, gamma polypeptide (Pik3cg), transcript variant 1, mRNA [NM_020272]	319.12	385.44	306.534	378.603	241.902	377.723	100.132	125.847	154.867	337.031	332.743	126.948	2.65487	0.00239461
A_55_P2214124	BC019425	mm|12qF1	Igh-VJ558	Mus musculus immunoglobulin heavy chain complex, mRNA (cDNA clone MGC:30346 IMAGE:4459683), complete cds. [BC019425]	3765.28	14584.5	7943.4	16594.1	10938.4	3000	427.324	371.523	580.851	8764.39	10177.5	459.899	19.0572	0.00240905
A_55_P2059110	NM_001033186	mm|11qD	Skap1	Mus musculus src family associated phosphoprotein 1 (Skap1), transcript variant 1, mRNA [NM_001033186]	2804.96	2848.18	3123.31	3058.72	1865.55	2551.91	958.921	1386.08	1385.89	2925.48	2492.06	1243.63	2.35238	0.00241084
A_66_P109615	NM_013487	mm|9qA5.2	Cd3d	Mus musculus CD3 antigen, delta polypeptide (Cd3d), mRNA [NM_013487]	9718.22	8966.51	11426.4	8583.6	5522.5	8996.32	1460.87	2759.47	2704.48	10037	7700.81	2308.28	4.34829	0.00241324
A_55_P2713293	ENSMUST00000103493	mm|12qF2		immunoglobulin heavy variable 1-4 [Source:MGI Symbol;Acc:MGI:4439618] [ENSMUST00000103493]	1023.68	2097.45	789.406	1779.28	1753.38	805.193	82.1829	107.725	157.186	1303.51	1445.95	115.698	11.2665	0.00242261
A_55_P2035117	BC145377	0	Itln1	Mus musculus intelectin 1 (galactofuranose binding), mRNA (cDNA clone MGC:178943 IMAGE:9053935), complete cds. [BC145377]	40.2435	41.8626	34.1175	4.01004	6.8728	6.87143	3.97079	3.56516	9.00437	38.7412	5.91809	5.51344	7.02669	0.00243095
A_51_P417854	NM_011227	mm|8qA1.1	Rab20	Mus musculus RAB20, member RAS oncogene family (Rab20), mRNA [NM_011227]	419.237	379.284	538.183	301.755	450.759	424.206	212.483	222.376	209.747	445.568	392.24	214.868	2.07368	0.00243177
A_52_P244005	NM_009855	mm|16qB4	Cd80	Mus musculus CD80 antigen (Cd80), mRNA [NM_009855]	88.7878	114.074	85.5765	133.809	55.734	113.319	18.4119	17.9427	32.6303	96.1461	100.954	22.9949	4.18119	0.00244383
A_52_P27602	NM_024245	mm|9qB	Kif23	Mus musculus kinesin family member 23 (Kif23), mRNA [NM_024245]	204.91	307.234	198.472	297.171	240.955	175.427	77.4445	81.6298	92.6348	236.872	237.851	83.903	2.82316	0.00246291
A_66_P116074	XR_389956	mm|7qF5	B4galnt4	PREDICTED: Mus musculus beta-1,4-N-acetyl-galactosaminyl transferase 4 (B4galnt4), transcript variant X2, misc_RNA [XR_389956]	49.6879	77.8163	58.0306	65.0157	38.1456	64.5638	19.2344	23.5513	16.4908	61.8449	55.9084	19.7588	3.12999	0.00246492
A_66_P131283	XM_011247787	mm|XqF5	Tlr8	PREDICTED: Mus musculus toll-like receptor 8 (Tlr8), transcript variant X3, mRNA [XM_011247787]	467.331	293.096	341.026	257.239	241.29	189.057	89.5624	119.097	126.771	367.151	229.195	111.81	3.2837	0.00246852
A_52_P244743	NM_028195	mm|15qE1	Cyth4	Mus musculus cytohesin 4 (Cyth4), mRNA [NM_028195]	157.108	254.406	227.396	177.231	156.253	211.409	63.0381	64.9454	79.8461	212.97	181.631	69.2765	3.0742	0.00247025
A_30_P01024453	chr8:60132300-60146830_F	mm|8qB2		lincRNA:chr8:60132300-60146830 forward strand	49.3948	76.2732	54.4841	29.5867	25.6617	76.4393	20.9078	23.9004	24.1384	60.0507	43.8959	22.9822	2.61293	0.00247939
A_55_P2056493	ENSMUST00000153298	mm|11qE2	Tk1	thymidine kinase 1 [Source:MGI Symbol;Acc:MGI:98763] [ENSMUST00000153298]	166.046	266.116	165.671	326.77	123.754	153.521	45.9901	30.7956	52.7781	199.278	201.348	43.188	4.6142	0.00248403
A_55_P2003911	ENSMUST00000103391	mm|6qC1		immunoglobulin kappa variable 6-17 [Source:MGI Symbol;Acc:MGI:1330833] [ENSMUST00000103391]	2191.42	4506.5	1977.77	3578.84	1189.6	764.507	196.268	275.143	407.602	2891.9	1844.32	293.005	9.86981	0.00248479
A_51_P188704	ENSMUST00000175780	mm|8qB3.3	Unc13a	unc-13 homolog A (C. elegans) [Source:MGI Symbol;Acc:MGI:3051532] [ENSMUST00000175780]	45.822	56.075	50.2437	29.2914	48.8295	43.3645	17.5485	17.7035	25.5863	50.7136	40.4952	20.2794	2.50074	0.00248597
A_52_P426049	NM_020044	mm|5qG2	Lat2	Mus musculus linker for activation of T cells family, member 2 (Lat2), transcript variant 1, mRNA [NM_020044]	101.487	125.451	134.702	110.497	83.7557	97.764	28.3127	43.5667	44.3788	120.547	97.3389	38.7527	3.11066	0.00248845
A_52_P582374	NM_178825	mm|14qD3	Epsti1	Mus musculus epithelial stromal interaction 1 (breast) (Epsti1), transcript variant b, mRNA [NM_178825]	83.733	134.634	135.523	102.293	71.4519	99.2572	24.8839	37.3482	29.5442	117.963	91.0006	30.5921	3.85601	0.00249659
A_55_P2500588	NM_178182	mm|13qA3.1	Hist1h2ai	Mus musculus histone cluster 1, H2ai (Hist1h2ai), mRNA [NM_178182]	1044.01	931.304	495.018	898.371	297.173	308.636	164.232	166.319	139.804	823.443	501.393	156.785	5.25205	0.00250569
A_55_P2100103	NM_008315	mm|19qC2	Htr7	Mus musculus 5-hydroxytryptamine (serotonin) receptor 7 (Htr7), mRNA [NM_008315]	191.785	120.478	124.97	234.863	118.515	98.9573	17.9872	23.6269	36.9324	145.744	150.778	26.1822	5.56656	0.0025064
A_52_P137193	NR_015519	mm|11qC	AI662270	Mus musculus expressed sequence AI662270 (AI662270), long non-coding RNA [NR_015519]	274.124	366.265	310.959	303.141	213.807	310.904	62.082	108.406	97.6972	317.116	275.951	89.395	3.54735	0.00250878
A_51_P430462	NM_009661	mm|11qB3	Alox8	Mus musculus arachidonate 8-lipoxygenase (Alox8), mRNA [NM_009661]	23.8664	24.1758	36.9426	17.3759	28.6153	19.0568	5.82713	7.71954	9.1647	28.3283	21.6827	7.57046	3.74195	0.00251888
A_55_P2003911	ENSMUST00000103391	mm|6qC1		immunoglobulin kappa variable 6-17 [Source:MGI Symbol;Acc:MGI:1330833] [ENSMUST00000103391]	2107.21	4368.81	1786.98	3548.8	1138.68	741.643	206.832	272.314	384.655	2754.33	1809.71	287.934	9.56586	0.00252824
A_55_P2103948	ENSMUST00000198328	mm|6qC1		immunoglobulin kappa variable 4-53 [Source:MGI Symbol;Acc:MGI:2686266] [ENSMUST00000198328]	1175.93	3757.63	1164.48	3477.84	2446.99	1314.75	109.198	110.146	139.831	2032.68	2413.2	119.725	16.9779	0.00253251
A_51_P442889	AF289178	0		Mus musculus anti-DNA monoclonal autoantibody G6-23 heavy chain variable region mRNA, partial cds. [AF289178]	1095.28	2601.42	997.015	2031.64	1811.3	931.486	80.4396	134.893	158.372	1564.57	1591.47	124.568	12.56	0.00254719
A_55_P1986247	NM_008051	mm|7qB4	Fut1	Mus musculus fucosyltransferase 1 (Fut1), transcript variant 1, mRNA [NM_008051]	86.7121	207.672	362.729	161.78	140.894	177.967	5.25632	11.6534	7.25282	219.038	160.214	8.05419	27.1955	0.00256061
A_66_P107818	NM_008108	mm|6qF1	Gdf3	Mus musculus growth differentiation factor 3 (Gdf3), mRNA [NM_008108]	40.2576	15.7422	35.1396	26.6947	32.6135	29.5263	4.21742	3.73043	3.6165	30.3798	29.6115	3.85478	7.88107	0.00257223
A_51_P282557	NM_009779	mm|6qF2	C3ar1	Mus musculus complement component 3a receptor 1 (C3ar1), mRNA [NM_009779]	277.895	534.17	332.522	232.147	252.338	307.358	30.2996	23.7191	62.1209	381.529	263.947	38.7132	9.85526	0.00257781
A_52_P507382	NM_019449	mm|19qA	Unc93b1	Mus musculus unc-93 homolog B1 (C. elegans) (Unc93b1), transcript variant 1, mRNA [NM_019449]	9680.72	11666.1	10436.6	8656.11	7786.53	8736.06	3135.01	4318.68	4897.63	10594.5	8392.9	4117.11	2.57328	0.00259935
A_55_P2735555	AK144143	mm|14qC1		Mus musculus bladder RCB-0544 MBT-2 cDNA, RIKEN full-length enriched library, clone:G430037M03 product:unclassifiable, full insert sequence. [AK144143]	39.7238	45.9908	55.5717	34.8518	37.7337	59.9229	18.6882	12.6729	18.0926	47.0954	44.1695	16.4846	2.85694	0.00260695
A_51_P378789	NM_018866	mm|5qE3	Cxcl13	Mus musculus chemokine (C-X-C motif) ligand 13 (Cxcl13), mRNA [NM_018866]	1547.53	1426.86	612.519	1438.93	1122.19	678.642	127.252	92.4557	152.929	1195.64	1079.92	124.212	9.62575	0.00262129
A_55_P2001269	ENSMUST00000103522	mm|12qF2		immunoglobulin heavy variable 1-52 [Source:MGI Symbol;Acc:MGI:4439752] [ENSMUST00000103522]	1945.65	4298.17	1540.99	3363.36	3205.28	1340.5	144.744	201.558	285.122	2594.94	2636.38	210.474	12.329	0.00262292
A_52_P618728	ENSMUST00000103345	mm|6qC1		immunoglobulin kappa variable 4-73 [Source:MGI Symbol;Acc:MGI:3645825] [ENSMUST00000103345]	1051.81	2715.68	745.596	2535.36	1982.12	1372.22	80.2158	91.5393	106.912	1504.36	1963.23	92.8889	16.1953	0.00263126
A_51_P381558	NM_133914	mm|5qG2	Rasa4	Mus musculus RAS p21 protein activator 4 (Rasa4), transcript variant 1, mRNA [NM_133914]	2368.38	4326.59	3105.98	2381.45	1878.06	3214.71	981.47	794.302	967.774	3266.98	2491.41	914.515	3.57237	0.00263283
A_51_P101929	NM_010705	mm|14qC1	Lgals3	Mus musculus lectin, galactose binding, soluble 3 (Lgals3), transcript variant 2, mRNA [NM_010705]	24197.9	16088.5	22287.5	13465.2	18317	18609.2	8005.18	8590.96	9200.82	20858	16797.1	8598.99	2.42563	0.00263292
A_55_P2025765	NM_007403	mm|7qF4	Adam8	Mus musculus a disintegrin and metallopeptidase domain 8 (Adam8), transcript variant 1, mRNA [NM_007403]	7597.51	6583.67	6355.2	5108.05	5030.35	6234.01	1190.67	2155.29	2130.49	6845.46	5457.47	1825.48	3.74995	0.00264117
A_51_P239984	NM_012012	mm|1qH4	Exo1	Mus musculus exonuclease 1 (Exo1), mRNA [NM_012012]	214.793	256.498	164.231	320.169	117.574	115.431	74.5362	47.5307	46.7775	211.841	184.391	56.2815	3.76395	0.00264419
A_55_P1953788	NM_001281965	mm|11qB1.1	Itk	Mus musculus IL2 inducible T cell kinase (Itk), transcript variant 1, mRNA [NM_001281965]	2222.43	2558.96	2245.13	2225.66	1378.19	2609.21	536.021	707.504	971.51	2342.17	2071.02	738.345	3.17219	0.00265369
A_66_P118141	NM_021309	mm|3qF1	Sh2d2a	Mus musculus SH2 domain containing 2A (Sh2d2a), transcript variant 1, mRNA [NM_021309]	1217.6	721.092	906.107	952.602	396.011	847.855	254.031	284.651	178.647	948.267	732.156	239.11	3.96582	0.00265488
A_51_P352875	NM_010696	mm|11qA4	Lcp2	Mus musculus lymphocyte cytosolic protein 2 (Lcp2), mRNA [NM_010696]	1560.9	1804.63	1637.07	1502.06	1058.74	1427.29	350.272	580.554	607.695	1667.53	1329.36	512.84	3.25156	0.00266591
A_51_P101929	NM_010705	mm|14qC1	Lgals3	Mus musculus lectin, galactose binding, soluble 3 (Lgals3), transcript variant 2, mRNA [NM_010705]	25077	16381.4	21153.6	13419.7	17351.6	18744.2	8215.63	9226.63	8886.1	20870.7	16505.2	8776.12	2.37812	0.00267
A_51_P495242	NM_010689	mm|7qF3	Lat	Mus musculus linker for activation of T cells (Lat), mRNA [NM_010689]	1077.44	1922.3	2081.63	1236.32	809.815	1980.14	208.308	275.788	371.796	1693.79	1342.09	285.297	5.93692	0.00267367
A_55_P2232057	NR_045719	mm|15qB3.1	AU022793	Mus musculus expressed sequence AU022793 (AU022793), long non-coding RNA [NR_045719]	341.379	446.048	546.81	218.506	340.98	642.592	107.691	73.7667	132.759	444.745	400.693	104.739	4.24623	0.00267802
A_51_P165182	NM_028967	mm|19qA	Batf2	Mus musculus basic leucine zipper transcription factor, ATF-like 2 (Batf2), mRNA [NM_028967]	2881.68	4123.93	2652.64	4238.64	1783.76	2609.65	1329.23	1093.21	1099.74	3219.42	2877.35	1174.06	2.74212	0.00268038
A_51_P101929	NM_010705	mm|14qC1	Lgals3	Mus musculus lectin, galactose binding, soluble 3 (Lgals3), transcript variant 2, mRNA [NM_010705]	23823.2	15858.3	21649.6	13066.8	18670	17899.8	7694.72	8625.09	9011.4	20443.7	16545.6	8443.74	2.42117	0.00268968
A_55_P2556201	XR_873332	mm|13qA5	Gm34084	PREDICTED: Mus musculus predicted gene, 34084 (Gm34084), transcript variant X7, ncRNA [XR_873332]	1077.4	1058.48	953.142	1543.41	741.326	914.552	193.995	385.896	250.585	1029.68	1066.43	276.826	3.71959	0.00269467
A_51_P504884	NM_009362	mm|17qA3.3	Tff1	Mus musculus trefoil factor 1 (Tff1), mRNA [NM_009362]	211.397	99.9594	93.1705	106.835	73.734	79.0252	19.088	23.9331	18.8548	134.842	86.5313	20.6253	6.53772	0.0026959
A_55_P2179599	NM_029509	mm|5qE5	Gbp8	Mus musculus guanylate-binding protein 8 (Gbp8), mRNA [NM_029509]	280.519	602.968	535.723	375.143	212.815	484.016	19.9845	33.9191	58.2349	473.07	357.325	37.3795	12.6559	0.00270188
A_52_P523368	NM_175249	mm|5qB3	Psapl1	Mus musculus prosaposin-like 1 (Psapl1), mRNA [NM_175249]	168.709	268.265	167.408	62.3145	84.9274	104.376	72.949	65.2619	67.1229	201.461	83.8726	68.4446	2.94341	0.00270261
A_52_P308413	NM_001163616	mm|14qB	1810011H11Rik	Mus musculus RIKEN cDNA 1810011H11 gene (1810011H11Rik), mRNA [NM_001163616]	327.05	467.374	479.352	244.713	278.564	419.256	123.456	96.3651	155.699	424.592	314.178	125.173	3.39203	0.00271972
A_55_P2013336	NM_010790	mm|4qB1	Melk	Mus musculus maternal embryonic leucine zipper kinase (Melk), mRNA [NM_010790]	250.886	258.071	166.091	343.737	154.583	92.4422	31.8244	55.7514	56.2452	225.016	196.92	47.9403	4.69366	0.00272205
A_51_P185660	NM_011338	mm|11qC	Ccl9	Mus musculus chemokine (C-C motif) ligand 9 (Ccl9), mRNA [NM_011338]	12071	5353.12	8092.96	7251.86	8047.1	7744.24	1448.39	1784.06	1656.29	8505.7	7681.07	1629.58	5.21956	0.00272356
A_30_P01020436	chr4:146507925-146532650_R	mm|4qE1		lincRNA:chr4:146507925-146532650 reverse strand	486.836	435.719	546.672	451.198	402.504	366.496	285.052	219.034	223.524	489.743	406.733	242.537	2.01925	0.0027381
A_55_P1984243	NM_010872	mm|13qD1	Naip2	Mus musculus NLR family, apoptosis inhibitory protein 2 (Naip2), transcript variant 1, mRNA [NM_010872]	1688.85	1694.32	1893.47	1538.84	1442.71	1565.9	457.53	671.604	764.926	1758.88	1515.82	631.353	2.78589	0.00275077
A_51_P341066	NM_001029841	mm|15qD2	Sla	Mus musculus src-like adaptor (Sla), transcript variant 1, mRNA [NM_001029841]	263.694	206.689	181.962	253.102	117.706	225.407	92.6167	91.2558	69.6072	217.448	198.738	84.4932	2.57356	0.00275777
A_55_P2003911	ENSMUST00000103391	mm|6qC1		immunoglobulin kappa variable 6-17 [Source:MGI Symbol;Acc:MGI:1330833] [ENSMUST00000103391]	2203.05	4414.81	1716.62	3589.62	1035.39	706.344	195.968	284.706	374.671	2778.16	1777.12	285.115	9.744	0.00278548
A_55_P1997225	NM_001033263	mm|10qD3	Agap2	Mus musculus ArfGAP with GTPase domain, ankyrin repeat and PH domain 2 (Agap2), transcript variant 1, mRNA [NM_001033263]	907.448	1039.5	1007.84	916.114	567.782	890.937	198.169	335.308	351.47	984.929	791.611	294.982	3.33894	0.00278598
A_55_P2003911	ENSMUST00000103391	mm|6qC1		immunoglobulin kappa variable 6-17 [Source:MGI Symbol;Acc:MGI:1330833] [ENSMUST00000103391]	2112.52	4546.66	1964.63	3542.79	1193.33	792.545	190.753	278.02	403.041	2874.6	1842.89	290.605	9.8918	0.00278802
A_55_P2037513	NM_011116	mm|7qA3	Pld3	Mus musculus phospholipase D family, member 3 (Pld3), mRNA [NM_011116]	9805.74	7198.64	10927	5147.64	8241.13	8735.77	3231.05	3772.57	3997.94	9310.45	7374.85	3667.19	2.53885	0.00278835
A_51_P181517	NM_144559	mm|1qH3	Fcgr4	Mus musculus Fc receptor, IgG, low affinity IV (Fcgr4), mRNA [NM_144559]	5557.7	2642.65	3291.41	3167.45	2328.12	1922.34	861.166	623.643	793.742	3830.59	2472.64	759.517	5.04345	0.00281323
A_55_P2061796	XR_876368	mm|17qA1	1700122H20Rik	PREDICTED: Mus musculus RIKEN cDNA 1700122H20 gene (1700122H20Rik), ncRNA [XR_876368]	24.8775	26.7994	23.3637	8.26951	10.4138	12.1588	6.73401	7.02591	11.3404	25.0136	10.2807	8.36679	2.98963	0.00282928
A_55_P2013617	ENSMUST00000103542	mm|12qF2		immunoglobulin heavy variable 8-13 [Source:MGI Symbol;Acc:MGI:4439734] [ENSMUST00000103542]	73.978	80.4174	55.6564	223.615	153.462	30.8106	3.67739	5.31846	12.1086	70.0173	135.962	7.03483	9.95294	0.00283268
A_30_P01020075	chr9:14460976-14488051_F	mm|9qA2		lincRNA:chr9:14460976-14488051 forward strand	1245.41	917.872	893.05	1189.79	901.228	671.967	473.586	472.874	519.148	1018.78	920.994	488.536	2.08537	0.00284702
A_55_P2041868	NM_001081211	mm|4qD2.3	Ptafr	Mus musculus platelet-activating factor receptor (Ptafr), mRNA [NM_001081211]	220.588	291.685	288.409	259.887	204.564	258.869	21.686	50.3046	50.8984	266.894	241.107	40.963	6.51549	0.00284718
A_55_P2003911	ENSMUST00000103391	mm|6qC1		immunoglobulin kappa variable 6-17 [Source:MGI Symbol;Acc:MGI:1330833] [ENSMUST00000103391]	2135.89	4730.78	1882.05	3460.99	1128.01	752.249	199.987	291.271	383.3	2916.24	1780.42	291.519	10.0036	0.00284756
A_51_P465350	NM_010745	mm|13qA3.3	Ly86	Mus musculus lymphocyte antigen 86 (Ly86), mRNA [NM_010745]	13548.6	13454.6	11550.1	13384.9	7374.98	7582.96	1940.43	3351.64	4010.78	12851.1	9447.62	3100.95	4.14425	0.00285631
A_55_P2735057	XR_385545	mm|17qB1	Gm19412	PREDICTED: Mus musculus predicted gene, 19412 (Gm19412), ncRNA [XR_385545]	290.5	382.862	273.79	236.415	207.434	379.219	157.336	162.764	151.638	315.717	274.356	157.246	2.00779	0.00286096
A_66_P137323	NM_001159711	mm|1qA3	Ly96	Mus musculus lymphocyte antigen 96 (Ly96), transcript variant 2, mRNA [NM_001159711]	98.1162	125.949	134.529	78.589	78.6634	79.7121	53.8594	62.0712	48.8246	119.532	78.9881	54.9184	2.17653	0.00286335
A_51_P210956	NM_011693	mm|3qG1	Vcam1	Mus musculus vascular cell adhesion molecule 1 (Vcam1), mRNA [NM_011693]	14530.9	10036.8	10969.3	10490.2	8754.11	8809.8	4259.45	5135.78	5420.4	11845.7	9351.38	4938.54	2.39862	0.00287937
A_55_P2003911	ENSMUST00000103391	mm|6qC1		immunoglobulin kappa variable 6-17 [Source:MGI Symbol;Acc:MGI:1330833] [ENSMUST00000103391]	2086.68	4639.1	1856.53	3513.71	1110.49	752.465	212.887	262.05	400.879	2860.77	1792.22	291.939	9.79922	0.00288257
A_52_P676635	NM_138301	mm|10qC1	Trpm2	Mus musculus transient receptor potential cation channel, subfamily M, member 2 (Trpm2), mRNA [NM_138301]	811.889	960.923	1298.68	717.786	684.072	1380.59	48.7739	126.92	139.196	1023.83	927.481	104.963	9.75419	0.00288257
A_55_P2004532	NM_175696	mm|6qF2	Pianp	Mus musculus PILR alpha associated neural protein (Pianp), transcript variant 1, mRNA [NM_175696]	376.749	334.356	669.268	215.053	309.41	268.098	25.2355	64.4425	51.4089	460.124	264.187	47.029	9.78384	0.00288544
A_55_P2717089	NM_183168	mm|7qE3	P2ry6	Mus musculus pyrimidinergic receptor P2Y, G-protein coupled, 6 (P2ry6), mRNA [NM_183168]	5756.93	6698.47	6323.06	6770.27	5375.47	5458.04	2183.19	3031.68	3174.44	6259.49	5867.93	2796.44	2.23838	0.00290211
A_55_P2183433	NM_029494	mm|7qE1	Rab30	Mus musculus RAB30, member RAS oncogene family (Rab30), mRNA [NM_029494]	219.964	330.082	268.437	220.368	220.668	210.913	99.5998	90.1364	122.362	272.827	217.316	104.033	2.62252	0.0029087
A_55_P2132549	NM_007649	mm|1qH3	Cd48	Mus musculus CD48 antigen (Cd48), mRNA [NM_007649]	2027.76	2307.57	2423.29	1792.47	1560.44	1471.69	401.634	713.112	738.859	2252.88	1608.2	617.868	3.64621	0.00291123
A_55_P1994769	NM_001177781	mm|XqD	Gpr174	Mus musculus G protein-coupled receptor 174 (Gpr174), transcript variant 1, mRNA [NM_001177781]	30.9047	45.461	38.8021	31.2012	16.2742	43.658	11.3379	16.619	13.547	38.3893	30.3778	13.8346	2.77487	0.00291257
A_55_P1984886	NM_011827	mm|7qB1	Hcst	Mus musculus hematopoietic cell signal transducer (Hcst), mRNA [NM_011827]	6931.14	6608.41	7535.94	5462.1	4828.53	6060.05	1783.3	2942.39	2777.19	7025.16	5450.23	2500.96	2.80899	0.00292038
A_55_P2085012	NAP030094-1	mm|5qE5			1083.03	1778.3	1224.35	1408.17	839.671	1274.81	341.503	429.489	482.655	1361.89	1174.22	417.882	3.25903	0.00292971
A_55_P2171493	NM_153544	mm|11qD	BC030867	Mus musculus cDNA sequence BC030867 (BC030867), mRNA [NM_153544]	248.747	329.295	174.134	401.539	139.177	186.945	59.6788	31.9581	48.1073	250.725	242.554	46.5814	5.38252	0.00293514
A_51_P212754	NM_009369	mm|13qB1	Tgfbi	Mus musculus transforming growth factor, beta induced (Tgfbi), mRNA [NM_009369]	22305.6	20981.6	15098.7	28983.6	16028.1	18025.3	7351.19	7649.04	8998.86	19462	21012.3	7999.7	2.43284	0.00295736
A_55_P2519475	NM_001001495	mm|6qC1	Tnip3	Mus musculus TNFAIP3 interacting protein 3 (Tnip3), mRNA [NM_001001495]	126.351	275.56	189.24	161.537	159.018	179.597	30.1619	42.4503	40.8366	197.05	166.717	37.8163	5.21073	0.00296428
A_55_P2039359	NM_011613	mm|14qD3	Tnfsf11	Mus musculus tumor necrosis factor (ligand) superfamily, member 11 (Tnfsf11), mRNA [NM_011613]	75.3321	103.044	130.438	75.054	73.8509	102.252	8.54837	19.4651	17.3678	102.938	83.7188	15.1271	6.80487	0.0029655
A_52_P322141	NM_001081291	mm|19qA	Ccdc88b	Mus musculus coiled-coil domain containing 88B (Ccdc88b), mRNA [NM_001081291]	8361.53	12837	12729.8	10498.8	7692.32	12649.9	2301.65	2470.66	3843.22	11309.5	10280.3	2871.84	3.93805	0.00298335
A_55_P2612459	NM_001159297	mm|16qB5	Gcsam	Mus musculus germinal center associated, signaling and motility (Gcsam), transcript variant 1, mRNA [NM_001159297]	129.375	96.4173	95.6372	78.7636	110.608	80.3704	8.94657	16.0322	23.9592	107.143	89.9139	16.3127	6.5681	0.00299014
A_66_P122772	NM_001110162	mm|14qD1	Cdca2	Mus musculus cell division cycle associated 2 (Cdca2), transcript variant 1, mRNA [NM_001110162]	64.0254	82.4286	32.0221	77.5152	25.4682	50.6594	7.04954	6.36192	9.64101	59.492	51.2143	7.68416	7.74217	0.00299578
A_55_P2058028	ENSMUST00000103351	mm|6qC1		immunoglobulin kappa variable 4-63 [Source:MGI Symbol;Acc:MGI:3645235] [ENSMUST00000103351]	2581.5	8338.16	2451.63	7478.03	7717.01	4975.56	249.979	234.855	321.586	4457.09	6723.53	268.807	16.581	0.00300034
A_55_P2166833	XM_011251667	mm|19qA	Ms4a14	PREDICTED: Mus musculus membrane-spanning 4-domains, subfamily A, member 14 (Ms4a14), transcript variant X2, mRNA [XM_011251667]	127.93	378.34	151.301	100.055	70.9333	221.81	15.1888	16.7473	24.3973	219.19	130.933	18.7778	11.6728	0.00300699
A_51_P260683	NM_015811	mm|1qF	Rgs1	Mus musculus regulator of G-protein signaling 1 (Rgs1), mRNA [NM_015811]	2002.35	878.414	1340.82	1401.68	780.129	899.41	216.544	170.113	96.8921	1407.19	1027.07	161.183	8.73042	0.00301047
A_55_P2744077	NM_013652	mm|11qC	Ccl4	Mus musculus chemokine (C-C motif) ligand 4 (Ccl4), mRNA [NM_013652]	1920.52	2035.94	1992.01	998.062	596.972	667.396	190.689	295.071	235.005	1982.82	754.144	240.255	8.25298	0.0030423
A_51_P104768	ENSMUST00000193893	mm|12qF2		immunoglobulin heavy variable V1-9 [Source:MGI Symbol;Acc:MGI:4439621] [ENSMUST00000193893]	862.857	1433.44	496.204	1507.55	1402.89	420.96	45.4828	74.2542	103.556	930.832	1110.47	74.4309	12.506	0.00304481
A_55_P1967144	XM_006544768	mm|4qE1	LOC102637947	PREDICTED: Mus musculus 60S acidic ribosomal protein P1-like (LOC102637947), transcript variant X1, mRNA [XM_006544768]	68718.5	69203.2	62232.6	75808.8	41811.8	52604	34420.4	31827.4	22995.9	66718.1	56741.5	29747.9	2.24278	0.00304619
A_52_P186033	NM_009259	mm|7qF3	Spn	Mus musculus sialophorin (Spn), transcript variant 1, mRNA [NM_009259]	4536.55	4505.22	5043.83	4851	3617.41	3353.91	1598.87	2335.4	2302.69	4695.2	3940.78	2078.99	2.25841	0.0030529
A_52_P646832	NM_023380	mm|16qC3.1	Samsn1	Mus musculus SAM domain, SH3 domain and nuclear localization signals, 1 (Samsn1), mRNA [NM_023380]	1405.02	1064.08	1507.19	1622.06	1064.05	1305.52	397.744	499.607	584.866	1325.43	1330.54	494.073	2.68266	0.00305692
A_51_P390538	NM_010821	mm|19qA	Mpeg1	Mus musculus macrophage expressed gene 1 (Mpeg1), mRNA [NM_010821]	30196.9	29897.1	38453.3	20685.1	26269.6	20049.3	4405.99	7433.33	9653.36	32849.1	22334.7	7164.23	4.58515	0.00306554
A_51_P173331	NM_177320	mm|11qB3	Pik3r5	Mus musculus phosphoinositide-3-kinase, regulatory subunit 5, p101 (Pik3r5), mRNA [NM_177320]	24.853	48.7759	35.6871	30.1328	22.5369	58.8668	8.2621	8.35231	10.6973	36.4387	37.1788	9.10391	4.00253	0.00307555
A_55_P2744644	NM_001290457	mm|7qA3	Relb	Mus musculus avian reticuloendotheliosis viral (v-rel) oncogene related B (Relb), transcript variant 2, mRNA [NM_001290457]	535.767	853.034	708.955	585.061	486.443	863.191	298.858	261.927	280.248	699.252	644.898	280.344	2.49426	0.00307849
A_51_P101929	NM_010705	mm|14qC1	Lgals3	Mus musculus lectin, galactose binding, soluble 3 (Lgals3), transcript variant 2, mRNA [NM_010705]	24911.3	16220.3	22390.4	13730.3	18887.1	19212.2	8385.44	8963.13	9393.66	21174	17276.5	8914.07	2.37535	0.00308384
A_30_P01031088	chr15:61870759-61938796_F	mm|15qD1		lincRNA:chr15:61870759-61938796 forward strand	24.0224	40.2051	35.7666	37.3113	24.2909	45.9053	6.74078	7.7208	11.0316	33.3314	35.8358	8.49772	3.92239	0.00310314
A_55_P2004801	NM_001040435	mm|5qB2	Tacc3	Mus musculus transforming, acidic coiled-coil containing protein 3 (Tacc3), mRNA [NM_001040435]	1304.84	2188.71	1311.31	2076.22	1431.25	1217.58	503.425	389.548	498.242	1601.62	1575.02	463.738	3.45372	0.0031247
A_55_P2621475	NM_001167981	mm|8qB2	Galnt7	Mus musculus UDP-N-acetyl-alpha-D-galactosamine: polypeptide N-acetylgalactosaminyltransferase 7 (Galnt7), transcript variant 2, mRNA [NM_001167981]	189.222	132.57	167.113	145.516	136.366	141.568	65.4727	77.9943	80.0714	162.968	141.15	74.5128	2.18712	0.00312487
A_52_P344949	NM_172777	mm|5qE5	Gbp9	Mus musculus guanylate-binding protein 9 (Gbp9), mRNA [NM_172777]	483.345	727.727	422.788	606.714	264.233	441.56	116.462	155.57	173.526	544.62	437.502	148.519	3.667	0.00313007
A_52_P536796	NM_019455	mm|6qC1	Hpgds	Mus musculus hematopoietic prostaglandin D synthase (Hpgds), mRNA [NM_019455]	53.8413	211.289	139.616	72.9089	62.9336	101.953	6.8625	5.39946	9.74674	134.915	79.2651	7.33623	18.3903	0.00313064
A_66_P119052	NM_009023	mm|2qE1	Rapsn	Mus musculus receptor-associated protein of the synapse (Rapsn), mRNA [NM_009023]	184.47	210.431	209.28	138.432	142.634	176.388	82.8554	95.0434	118.748	201.394	152.485	98.8821	2.0367	0.00313645
A_52_P556462	NM_001033244	mm|6qE3	Fancd2	Mus musculus Fanconi anemia, complementation group D2 (Fancd2), mRNA [NM_001033244]	18.3572	21.8191	10.3088	32.8189	11.679	16.0792	3.79078	3.452	3.93748	16.8283	20.1924	3.72675	4.51555	0.00314703
A_51_P364185	NM_001081239	mm|7qA1	Lilra5	Mus musculus leukocyte immunoglobulin-like receptor, subfamily A (with TM domain), member 5 (Lilra5), mRNA [NM_001081239]	107.957	81.3328	129.81	50.3102	91.5404	70.8939	41.2448	44.6642	44.4778	106.367	70.9148	43.4622	2.44733	0.00316857
A_66_P117443	NM_001109747	mm|10qA4	Cenpw	Mus musculus centromere protein W (Cenpw), mRNA [NM_001109747]	675.138	609.954	529.529	782.384	511.202	327.777	208.951	276.669	303.682	604.874	540.454	263.101	2.29902	0.00318373
A_55_P2070869	NM_008491	mm|2qB	Lcn2	Mus musculus lipocalin 2 (Lcn2), mRNA [NM_008491]	29506.3	18131.1	26948.9	37348.4	26628.7	84849.9	7873.45	9185.03	9496.03	24862.1	49609	8851.51	2.8088	0.00318575
A_51_P213359	NM_008216	mm|15qD1	Has2	Mus musculus hyaluronan synthase 2 (Has2), mRNA [NM_008216]	73.3346	78.8031	84.4547	72.1774	69.1035	70.1882	18.1029	32.6678	27.407	78.8641	70.4897	26.0592	3.02634	0.00321381
A_55_P2130497	ENSMUST00000103538	mm|12qF2		immunoglobulin heavy variable V1-67 [Source:MGI Symbol;Acc:MGI:3645228] [ENSMUST00000103538]	1361.23	2449.22	844.292	2495.24	1544	913.568	85.1217	132.454	184.492	1551.58	1650.93	134.023	11.577	0.00322486
A_55_P2086279	NM_001081746	mm|1qC5	Gm7609	Mus musculus predicted pseudogene 7609 (Gm7609), mRNA [NM_001081746]	25.6971	50.9181	24.4968	36.2632	14.3661	34.1974	4.37193	4.17495	7.10795	33.704	28.2756	5.21828	6.45884	0.00323317
A_55_P1966608	XR_864479	mm|12qF2	Ighv1-33	PREDICTED: Mus musculus immunoglobulin heavy variable 1-33 (Ighv1-33), misc_RNA [XR_864479]	1739.26	3756.81	1057.84	2652.78	2146.95	730.698	107.417	154.527	192.73	2184.64	1843.48	151.558	14.4145	0.00324151
A_51_P504815	NM_025288	mm|16qB3	Stfa3	Mus musculus stefin A3 (Stfa3), mRNA [NM_025288]	274.619	322.07	709.454	745.335	426.544	553.225	26.8117	40.5044	12.8696	435.381	575.034	26.7285	16.289	0.00326089
A_52_P526740	NR_027805	mm|19qA	A430093F15Rik	Mus musculus RIKEN cDNA A430093F15 gene (A430093F15Rik), long non-coding RNA [NR_027805]	371.917	479.473	509.601	279.489	186.04	464.545	14.0576	38.9871	55.7337	453.664	310.024	36.2595	12.5116	0.00326235
A_66_P139280	ENSMUST00000026360	mm|12qF2	Itgb8	integrin beta 8 [Source:MGI Symbol;Acc:MGI:1338035] [ENSMUST00000026360]	134.75	182.9	181.538	144.515	156.979	96.0219	31.784	57.4517	50.4053	166.396	132.505	46.547	3.57479	0.00326295
A_55_P2185605	NM_007649	mm|1qH3	Cd48	Mus musculus CD48 antigen (Cd48), mRNA [NM_007649]	4819.06	5900.33	6316.97	4218.97	4109.2	4209.57	969.048	1556.13	1925.77	5678.79	4179.25	1483.65	3.82758	0.00326536
A_52_P213527	ENSMUST00000103344	mm|6qC1		immunoglobulin kappa variable 4-74 [Source:MGI Symbol;Acc:MGI:3779447] [ENSMUST00000103344]	1216.78	3027.26	776.142	2636.97	2214.73	1019.4	101.75	96.827	128.05	1673.39	1957.03	108.876	15.3697	0.00326672
A_66_P130084	ENSMUST00000103383	mm|6qC1		immunoglobulin kappa chain variable 6-25 [Source:MGI Symbol;Acc:MGI:4439867] [ENSMUST00000103383]	282.506	190.409	164.019	546.375	204.75	69.5109	25.3677	48.436	47.1707	212.311	273.545	40.3248	5.26503	0.00326689
A_55_P2181341	NM_001277925	mm|1qD	Ecel1	Mus musculus endothelin converting enzyme-like 1 (Ecel1), transcript variant 1, mRNA [NM_001277925]	70.7132	61.4585	98.1872	71.0488	138.623	94.4335	13.7088	13.3709	5.72856	76.7863	101.368	10.9361	7.02135	0.00327399
A_55_P2736330	NM_008348	mm|9qA5.2	Il10ra	Mus musculus interleukin 10 receptor, alpha (Il10ra), mRNA [NM_008348]	586.601	876.572	639.052	601.133	351.741	620.662	152.557	177.422	263.158	700.742	524.512	197.712	3.54425	0.0032791
A_55_P1961270	NM_001110320	mm|4qB1	Cd72	Mus musculus CD72 antigen (Cd72), transcript variant 1, mRNA [NM_001110320]	5552.35	6400.76	4399.29	5366.74	2787.9	4593.84	659.667	1119.39	1494.11	5450.8	4249.49	1091.06	4.9959	0.00329223
A_51_P448127	NM_025890	mm|9qD	Khdc3	Mus musculus KH domain containing 3, subcortical maternal complex member (Khdc3), mRNA [NM_025890]	106.553	92.1688	126.299	139.137	52.9741	194.068	35.0712	44.8101	51.5927	108.34	128.726	43.8246	2.47213	0.00329525
A_66_P119948	NM_001302619	mm|16qA1	Ciita	Mus musculus class II transactivator (Ciita), transcript variant 5, mRNA [NM_001302619]	14898.7	26269.1	20152.1	18319	11273.4	22319.6	2770.93	3954.89	5541.87	20439.9	17304	4089.23	4.99848	0.00329784
A_66_P124688	NM_001198971	mm|9qA5.2	BC049352	Mus musculus cDNA sequence BC049352 (BC049352), mRNA [NM_001198971]	57.528	67.9004	60.5972	44.1083	37.1433	46.1863	17.1737	6.98622	7.2428	62.0085	42.4793	10.4676	5.92387	0.00329952
A_55_P2019113	NM_001024848	mm|15qE1	Apol7b	Mus musculus apolipoprotein L 7b (Apol7b), mRNA [NM_001024848]	974.852	1692.54	1566.83	1193.71	710.774	1716.83	318.489	390.868	459.82	1411.41	1207.1	389.726	3.62154	0.003303
A_52_P38639	NM_153795	mm|19qA	Fermt3	Mus musculus fermitin family homolog 3 (Drosophila) (Fermt3), mRNA [NM_153795]	922.351	1288.18	1244.07	981.932	1049.03	976.281	354.809	468.07	509.272	1151.53	1002.41	444.05	2.59325	0.00330858
A_52_P556099	NM_001042653	mm|2qE5	Oip5	Mus musculus Opa interacting protein 5 (Oip5), mRNA [NM_001042653]	49.3087	70.4862	49.6086	102.226	27.1452	39.8611	20.7948	21.0613	26.6838	56.4678	56.4107	22.8466	2.47161	0.00331681
A_55_P2239499	NR_104123	mm|10qD2	Tmevpg1	Mus musculus Theiler's murine encephalomyelitis virus persistence candidate gene 1 (Tmevpg1), long non-coding RNA [NR_104123]	31.485	54.6976	54.0184	38.6314	15.3776	45.9686	8.41962	3.24407	3.0985	46.7337	33.3259	4.92073	9.4973	0.00333432
A_65_P17219	NM_023670	mm|6qB2.3	Igf2bp3	Mus musculus insulin-like growth factor 2 mRNA binding protein 3 (Igf2bp3), mRNA [NM_023670]	139.139	197.648	238.368	163.576	125.494	221.332	47.2615	40.5166	65.2491	191.718	170.134	51.0091	3.75852	0.0033409
A_55_P2097206	NM_009793	mm|18qB1	Camk4	Mus musculus calcium/calmodulin-dependent protein kinase IV (Camk4), mRNA [NM_009793]	228.629	398.371	325.531	278.314	277.624	281.102	57.7735	84.0145	95.6338	317.511	279.014	79.1406	4.01198	0.00334315
A_55_P2187235	ENSMUST00000103443	mm|12qF1		immunoglobulin heavy variable 2-2 [Source:MGI Symbol;Acc:MGI:4439894] [ENSMUST00000103443]	172.773	440.437	229.53	643.274	169.524	127.78	39.258	25.1216	42.6065	280.913	313.526	35.662	7.8771	0.00335663
A_66_P125844	NM_007525	mm|1qC3	Bard1	Mus musculus BRCA1 associated RING domain 1 (Bard1), mRNA [NM_007525]	330.234	504.998	342.216	545.437	245.3	272.963	134.8	131.643	168.807	392.483	354.567	145.083	2.70522	0.00336056
A_66_P129788	BY733247	mm|1qH4		BY733247 RIKEN full-length enriched, B cells CRL-1702 WEHI 231 cDNA Mus musculus cDNA clone G430122C24 5'. [BY733247]	47.0011	82.6231	81.1557	45.5871	41.1797	103.792	6.10927	12.2299	13.2672	70.2599	63.5196	10.5355	6.6689	0.00336625
A_51_P482265	NM_001127189	mm|4qE2	Gm13157	Mus musculus predicted gene 13157 (Gm13157), mRNA [NM_001127189]	466.522	613.194	540.772	539.861	430.928	628.353	222.222	273.683	294.089	540.162	533.047	263.331	2.05127	0.00336976
A_51_P148105	NM_011234	mm|2qE5	Rad51	Mus musculus RAD51 homolog (Rad51), mRNA [NM_011234]	300.096	332.995	188.477	428.79	152.375	115.987	61.7118	31.1733	56.1679	273.856	232.384	49.6844	5.51191	0.00338361
A_52_P18559	BC019206	mm|10qC1	Sbno2	Mus musculus strawberry notch homolog 2 (Drosophila), mRNA (cDNA clone IMAGE:5052084), with apparent retained intron. [BC019206]	98.601	125.965	78.2961	165.754	39.1585	148.067	40.3876	35.202	42.5983	100.954	117.66	39.396	2.56254	0.00338452
A_55_P2069306	NM_011206	mm|1qB	Ptpn18	Mus musculus protein tyrosine phosphatase, non-receptor type 18 (Ptpn18), mRNA [NM_011206]	29770.7	27418	27858.4	28458.9	22231.5	24617.2	10322.1	15572.6	13795.8	28349	25102.5	13230.2	2.14276	0.00338515
A_52_P700056	NM_001081957	mm|11qC	Wfdc17	Mus musculus WAP four-disulfide core domain 17 (Wfdc17), mRNA [NM_001081957]	9309.52	7745.5	5405.61	5641.76	5466.01	4126.24	450.589	1178.03	1100.59	7486.88	5078	909.737	8.22972	0.00339619
A_52_P443334	NM_001081110	mm|6qC1	Cd8a	Mus musculus CD8 antigen, alpha chain (Cd8a), transcript variant 1, mRNA [NM_001081110]	715.895	926.295	1115.93	387.546	281.447	454.044	59.9265	135.871	166.743	919.374	374.346	120.847	7.60777	0.00341646
A_55_P2892369	NM_008252	mm|8qB2	Hmgb2	Mus musculus high mobility group box 2 (Hmgb2), mRNA [NM_008252]	4710.66	4066.05	3293.47	4301.01	3114.06	3011.6	1705.75	2104.67	1707.74	4023.4	3475.56	1839.39	2.18735	0.00342518
A_52_P533280	NM_013637	mm|16qA1	Prm1	Mus musculus protamine 1 (Prm1), mRNA [NM_013637]	32.9927	99.7863	93.5166	85.7843	40.4594	62.9381	4.34951	4.18386	7.84209	75.4319	63.0606	5.45849	13.8192	0.00342547
A_55_P2741198	NM_001302619	mm|16qA1	Ciita	Mus musculus class II transactivator (Ciita), transcript variant 5, mRNA [NM_001302619]	948.779	1881.54	1526.44	1276.71	795.841	1511.56	186.644	231.409	356.493	1452.25	1194.7	258.182	5.62493	0.00342552
A_55_P2030299	ENSMUST00000103469	mm|12qF1		immunoglobulin heavy variable V14-3 [Source:MGI Symbol;Acc:MGI:4439764] [ENSMUST00000103469]	3210.36	8516.89	2746.64	5540.17	5338.35	2199.77	215.957	304.592	468.002	4824.63	4359.43	329.517	14.6415	0.00342722
A_55_P2010196	NM_144834	mm|12qE	Serpina10	Mus musculus serine (or cysteine) peptidase inhibitor, clade A (alpha-1 antiproteinase, antitrypsin), member 10 (Serpina10), transcript variant 1, mRNA [NM_144834]	56.5766	39.8755	120.57	70.2187	68.1676	85.7842	4.14241	8.44825	4.00655	72.3408	74.7235	5.5324	13.0758	0.00344794
A_55_P2741193	NM_001271005	mm|17qB1	C920025E04Rik	Mus musculus RIKEN cDNA C920025E04 gene (C920025E04Rik), mRNA [NM_001271005]	16412.4	10718.9	16911.3	15057.4	12862.6	9594.47	4364.52	2470.37	3933	14680.9	12504.8	3589.3	4.09017	0.00344999
A_65_P12675	NM_019732	mm|4qD3	Runx3	Mus musculus runt related transcription factor 3 (Runx3), mRNA [NM_019732]	589.657	1135.47	904.316	750.621	461.806	1021.83	147.994	154.103	246.4	876.481	744.752	182.832	4.7939	0.00347741
A_55_P2004781	NM_007494	mm|2qB	Ass1	Mus musculus argininosuccinate synthetase 1 (Ass1), mRNA [NM_007494]	4543.82	4849.49	4829.1	5658.17	4162.57	5049.2	2803.56	1892.09	2008.9	4740.8	4956.65	2234.85	2.12131	0.00348207
A_51_P224023	NM_144846	mm|15qD1	Fam49b	Mus musculus family with sequence similarity 49, member B (Fam49b), mRNA [NM_144846]	1107.59	1123.48	1333.97	1128.77	1039.67	923.031	416.952	622.293	548.83	1188.35	1030.49	529.358	2.24488	0.00348505
A_66_P106497	ENSMUST00000103378	mm|6qC1		immunoglobulin kappa chain variable 8-30 [Source:MGI Symbol;Acc:MGI:3642250] [ENSMUST00000103378]	928.93	2157.84	734.644	2655.66	290.056	600.891	68.1817	126.471	128.692	1273.8	1182.2	107.781	11.8184	0.00349313
A_66_P132040	NM_153505	mm|15qF3	Nckap1l	Mus musculus NCK associated protein 1 like (Nckap1l), mRNA [NM_153505]	656.128	750.999	833.863	666.085	611.93	578.929	187.329	271.928	321.503	746.997	618.981	260.254	2.87027	0.00350144
A_51_P336161	NM_010764	mm|8qC3	Man2b1	Mus musculus mannosidase 2, alpha B1 (Man2b1), mRNA [NM_010764]	11268.2	13318.8	13273.8	10521.6	9804.45	11400	4442.57	5286.95	6821.91	12620.3	10575.4	5517.14	2.28746	0.00350953
A_51_P478172	ENSMUST00000103299	mm|6qB1		T cell receptor beta, constant 2 [Source:MGI Symbol;Acc:MGI:4835227] [ENSMUST00000103299]	8360.2	11371.5	11978.9	4763.03	6600.72	10574.1	1586.35	2811.76	3116.25	10570.2	7312.61	2504.78	4.22001	0.00350987
A_55_P1969341	NM_178309	mm|11qC	Brip1	Mus musculus BRCA1 interacting protein C-terminal helicase 1 (Brip1), mRNA [NM_178309]	35.8905	49.5909	25.185	36.9413	17.2274	22.8943	5.08299	8.44709	3.8201	36.8888	25.6877	5.78339	6.3784	0.00352196
A_55_P2003911	ENSMUST00000103391	mm|6qC1		immunoglobulin kappa variable 6-17 [Source:MGI Symbol;Acc:MGI:1330833] [ENSMUST00000103391]	2122.03	4669.51	1849.9	3256.82	1189.15	803.33	203.276	287.216	422.635	2880.48	1749.77	304.376	9.46357	0.00352307
A_51_P397176	XM_011238922	mm|1qH6	Nsl1	PREDICTED: Mus musculus NSL1, MIND kinetochore complex component, homolog (S. cerevisiae) (Nsl1), transcript variant X2, mRNA [XM_011238922]	12.7032	34.3983	25.3673	24.1867	9.99622	18.8646	3.94823	3.32117	3.20319	24.1562	17.6825	3.49086	6.91984	0.00352416
A_51_P202074	NM_146171	mm|6qF3	Ncapd2	Mus musculus non-SMC condensin I complex, subunit D2 (Ncapd2), mRNA [NM_146171]	2054.89	3042.37	1946.14	3028.83	1746.23	1936.72	880.958	869.449	1012.9	2347.8	2237.26	921.104	2.5489	0.00352822
A_51_P261517	NM_011662	mm|7qB1	Tyrobp	Mus musculus TYRO protein tyrosine kinase binding protein (Tyrobp), mRNA [NM_011662]	26279.3	24691.8	27279.5	19378.7	20100.1	17536.7	6029.74	10653.3	9843.74	26083.6	19005.2	8842.27	2.94987	0.00353017
A_52_P578436	ENSMUST00000196201	mm|6qC1		immunoglobulin kappa chain variable 4-71 [Source:MGI Symbol;Acc:MGI:4439654] [ENSMUST00000196201]	6288.56	17603	4965.57	13885.5	15191.9	7130.49	665.637	662.076	833.513	9619.06	12069.3	720.409	13.3522	0.0035328
A_52_P279425	NM_032465	mm|16qB5	Cd96	Mus musculus CD96 antigen (Cd96), mRNA [NM_032465]	451.189	641.113	589.842	481.172	308.567	387.905	116.611	177.345	205.493	560.715	392.548	166.483	3.368	0.00354268
A_55_P2072661	NM_177782	mm|2qH3	Prex1	Mus musculus phosphatidylinositol-3,4,5-trisphosphate-dependent Rac exchange factor 1 (Prex1), mRNA [NM_177782]	5616.93	6312.37	6719.88	5340.47	4163.52	5324.76	2514.41	3045.92	3607.98	6216.4	4942.91	3056.1	2.03409	0.00354873
A_55_P2109049	ENSMUST00000103626	mm|14qC2		T cell receptor alpha variable 9N-4 [Source:MGI Symbol;Acc:MGI:3583949] [ENSMUST00000103626]	33.1259	39.4029	81.8552	38.7111	20.5916	91.5131	3.75598	3.36469	7.69542	51.4613	50.2719	4.93869	10.42	0.00355001
A_55_P1952212	ENSMUST00000192264	mm|12qF1		immunoglobulin heavy variable 5-9-1 [Source:MGI Symbol;Acc:MGI:4439810] [ENSMUST00000192264]	261.257	762.228	494.148	590.528	957.388	279.978	38.6818	39.013	70.9289	505.878	609.298	49.5412	10.2112	0.00355498
A_55_P2142499	ENSMUST00000192077	mm|12qF2		immunoglobulin heavy variable 1-15 [Source:MGI Symbol;Acc:MGI:4439782] [ENSMUST00000192077]	430.077	696.888	220.9	1262.08	263.166	132.56	17.7692	32.7382	43.8735	449.288	552.603	31.4603	14.2811	0.00355653
A_55_P1998631	NM_001042534	mm|6qC1	Capg	Mus musculus capping protein (actin filament), gelsolin-like (Capg), transcript variant 2, mRNA [NM_001042534]	21370.4	24592.6	21815.5	17885.9	19047.4	22651.2	7856.1	10724.5	11899.4	22592.8	19861.5	10160	2.2237	0.0035582
A_51_P356871	ENSMUST00000120523	mm|4qA3		guanine nucleotide binding protein (G protein), gamma 2 subunit, pseudogene 1 [Source:MGI Symbol;Acc:MGI:1336164] [ENSMUST00000120523]	880.445	707.059	815.194	735.192	598.838	552.482	329.121	397.927	458.994	800.9	628.837	395.347	2.02581	0.00356491
A_55_P2482865	NM_001040696	mm|11qB4	Nlrp1b	Mus musculus NLR family, pyrin domain containing 1B (Nlrp1b), transcript variant 1, mRNA [NM_001040696]	39.0308	78.8853	44.5229	64.594	30.7257	37.5891	6.99722	3.34323	8.42228	54.1463	44.3029	6.25424	8.65754	0.00356895
A_51_P147274	NM_153197	mm|6qF2	Clec4a3	Mus musculus C-type lectin domain family 4, member a3 (Clec4a3), transcript variant 1, mRNA [NM_153197]	1900.15	1097.16	1357.21	1141.88	1020.3	670.263	406.378	504.589	522.099	1451.51	944.149	477.689	3.03861	0.00359126
A_55_P2788368	NM_001278269	mm|15qA1	Fyb	Mus musculus FYN binding protein (Fyb), transcript variant 2, mRNA [NM_001278269]	991.083	1408.93	1001.85	1110.95	504.464	1191.37	201.296	285.918	392.224	1133.95	935.596	293.146	3.86823	0.00360197
A_51_P401263	NM_177752	mm|11qD	Eme1	Mus musculus essential meiotic endonuclease 1 homolog 1 (S. pombe) (Eme1), mRNA [NM_177752]	103.007	117.878	78.5853	151.519	66.9058	116.824	45.3201	36.3766	44.9116	99.8235	111.75	42.2028	2.36533	0.00360497
A_51_P114616	NM_016767	mm|12qD2	Batf	Mus musculus basic leucine zipper transcription factor, ATF-like (Batf), mRNA [NM_016767]	2682.94	2060.93	2431.43	2146.04	1517.06	1840.48	582.599	845.381	1011.37	2391.77	1834.53	813.117	2.94148	0.00362909
A_66_P136569	ENSMUST00000103515	mm|12qF2		immunoglobulin heavy variable 1-39 [Source:MGI Symbol;Acc:MGI:4439888] [ENSMUST00000103515]	901.873	1664.86	532.536	1979.68	1812.73	291.108	50.6682	74.957	117.318	1033.09	1361.17	80.9809	12.7572	0.00364107
A_52_P170188	NM_011827	mm|7qB1	Hcst	Mus musculus hematopoietic cell signal transducer (Hcst), mRNA [NM_011827]	3160.14	2694.93	3482.93	2382.77	2255.28	2635.64	739.059	1266.27	1144.24	3112.67	2424.56	1049.85	2.96485	0.00364187
A_55_P2481457	NM_027552	mm|2qB	Kynu	Mus musculus kynureninase (L-kynurenine hydrolase) (Kynu), transcript variant 1, mRNA [NM_027552]	272.978	451.199	438.509	261.455	234.862	344.901	23.8837	48.4052	70.101	387.562	280.406	47.4633	8.1655	0.0036578
A_51_P480020	NR_040298	mm|19qC2	4931408D14Rik	Mus musculus RIKEN cDNA 4931408D14 gene (4931408D14Rik), transcript variant 1, long non-coding RNA [NR_040298]	87.1658	60.5461	89.0936	102.23	61.3579	116.387	14.907	22.3628	27.093	78.9351	93.3249	21.4543	3.67923	0.00366275
A_51_P430766	NM_010548	mm|1qE4	Il10	Mus musculus interleukin 10 (Il10), mRNA [NM_010548]	38.0569	29.0115	34.5289	28.9824	20.9138	19.1297	6.15799	3.8192	9.68082	33.8658	23.0086	6.55267	5.16824	0.00366377
A_55_P2037608	NM_001102405	mm|9qA3	Acp5	Mus musculus acid phosphatase 5, tartrate resistant (Acp5), transcript variant 1, mRNA [NM_001102405]	66065.7	31407.9	65534.8	40085	43261.4	41511.6	9802.29	11249.6	11967.7	54336.1	41619.3	11006.6	4.9367	0.00366481
A_51_P101929	NM_010705	mm|14qC1	Lgals3	Mus musculus lectin, galactose binding, soluble 3 (Lgals3), transcript variant 2, mRNA [NM_010705]	24276.7	15729.7	22303.8	14276.4	18077.3	18500.4	8105.32	8658.33	9423.28	20770	16951.4	8728.98	2.37944	0.00366624
A_55_P2042823	NM_001145859	mm|5qB2	Sh3bp2	Mus musculus SH3-domain binding protein 2 (Sh3bp2), transcript variant 2, mRNA [NM_001145859]	2600.04	3836.52	3160.85	2824.06	2683.46	3265.69	1236.14	1333.75	1598.95	3199.14	2924.41	1389.61	2.30218	0.00367266
A_51_P246066	NM_029612	mm|1qH3	Slamf9	Mus musculus SLAM family member 9 (Slamf9), mRNA [NM_029612]	3888.98	3950.11	2844.22	3548.37	3418.68	2415.05	984.894	1385.31	1499.97	3561.11	3127.37	1290.06	2.76042	0.00368137
A_51_P144632	NM_019436	mm|4qB1	Sit1	Mus musculus suppression inducing transmembrane adaptor 1 (Sit1), mRNA [NM_019436]	260.083	327.69	396.662	321.673	239.699	346.668	70.4163	121.223	101.528	328.145	302.68	97.7223	3.35793	0.00371885
A_55_P2117656	NM_181545	mm|11qC	Slfn8	Mus musculus schlafen 8 (Slfn8), transcript variant 1, mRNA [NM_181545]	820.132	1418.61	1271.17	1115.41	662.701	1288.8	239.975	318.37	382.771	1169.97	1022.3	313.705	3.72953	0.00372597
A_55_P1977008	NM_010278	mm|5qF	Gfi1	Mus musculus growth factor independent 1 (Gfi1), transcript variant 1, mRNA [NM_010278]	442.879	728.953	1090.59	398.816	336.258	707.1	96.123	104.484	153.881	754.139	480.725	118.163	6.3822	0.00372663
A_55_P2054342	NR_038009	mm|1qC2	2810408I11Rik	Mus musculus RIKEN cDNA 2810408I11 gene (2810408I11Rik), long non-coding RNA [NR_038009]	147.723	116.105	88.6072	182.001	79.0894	59.3176	31.8094	16.838	29.8243	117.478	106.803	26.1572	4.49124	0.0037301
A_52_P416756	NM_033075	mm|17qB1	D17H6S56E-5	Mus musculus DNA segment, Chr 17, human D6S56E 5 (D17H6S56E-5), mRNA [NM_033075]	4401.93	3056.04	3401.09	4313.02	3290.84	3652.83	1507.25	1196.23	1693.27	3619.69	3752.23	1465.59	2.46979	0.00373883
A_55_P2021606	ENSMUST00000184874	mm|14qC2		T cell receptor alpha variable 14-2 [Source:MGI Symbol;Acc:MGI:3649206] [ENSMUST00000184874]	25.2068	57.9348	45.0267	28.7149	11.0306	45.9136	7.59064	9.72641	6.80049	42.7227	28.553	8.03918	5.31432	0.00374345
A_51_P220422	NM_011861	mm|17qA3.3	Pacsin1	Mus musculus protein kinase C and casein kinase substrate in neurons 1 (Pacsin1), transcript variant 1, mRNA [NM_011861]	664.986	846.865	889.521	548.784	459.224	634.977	86.4178	189.029	192.603	800.457	547.662	156.017	5.13059	0.00374697
A_55_P2186978	ENSMUST00000198345	mm|6qC1		immunoglobulin kappa variable 4-62 [Source:MGI Symbol;Acc:MGI:3643587] [ENSMUST00000198345]	2769.63	8073.02	2180	6940.95	7147.08	3277.09	263.731	257.49	363.479	4340.89	5788.38	294.9	14.7199	0.00374829
A_30_P01030969	chr1:175660642-175671878_R	mm|1qH3		lincRNA:chr1:175660642-175671878 reverse strand	2166.37	3152.19	2282.8	2544.75	1581.05	2473.51	746.809	985.152	1092.28	2533.79	2199.77	941.414	2.69147	0.00375245
A_55_P2011560	NM_023707	mm|6qB1	1810009J06Rik	Mus musculus RIKEN cDNA 1810009J06 gene (1810009J06Rik), mRNA [NM_023707]	640.408	329.494	969.719	1919.89	1072.84	1032.57	3.99169	3.71217	3.83684	646.541	1341.77	3.8469	168.068	0.00375297
A_55_P2506810	NM_001271360	mm|11qB3	Arrb2	Mus musculus arrestin, beta 2 (Arrb2), transcript variant 4, mRNA [NM_001271360]	468.411	602.725	629.698	518.826	420.244	571.473	194.519	173.831	272.108	566.944	503.514	213.486	2.65565	0.00376633
A_66_P105599	NM_031395	mm|17qA1	Sytl3	Mus musculus synaptotagmin-like 3 (Sytl3), transcript variant 1, mRNA [NM_031395]	472.666	306.667	334.971	347.547	190.657	262.118	150.747	137.17	169.116	371.435	266.774	152.345	2.43812	0.00379033
A_55_P2075510	ENSMUST00000194625	mm|12qF2		immunoglobulin heavy variable V1-23 [Source:MGI Symbol;Acc:MGI:3815050] [ENSMUST00000194625]	306.855	469.985	152.43	871.195	222.798	72.3123	11.2315	23.6425	29.3444	309.757	388.768	21.4062	14.4704	0.00379254
A_55_P1990210	NM_029023	mm|11qC	Scpep1	Mus musculus serine carboxypeptidase 1 (Scpep1), mRNA [NM_029023]	7922.51	11112.7	9189.59	7500.45	8231.44	6827.18	4142.88	4168.36	5163.61	9408.26	7519.69	4491.62	2.09463	0.00379906
A_55_P2114188	NR_037975	mm|3qG3	Gm5105	Mus musculus predicted gene 5105 (Gm5105), long non-coding RNA [NR_037975]	27.9893	44.3596	35.0474	43.2793	24.8381	34.6924	12.2692	13.7938	15.9878	35.7988	34.2699	14.0169	2.55397	0.00380146
A_55_P2003911	ENSMUST00000103391	mm|6qC1		immunoglobulin kappa variable 6-17 [Source:MGI Symbol;Acc:MGI:1330833] [ENSMUST00000103391]	1976.44	4862.75	1900.46	3312.4	1213.79	779.946	168.108	262.546	378.98	2913.22	1768.71	269.878	10.7946	0.00380465
A_51_P254045	NM_011634	mm|9qF2	Traip	Mus musculus TRAF-interacting protein (Traip), mRNA [NM_011634]	317.823	404.093	260.248	417.73	283.678	267.218	111.493	105.746	147.258	327.388	322.875	121.499	2.69457	0.00381141
A_66_P116120	NM_011827	mm|7qB1	Hcst	Mus musculus hematopoietic cell signal transducer (Hcst), mRNA [NM_011827]	7208.92	7009.62	8155.79	5750.24	5222.34	5813.2	1909.96	3245.45	2995.7	7458.11	5595.26	2717.03	2.74494	0.00381888
A_55_P2058040	ENSMUST00000103350	mm|6qC1		immunoglobulin kappa variable 4-68 [Source:MGI Symbol;Acc:MGI:2686265] [ENSMUST00000103350]	3240.45	10420.4	2748	9050.79	9423.66	4083.31	308.485	329.64	403.627	5469.62	7519.25	347.251	15.7512	0.00382219
A_51_P257550	NM_010807	mm|4qD2.2	Marcksl1	Mus musculus MARCKS-like 1 (Marcksl1), mRNA [NM_010807]	1180.6	1814.98	1753.8	1776.49	1109.03	1587.58	299.397	535.907	441.483	1583.13	1491.03	425.596	3.71979	0.00383333
A_66_P131227	NM_153523	0	Tcstv3	Mus musculus 2-cell-stage, variable group, member 3 (Tcstv3), mRNA [NM_153523]	598.24	436.214	365.717	505.99	177.491	286.345	90.8523	154.174	138.03	466.724	323.275	127.685	3.65527	0.00384233
A_51_P167263	NM_007650	mm|19qA	Cd5	Mus musculus CD5 antigen (Cd5), mRNA [NM_007650]	3557.92	5061.6	6027.03	3508.22	2665.03	4521.82	424.404	865.491	1036.21	4882.19	3565.02	775.367	6.29661	0.00385919
A_52_P492142	NM_170758	mm|11qE2	Cd300a	Mus musculus CD300A antigen (Cd300a), mRNA [NM_170758]	627.974	573.041	741.546	430.221	513.321	360.597	104.813	182.667	215.976	647.52	434.713	167.819	3.85845	0.00386077
A_66_P135993	NM_001160415	mm|15qE1	Apobec3	Mus musculus apolipoprotein B mRNA editing enzyme, catalytic polypeptide 3 (Apobec3), transcript variant 1, mRNA [NM_001160415]	581.226	774.631	653.308	628.46	410.176	803.947	213.283	193.158	317.361	669.722	614.194	241.267	2.77585	0.00389558
A_52_P545613	NM_010187	mm|1qH3	Fcgr2b	Mus musculus Fc receptor, IgG, low affinity IIb (Fcgr2b), transcript variant 2, mRNA [NM_010187]	973.581	636.2	479.38	751.751	364.088	375.826	198.265	129.91	155.29	696.387	497.222	161.155	4.32122	0.00390085
A_51_P207988	NM_008965	mm|15qA1	Ptger4	Mus musculus prostaglandin E receptor 4 (subtype EP4) (Ptger4), transcript variant 2, mRNA [NM_008965]	272.731	432.25	338.708	292.983	233.348	391.756	120.551	75.9352	118.003	347.897	306.029	104.83	3.31869	0.00391106
A_51_P413866	NM_008198	mm|17qB1	Cfb	Mus musculus complement factor B (Cfb), transcript variant 1, mRNA [NM_008198]	8783.43	6610.67	9025.72	14250.6	6516.97	7176.15	2225.46	2648.63	3675.46	8139.94	9314.56	2849.85	2.85627	0.0039322
A_55_P2021981	NM_009985	mm|19qA	Ctsw	Mus musculus cathepsin W (Ctsw), mRNA [NM_009985]	1577.23	3207.97	2505.95	1866.71	1027.33	2433.35	426.95	577.089	653.632	2430.38	1775.8	552.557	4.39843	0.00393705
A_51_P327121	NM_009515	mm|XqA1.1	Was	Mus musculus Wiskott-Aldrich syndrome homolog (human) (Was), mRNA [NM_009515]	2552.12	2916.52	2832.8	2494.38	2184.85	2509.64	805.758	1218.03	1308.08	2767.15	2396.29	1110.62	2.49153	0.00396423
A_55_P2489999	NM_178856	mm|8qE1	Gins2	Mus musculus GINS complex subunit 2 (Psf2 homolog) (Gins2), mRNA [NM_178856]	437.542	452.026	289.999	626.557	217.149	202.445	164.381	127.553	152.507	393.189	348.717	148.147	2.65405	0.00397723
A_55_P2041141	NM_001281514	mm|5qA2	Gm10354	Mus musculus predicted gene 10354 (Gm10354), mRNA [NM_001281514]	104.183	68.2738	89.3357	28.7446	75.8461	50.302	37.2615	42.8134	35.7504	87.2643	51.6309	38.6084	2.26024	0.00399773
A_52_P55029	NM_031159	mm|6qF1	Apobec1	Mus musculus apolipoprotein B mRNA editing enzyme, catalytic polypeptide 1 (Apobec1), transcript variant 1, mRNA [NM_031159]	542.745	1307.71	785.813	731.37	401.665	1096.92	116.661	126.517	190.235	878.754	743.32	144.471	6.08255	0.00400314
A_51_P105078	NM_011311	mm|3qF1	S100a4	Mus musculus S100 calcium binding protein A4 (S100a4), mRNA [NM_011311]	61168.5	66595.2	57781.2	69491.3	41450	54319.7	9294.8	17478.9	20028.1	61848.3	55087	15600.6	3.96449	0.00401623
A_55_P2182273	NM_001270537	mm|15qF1	Bin2	Mus musculus bridging integrator 2 (Bin2), mRNA [NM_001270537]	781.978	916.315	1070.45	722.417	613.474	764.558	269.174	369.576	424.806	922.914	700.149	354.519	2.60329	0.00402346
A_55_P2872513	NM_170758	mm|11qE2	Cd300a	Mus musculus CD300A antigen (Cd300a), mRNA [NM_170758]	4776.27	3101.29	4094.57	2961.36	3305.01	2195.57	946.11	1523.57	1373.04	3990.71	2820.64	1280.91	3.11553	0.00402794
A_30_P01032196	chr16:84708695-84708806_F	mm|16qC3.3		lincRNA:chr16:84708695-84708806 forward strand	134.434	527.788	517.679	203.163	150.652	449.463	4.60006	6.32022	18.9704	393.301	267.759	9.96355	39.474	0.00404169
A_52_P382067	NM_001033290	mm|1qC5	Gpr55	Mus musculus G protein-coupled receptor 55 (Gpr55), mRNA [NM_001033290]	22.6202	34.3315	30.5047	17.9293	6.50938	16.6985	3.61553	3.25602	8.02131	29.1521	13.7124	4.96429	5.87237	0.00405385
A_66_P120472	NM_001271478	mm|17qB1	Pglyrp2	Mus musculus peptidoglycan recognition protein 2 (Pglyrp2), transcript variant 4, mRNA [NM_001271478]	86.2638	150.656	207.252	116.947	113.434	124.778	19.1403	28.4808	28.8458	148.057	118.386	25.4889	5.80868	0.00406634
A_66_P114582	ENSMUST00000103525	mm|12qF2		immunoglobulin heavy variable V1-54 [Source:MGI Symbol;Acc:MGI:3647133] [ENSMUST00000103525]	171.768	352.032	94.9491	322.578	483.118	51.7099	11.2519	13.6082	21.1074	206.25	285.802	15.3225	13.4606	0.00410858
A_51_P101929	NM_010705	mm|14qC1	Lgals3	Mus musculus lectin, galactose binding, soluble 3 (Lgals3), transcript variant 2, mRNA [NM_010705]	25286.2	15911.2	23385.5	13656.1	18992.8	18738	8127.02	9155.15	9122.23	21527.6	17129	8801.47	2.44591	0.00411716
A_52_P591153	NM_178911	mm|12qF1	Pld4	Mus musculus phospholipase D family, member 4 (Pld4), mRNA [NM_178911]	2376.02	2702.18	2380.23	2252.17	1685.69	1729	389.819	658.158	869.418	2486.15	1888.96	639.132	3.88988	0.00413861
A_55_P1959633	NM_008261	mm|2qH3	Hnf4a	Mus musculus hepatic nuclear factor 4, alpha (Hnf4a), mRNA [NM_008261]	39.9711	40.6543	30.1872	22.8539	17.3623	5.08966	10.5255	11.2668	5.58182	36.9375	15.102	9.12471	4.04808	0.00414944
A_52_P472324	NM_011414	mm|2qH3	Slpi	Mus musculus secretory leukocyte peptidase inhibitor (Slpi), mRNA [NM_011414]	28333.3	26272.2	22232.8	38275.9	31441.2	18519.9	14602.3	10182	11904.9	25612.8	29412.3	12229.8	2.0943	0.00416623
A_55_P2164784	ENSMUST00000103449	mm|12qF1		immunoglobulin heavy variable 2-5 [Source:MGI Symbol;Acc:MGI:4439517] [ENSMUST00000103449]	144.239	305.07	134.522	981.768	70.2698	61.2253	11.6484	15.0572	31.3529	194.61	371.088	19.3528	10.0559	0.00418368
A_52_P102846	ENSMUST00000103299	mm|6qB1		T cell receptor beta, constant 2 [Source:MGI Symbol;Acc:MGI:4835227] [ENSMUST00000103299]	13234	11633	17434.6	10011.8	9133.97	11343	2215.78	4008.3	4287.8	14100.5	10162.9	3503.96	4.02417	0.0041847
A_55_P1963002	NM_001144855	mm|1qE4	Ppfia4	Mus musculus protein tyrosine phosphatase, receptor type, f polypeptide (PTPRF), interacting protein (liprin), alpha 4 (Ppfia4), mRNA [NM_001144855]	1931.74	2649.23	2266.66	2154.73	1492.95	1865.29	334.063	645.163	686.242	2282.54	1837.66	555.156	4.11153	0.00420936
A_55_P2128499	NM_145137	mm|11qB3	Mgl2	Mus musculus macrophage galactose N-acetyl-galactosamine specific lectin 2 (Mgl2), mRNA [NM_145137]	59218.5	60612.7	59335.9	59180.6	46774.7	63385.1	27710.1	28127.4	23573	59722.4	56446.8	26470.2	2.25621	0.00421343
A_55_P2103706	XR_865063	mm|7qB3	Gm5593	PREDICTED: Mus musculus predicted gene 5593 (Gm5593), transcript variant X1, misc_RNA [XR_865063]	451.75	454.235	473.934	656.508	454.134	256.992	48.1854	70.0175	74.2868	459.973	455.878	64.1632	7.16879	0.00422579
A_51_P350748	NM_001035510	mm|XqF1	Zcchc18	Mus musculus zinc finger, CCHC domain containing 18 (Zcchc18), transcript variant 1, mRNA [NM_001035510]	388.607	474.403	377.603	412.975	267.291	450.24	168.645	206.376	236.381	413.538	376.835	203.801	2.02913	0.00424115
A_51_P497171	NM_008534	mm|1qH3	Ly9	Mus musculus lymphocyte antigen 9 (Ly9), transcript variant 1, mRNA [NM_008534]	526.08	694.131	780.193	491.547	410.104	527.991	96.0299	141.342	215.315	666.802	476.547	150.896	4.41896	0.00425046
A_51_P167360	NM_177081	mm|1qE4	Ptpn7	Mus musculus protein tyrosine phosphatase, non-receptor type 7 (Ptpn7), mRNA [NM_177081]	543.298	972.777	884.997	642.127	491.603	784.542	124.626	156.341	238.934	800.357	639.424	173.3	4.61832	0.0042551
A_52_P484289	NM_001170976	mm|8qE2	Dbndd1	Mus musculus dysbindin (dystrobrevin binding protein 1) domain containing 1 (Dbndd1), transcript variant 3, mRNA [NM_001170976]	15.6637	25.3595	14.9655	5.92289	12.7859	37.7052	6.69318	6.1103	6.97226	18.6629	18.8046	6.59191	2.83118	0.0042687
A_51_P215559	NM_144869	mm|19qA	BC021614	Mus musculus cDNA sequence BC021614 (BC021614), mRNA [NM_144869]	362.116	366.245	500.734	441.889	310.901	384.701	135.876	175.245	195.729	409.698	379.163	168.95	2.42497	0.00427251
A_55_P2019009	NM_172495	mm|10qA4	Ncoa7	Mus musculus nuclear receptor coactivator 7 (Ncoa7), transcript variant 1, mRNA [NM_172495]	306.84	440.657	389.067	241.53	261.519	385.65	153.701	187.467	193.265	378.855	296.233	178.144	2.12667	0.00428534
A_51_P101929	NM_010705	mm|14qC1	Lgals3	Mus musculus lectin, galactose binding, soluble 3 (Lgals3), transcript variant 2, mRNA [NM_010705]	24296.5	15431	22253.3	13548.9	17300	18292.3	8133.26	8805.18	9301.59	20660.3	16380.4	8746.68	2.36207	0.00429583
A_55_P2715496	NM_029305	mm|2qH1	1700003F12Rik	Mus musculus RIKEN cDNA 1700003F12 gene (1700003F12Rik), mRNA [NM_029305]	50.7214	56.5724	49.2542	14.3018	33.0584	30.4411	11.6241	14.8037	23.0066	52.1827	25.9337	16.4782	3.16678	0.00430039
A_52_P153302	NM_027238	mm|4qC3	Ttc39b	Mus musculus tetratricopeptide repeat domain 39B (Ttc39b), mRNA [NM_027238]	221.483	291.597	281.988	196.823	199.544	252.537	106.845	121.96	148.106	265.023	216.302	125.637	2.10943	0.00432601
A_51_P304170	NM_023386	mm|16qB1	Rtp4	Mus musculus receptor transporter protein 4 (Rtp4), mRNA [NM_023386]	8072.83	11327.2	12209.5	10785.4	9721.48	6800.42	4671.14	4965.67	5036.14	10536.5	9102.43	4890.98	2.15428	0.00434604
A_30_P01031689	chr9:89167172-89168980_F	mm|9qE3.1		lincRNA:chr9:89167172-89168980 forward strand	4902.25	15106.8	5630.36	15339.3	8765.99	2261.79	898.344	938.844	575.916	8546.47	8789.04	804.368	10.6251	0.00435172
A_52_P185255	NM_019789	mm|2qF1	Kcnip3	Mus musculus Kv channel interacting protein 3, calsenilin (Kcnip3), transcript variant 1, mRNA [NM_019789]	111.895	166.666	149.53	126.651	88.5546	116.228	69.1668	52.397	49.6766	142.697	110.478	57.0801	2.49994	0.00435321
A_51_P264227	NM_001286994	mm|3qA3	Gpr160	Mus musculus G protein-coupled receptor 160 (Gpr160), transcript variant 4, mRNA [NM_001286994]	735.235	717.37	873.882	597.691	639.187	601.6	267.858	347.72	416.095	775.496	612.826	343.891	2.25506	0.0043781
A_66_P133367	ENSMUST00000197272	mm|6qC1		immunoglobulin kappa chain variable 8-27 [Source:MGI Symbol;Acc:MGI:4439868] [ENSMUST00000197272]	84.3131	233.559	151.111	234.728	89.5202	47.9866	12.0463	25.7153	14.1859	156.328	124.078	17.3158	9.02803	0.00438854
A_55_P1954648	NM_011426	mm|2qF1	Siglec1	Mus musculus sialic acid binding Ig-like lectin 1, sialoadhesin (Siglec1), mRNA [NM_011426]	293.175	233.144	386.977	151.053	271.026	223.557	91.6374	105.176	128.263	304.432	215.212	108.359	2.80948	0.00439278
A_55_P2803316	NM_146208	mm|8qB1.3	Neil3	Mus musculus nei like 3 (E. coli) (Neil3), mRNA [NM_146208]	180.586	357.606	137.004	302.501	115.943	131.918	38.8192	18.9962	19.3557	225.065	183.454	25.7237	8.74933	0.00439892
A_55_P2087622	NM_010215	mm|7qB4	Il4i1	Mus musculus interleukin 4 induced 1 (Il4i1), mRNA [NM_010215]	8098.48	15101.5	25157.1	12881.3	15304.9	19213.6	775.48	1315.04	1945.55	16119	15800	1345.35	11.9812	0.00440253
A_51_P382805	NM_027061	mm|11qD	Zpbp2	Mus musculus zona pellucida binding protein 2 (Zpbp2), transcript variant 1, mRNA [NM_027061]	223.343	154.464	209.279	176.437	153.439	188.244	63.0758	93.8178	71.0592	195.695	172.706	75.9843	2.57547	0.00440926
A_55_P2051229	NM_019925	mm|12qF1	Gpr132	Mus musculus G protein-coupled receptor 132 (Gpr132), mRNA [NM_019925]	4076.83	6101.87	4717.59	4886.4	3042.63	6466.89	932.042	1347.16	1819.87	4965.43	4798.64	1366.36	3.63406	0.00440931
A_51_P101929	NM_010705	mm|14qC1	Lgals3	Mus musculus lectin, galactose binding, soluble 3 (Lgals3), transcript variant 2, mRNA [NM_010705]	24752.4	15413.4	21923.3	13893.4	17934.3	17780.5	8154.45	8640.47	9279.25	20696.4	16536.1	8691.39	2.38125	0.00443831
A_52_P683598	NM_207105	mm|17qB1	H2-Ab1	Mus musculus histocompatibility 2, class II antigen A, beta 1 (H2-Ab1), mRNA [NM_207105]	144528	143474	144040	133084	118764	106558	25985.8	30416.6	37120.3	144014	119469	31174.2	4.61965	0.00443982
A_52_P448870	NM_177375	mm|17qA3.3	Rab26	Mus musculus RAB26, member RAS oncogene family (Rab26), mRNA [NM_177375]	50.5671	97.19	93.003	63.6596	60.7684	94.2308	15.7778	23.6653	18.6071	80.2534	72.8863	19.3501	4.14745	0.00445251
A_55_P2905286	NM_173398	mm|3qD	Gpr171	Mus musculus G protein-coupled receptor 171 (Gpr171), mRNA [NM_173398]	2725.75	1431.59	1557.21	2567.31	1019.49	1520.87	602.853	499.021	534.341	1904.85	1702.56	545.405	3.49254	0.00445343
A_51_P150678	NM_027206	mm|3qF2.1	Tnfaip8l2	Mus musculus tumor necrosis factor, alpha-induced protein 8-like 2 (Tnfaip8l2), mRNA [NM_027206]	1863.45	1515.24	1996.05	1537.98	1464.06	1343.28	440.071	718.329	726.528	1791.58	1448.44	628.309	2.85143	0.00447537
A_51_P101929	NM_010705	mm|14qC1	Lgals3	Mus musculus lectin, galactose binding, soluble 3 (Lgals3), transcript variant 2, mRNA [NM_010705]	22763.8	14945.4	22141.7	13630.7	17792.3	18093.8	8388.96	9066.62	9057.89	19950.3	16505.6	8837.82	2.25738	0.00449149
A_66_P119423	AK049024	mm|15qD3	Gm19937	Mus musculus 0 day neonate cerebellum cDNA, RIKEN full-length enriched library, clone:C230092G11 product:unclassifiable, full insert sequence. [AK049024]	88.9912	242.6	263.601	112.659	84.567	221.776	19.9154	6.82393	12.9178	198.397	139.667	13.219	15.0085	0.00449499
A_52_P614336	NM_011116	mm|7qA3	Pld3	Mus musculus phospholipase D family, member 3 (Pld3), mRNA [NM_011116]	7943.73	6688.45	10014.9	4275.83	7108.39	6987.93	2930.79	2775.16	3979.6	8215.68	6124.05	3228.51	2.54473	0.00451075
A_51_P437309	NM_145209	mm|5qF	Oasl1	Mus musculus 2'-5' oligoadenylate synthetase-like 1 (Oasl1), mRNA [NM_145209]	324.694	578.76	568.971	529.642	410.981	355.496	123.977	145.524	165.347	490.809	432.04	144.949	3.38607	0.00452526
A_52_P200458	NM_010242	mm|9qA2	Fut4	Mus musculus fucosyltransferase 4 (Fut4), mRNA [NM_010242]	555.038	613.388	824.65	719.88	598.075	639.82	323.133	250.573	303.036	664.359	652.592	292.247	2.27328	0.00453365
A_55_P2117342	ENSMUST00000103322	mm|6qC1		immunoglobulin kappa variable 2-109 [Source:MGI Symbol;Acc:MGI:3642626] [ENSMUST00000103322]	800.735	2016.55	892.671	922.009	417.762	308.271	67.9613	142.315	160.394	1236.65	549.347	123.557	10.0088	0.00453987
A_55_P2727564	AK011877	mm|13qD1	2610204G07Rik	Mus musculus 10 days embryo whole body cDNA, RIKEN full-length enriched library, clone:2610204G07 product:unclassifiable, full insert sequence. [AK011877]	15.5649	30.353	31.7596	17.4981	16.4356	56.6819	3.95425	6.71387	4.52601	25.8925	30.2052	5.06471	5.11234	0.00454186
A_55_P2065510	ENSMUST00000193950	mm|12qF2		immunoglobulin heavy variable 1-37 [Source:MGI Symbol;Acc:MGI:4439640] [ENSMUST00000193950]	1300.51	2835.34	918.089	2521.71	1742.81	782.585	80.6284	124.668	205.698	1684.65	1682.37	136.998	12.2969	0.00454747
A_66_P110660	AK050026	mm|1qC1.1		Mus musculus adult male liver tumor cDNA, RIKEN full-length enriched library, clone:C730003N19 product:unclassifiable, full insert sequence. [AK050026]	94.6525	115.179	145.128	93.8174	94.8943	121.967	48.303	58.4061	44.6743	118.32	103.56	50.4611	2.34477	0.00456578
A_51_P146058	NM_145429	mm|11qB3	Arrb2	Mus musculus arrestin, beta 2 (Arrb2), transcript variant 3, mRNA [NM_145429]	2052.78	2817.35	2361.04	2301.25	1870.46	2962.35	786.637	859.483	1222.7	2410.39	2378.02	956.273	2.52061	0.00456821
A_55_P2730746	AK041917	mm|11qD	Skap1	Mus musculus 3 days neonate thymus cDNA, RIKEN full-length enriched library, clone:A630046L14 product:hypothetical protein, full insert sequence. [AK041917]	50.8998	88.8159	84.652	57.0238	39.0729	97.0548	20.4915	13.2279	22.3506	74.7892	64.3838	18.69	4.00157	0.00457935
A_55_P2103097	NM_007720	mm|9qF4	Ccr8	Mus musculus chemokine (C-C motif) receptor 8 (Ccr8), mRNA [NM_007720]	161.336	128.065	125.272	169.328	107.719	127.759	41.6502	32.5759	17.3231	138.224	134.935	30.5164	4.52951	0.00459413
A_55_P2642289	NM_008567	mm|1qE4	Mcm6	Mus musculus minichromosome maintenance deficient 6 (MIS5 homolog, S. pombe) (S. cerevisiae) (Mcm6), mRNA [NM_008567]	91.0979	103.916	104.949	111.085	78.1776	64.1345	56.5946	36.8503	48.2684	99.9876	84.4657	47.2378	2.11669	0.00460479
A_51_P221753	NM_010116	mm|7qB4	Klk1b9	Mus musculus kallikrein 1-related peptidase b9 (Klk1b9), mRNA [NM_010116]	28.0931	38.4859	23.9072	18.6168	18.4769	26.4521	7.86639	10.7623	11.99	30.1621	21.1819	10.2062	2.95526	0.00460601
A_55_P2113738	XR_876514	mm|17qA3.3	Ubash3a	PREDICTED: Mus musculus ubiquitin associated and SH3 domain containing, A (Ubash3a), transcript variant X2, misc_RNA [XR_876514]	27.8	51.767	60.8592	47.5627	25.815	79.244	12.2717	9.47622	8.80738	46.8087	50.8739	10.1851	4.59581	0.00461611
A_52_P562158	ENSMUST00000103544	mm|12qF2		immunoglobulin heavy variable 1-75 [Source:MGI Symbol;Acc:MGI:4439735] [ENSMUST00000103544]	145.762	302.88	169.743	841.236	648.232	70.1536	6.34523	22.0308	20.2368	206.128	519.874	16.2043	12.7206	0.00461708
A_66_P112261	NM_028232	mm|17qC	Sgol1	Mus musculus shugoshin-like 1 (S. pombe) (Sgol1), mRNA [NM_028232]	39.3675	66.9532	36.9099	66.9558	28.3674	31.4789	4.06963	9.34221	8.94951	47.7435	42.2674	7.45379	6.40527	0.00461789
A_55_P2730183	ENSMUST00000133933	mm|8qA1.3	Csmd1	CUB and Sushi multiple domains 1 [Source:MGI Symbol;Acc:MGI:2137383] [ENSMUST00000133933]	23.8772	45.4108	40.1601	13.8548	6.86609	52.8566	3.83193	3.45332	8.5289	36.4827	24.5258	5.27138	6.9209	0.00461898
A_52_P298465	NM_012025	mm|15qF1	Racgap1	Mus musculus Rac GTPase-activating protein 1 (Racgap1), transcript variant 1, mRNA [NM_012025]	76.8681	63.7745	39.4659	105.485	42.5376	31.164	12.1701	18.7443	15.171	60.0362	59.729	15.3618	3.90815	0.00462128
A_55_P2743349	NM_024440	mm|10qC1	Derl3	Mus musculus Der1-like domain family, member 3 (Derl3), mRNA [NM_024440]	927.932	1591.73	765.454	1141.03	836.212	1092.45	320.589	239.492	255.061	1095.04	1023.23	271.714	4.03012	0.00462254
A_55_P2622800	NM_027209	mm|19qA	Ms4a6b	Mus musculus membrane-spanning 4-domains, subfamily A, member 6B (Ms4a6b), mRNA [NM_027209]	961.756	912.478	832.948	811.379	462.516	753.15	152.84	264.035	331.165	902.394	675.682	249.346	3.61904	0.00463027
A_66_P119964	ENSMUST00000199373	mm|12qF2		immunoglobulin heavy variable 1-78 [Source:MGI Symbol;Acc:MGI:4439736] [ENSMUST00000199373]	131.841	531.156	138.91	666.171	592.379	84.9203	6.03683	16.3698	9.5933	267.302	447.823	10.6666	25.0596	0.00466131
A_55_P2158011	NM_026412	mm|2qE5	Knstrn	Mus musculus kinetochore-localized astrin/SPAG5 binding (Knstrn), mRNA [NM_026412]	158.603	193.304	166.515	221.137	176.026	148.217	36.1608	25.7305	61.8309	172.807	181.793	41.2407	4.1902	0.00466357
A_55_P2035286	NM_010931	mm|17qD	Uhrf1	Mus musculus ubiquitin-like, containing PHD and RING finger domains, 1 (Uhrf1), transcript variant 1, mRNA [NM_010931]	1392.8	2009.86	859.542	2109.29	700.48	817.13	355.259	251.498	284.594	1420.73	1208.97	297.117	4.78173	0.00467119
A_55_P2753460	NM_021887	mm|7qF3	Il21r	Mus musculus interleukin 21 receptor (Il21r), mRNA [NM_021887]	1801.69	2490.06	2186.61	2212.88	1121.21	2294.8	367.552	513.852	800.358	2159.45	1876.3	560.587	3.85213	0.00469326
A_55_P2743485	NM_007780	mm|15qE1	Csf2rb	Mus musculus colony stimulating factor 2 receptor, beta, low-affinity (granulocyte-macrophage) (Csf2rb), mRNA [NM_007780]	862.701	867.898	1035.34	754.045	606.042	785.545	214.693	130.24	314.442	921.978	715.211	219.792	4.19478	0.00469355
A_55_P2094104	ENSMUST00000103380	mm|6qC1		immunoglobulin kappa variable 8-28 [Source:MGI Symbol;Acc:MGI:3642251] [ENSMUST00000103380]	1273.59	3383	1324.38	2224.59	788.933	513.055	129.123	200.487	280.404	1993.65	1175.53	203.338	9.80464	0.00470257
A_51_P212682	NM_027290	mm|2qA1	Mcm10	Mus musculus minichromosome maintenance deficient 10 (S. cerevisiae) (Mcm10), transcript variant 2, mRNA [NM_027290]	475.021	649.031	288.594	698.922	227.4	354.287	119.275	73.1952	93.4678	470.882	426.87	95.3126	4.9404	0.00471481
A_55_P2831021	NM_009151	mm|5qF	Selplg	Mus musculus selectin, platelet (p-selectin) ligand (Selplg), mRNA [NM_009151]	10774.3	10145.5	11923.2	9687.27	9209.52	10538.8	2703.02	4235.65	4887.1	10947.7	9811.86	3941.92	2.77724	0.00472096
A_55_P2009767	AK078977	mm|9qF1	Mapkapk3	Mus musculus adult male cecum cDNA, RIKEN full-length enriched library, clone:9130604K18 product:Mitogen activated protein kinase activated protein kinase-3, full insert sequence. [AK078977]	36.9417	37.0449	36.2478	29.9675	14.3779	40.1935	13.1508	10.7144	13.7512	36.7448	28.1796	12.5388	2.93049	0.00474505
A_55_P2103011	NM_001281880	mm|13qA5	Sema4d	Mus musculus sema domain, immunoglobulin domain (Ig), transmembrane domain (TM) and short cytoplasmic domain, (semaphorin) 4D (Sema4d), transcript variant 1, mRNA [NM_001281880]	2761.89	3914	3785.65	2994.42	2454.55	3034.18	667.38	1157.52	1213.7	3487.18	2827.72	1012.86	3.44289	0.0047545
A_66_P134020	AA172810	mm|12qE		ms99b10.r1 Soares mouse 3NbMS Mus musculus cDNA clone IMAGE:619675 5'. [AA172810]	109.066	101.868	96.9644	90.2947	47.1085	108.373	39.5098	45.551	61.3045	102.633	81.9254	48.7884	2.10363	0.00475473
A_55_P1961335	NM_007802	mm|3qF2.1	Ctsk	Mus musculus cathepsin K (Ctsk), mRNA [NM_007802]	12146.8	6464.69	7640.73	2880.27	5462.44	5810.03	1452.11	2043.91	2626.44	8750.73	4717.58	2040.82	4.28786	0.00475716
A_30_P01024163	chr1:175705225-175717250_R	mm|1qH3		lincRNA:chr1:175705225-175717250 reverse strand	4572.78	7337.5	5204.46	5439.61	3201.72	5288.01	977.573	1440.55	1945.26	5704.91	4643.11	1454.46	3.92236	0.00475919
A_55_P2062246	NM_001145164	mm|11qB1.2	Tgtp2	Mus musculus T cell specific GTPase 2 (Tgtp2), mRNA [NM_001145164]	31790	41486	47027.8	31582.3	28084.5	27622.3	4445.38	9932.49	9891.84	40101.3	29096.4	8089.9	4.95696	0.00476154
A_51_P288295	ENSMUST00000103496	mm|12qF2		immunoglobulin heavy variable V1-7 [Source:MGI Symbol;Acc:MGI:3704122] [ENSMUST00000103496]	2547.9	6108.67	1937.02	4729.84	4170.51	2083.91	161.042	272.162	404.641	3531.2	3661.42	279.281	12.6439	0.00476836
A_55_P2099418	NM_201610	mm|14qD1	Neil2	Mus musculus nei like 2 (E. coli) (Neil2), mRNA [NM_201610]	227.791	297.158	324.242	178.996	229.061	310.642	118.468	113.881	151.944	283.064	239.566	128.098	2.20975	0.00476937
A_55_P2173210	ENSMUST00000155076	mm|1qH3		predicted gene 16340 [Source:MGI Symbol;Acc:MGI:3840117] [ENSMUST00000155076]	853.999	1320.44	901.518	1057.28	582.676	994.965	252.105	321.082	417.686	1025.32	878.305	330.291	3.10429	0.00477792
A_52_P577386	NM_010531	mm|7qE3	Il18bp	Mus musculus interleukin 18 binding protein (Il18bp), mRNA [NM_010531]	1159.4	972.001	1457.5	1085.45	703.027	756.785	225.338	220.338	223.643	1196.3	848.422	223.107	5.36202	0.00481329
A_52_P228277	NM_029932	mm|11qB4	Spns3	Mus musculus spinster homolog 3 (Spns3), mRNA [NM_029932]	245.522	452.717	391.01	345.898	182.756	428.021	46.7284	89.6899	87.2162	363.083	318.892	74.5448	4.87066	0.00481718
A_51_P445726	NM_011095	mm|7qA1	Pirb	Mus musculus paired Ig-like receptor B (Pirb), mRNA [NM_011095]	16646.4	17593.5	15336.1	15601.7	11423.5	17376.3	2874.52	5546.48	5763.76	16525.3	14800.5	4728.25	3.49502	0.00481936
A_55_P2792405	NM_033612	mm|15qF1	Cela1	Mus musculus chymotrypsin-like elastase family, member 1 (Cela1), mRNA [NM_033612]	1055.03	1262.42	1156.57	861.947	1050.75	929.012	441.998	650.862	601.566	1158	947.235	564.809	2.05026	0.00482969
A_55_P1976127	NM_007900	mm|3qA3	Ect2	Mus musculus ect2 oncogene (Ect2), transcript variant 1, mRNA [NM_007900]	328.67	265.655	206.125	403.561	254.669	161.271	103.39	114.201	126.465	266.817	273.167	114.685	2.32651	0.0048342
A_66_P119968	NM_199311	mm|6qF2	Clec4a1	Mus musculus C-type lectin domain family 4, member a1 (Clec4a1), mRNA [NM_199311]	4160.98	3063.25	2359.06	2864.71	1924.66	1602.47	730.801	1098.1	1067.85	3194.43	2130.61	965.583	3.30829	0.00484966
A_51_P346668	NM_012057	mm|6qA3.3	Irf5	Mus musculus interferon regulatory factor 5 (Irf5), transcript variant 2, mRNA [NM_012057]	1780	2314.72	2209.6	1878.35	1561.33	1849.39	473.42	631.921	914.463	2101.44	1763.02	673.268	3.12126	0.00485299
A_55_P1981269	ENSMUST00000181483	mm|14qC2		T cell receptor alpha variable 6D-3 [Source:MGI Symbol;Acc:MGI:3650097] [ENSMUST00000181483]	66.0377	82.8721	36.1499	39.7842	15.7697	68.1898	5.8934	5.45911	12.67	61.6865	41.2479	8.0075	7.70359	0.00485924
A_55_P2058947	NM_001014394	mm|5qB1	Adgrf3	Mus musculus adhesion G protein-coupled receptor F3 (Adgrf3), mRNA [NM_001014394]	49.502	55.6141	81.306	74.1098	45.6434	82.9399	6.35671	15.3127	12.7729	62.1407	67.5644	11.4808	5.41259	0.00487104
A_55_P2118674	NM_001199275	mm|11qB1.3	Tnip1	Mus musculus TNFAIP3 interacting protein 1 (Tnip1), transcript variant 2, mRNA [NM_001199275]	15362.5	17079.2	19348.8	15565.1	15850	19674.8	10266	7123.2	8406.48	17263.5	17029.9	8598.58	2.00772	0.00488759
A_55_P1981479	NM_008326	mm|11qB1.2	Irgm1	Mus musculus immunity-related GTPase family M member 1 (Irgm1), mRNA [NM_008326]	923.444	1848.56	1203.43	1201.99	855.63	1198.11	256.756	295.952	415.008	1325.14	1085.24	322.572	4.10806	0.00490022
A_55_P2024803	NM_008605	mm|9qA1	Mmp12	Mus musculus matrix metallopeptidase 12 (Mmp12), mRNA [NM_008605]	345.446	92.3456	93.5859	28.3926	51.0107	186.485	7.70677	11.0672	13.3758	177.126	88.6294	10.7166	16.5282	0.00491755
A_51_P394014	NM_133686	mm|7qF3	Qprt	Mus musculus quinolinate phosphoribosyltransferase (Qprt), mRNA [NM_133686]	119.655	146.464	124.658	89.7971	71.6444	159.965	35.4106	54.8423	59.9083	130.259	107.136	50.0538	2.60238	0.00492092
A_55_P2005730	AK039405	mm|10qC1	Trpm2	Mus musculus adult male spinal cord cDNA, RIKEN full-length enriched library, clone:A330040H08 product:similar to TRANSIENT RECEPTOR POTENTIAL CHANNEL 7 (FRAGMENT) [Mus musculus], full insert sequence. [AK039405]	57.7436	177.283	156.82	98.8542	47.5336	218.801	14.8447	11.3868	6.40646	130.616	121.73	10.8793	12.0058	0.00493605
A_51_P401668	NM_010686	mm|4qD2.3	Laptm5	Mus musculus lysosomal-associated protein transmembrane 5 (Laptm5), mRNA [NM_010686]	9368.67	7609.13	9023.54	7788.01	6591.43	7835.53	2587.28	4039.39	4047.41	8667.11	7404.99	3558.03	2.43593	0.00499185
A_66_P103201	NM_011496	mm|11qB3	Aurkb	Mus musculus aurora kinase B (Aurkb), mRNA [NM_011496]	48.4425	63.1905	45.6236	73.4517	39.2687	48.7493	10.3889	9.38969	3.53991	52.4189	53.8232	7.77282	6.74387	0.00500583
A_52_P195135	NM_133353	mm|19qA	Oosp1	Mus musculus oocyte secreted protein 1 (Oosp1), mRNA [NM_133353]	117.903	119.471	70.4849	122.578	105.587	55.705	15.4432	3.88676	3.63324	102.62	94.6231	7.65441	13.4066	0.00503194
A_51_P246653	NM_020008	mm|6qF3	Clec7a	Mus musculus C-type lectin domain family 7, member a (Clec7a), mRNA [NM_020008]	25999.8	21171	32310.2	13350.8	21765.4	18575.6	2446.86	5507.48	6283	26493.7	17897.3	4745.78	5.58258	0.00503899
A_52_P150547	NM_009857	mm|6qC1	Cd8a	Mus musculus CD8 antigen, alpha chain (Cd8a), transcript variant 2, mRNA [NM_009857]	370.458	235.688	413.095	175.443	100.161	121.279	27.1114	49.8154	77.3261	339.747	132.294	51.4176	6.60759	0.00505314
A_51_P193743	ENSMUST00000177551	mm|16qA1	Nlrc3	NLR family, CARD domain containing 3 [Source:MGI Symbol;Acc:MGI:2444070] [ENSMUST00000177551]	147.494	320.092	256.251	189.167	104.369	281.896	52.6524	39.1739	63.7918	241.279	191.811	51.8727	4.65136	0.0050848
A_30_P01024145	chr17:29378878-29379589_F	mm|17qA3.3		lincRNA:chr17:29378878-29379589 forward strand	1817.92	1897.64	928.126	1959.17	1667.03	709.893	285.902	386.677	203.516	1547.89	1445.36	292.032	5.30043	0.00508623
A_55_P2166555	ENSMUST00000153890	mm|XqA6		predicted pseudogene 5637 [Source:MGI Symbol;Acc:MGI:3648120] [ENSMUST00000153890]	19385.8	27037.1	20536	20816.2	13863.1	21356.2	8935.63	9501.08	12205.2	22319.6	18678.5	10214	2.18521	0.005095
A_66_P101712	NR_045274	mm|15qA1	5430437J10Rik	Mus musculus RIKEN cDNA 5430437J10 gene (5430437J10Rik), long non-coding RNA [NR_045274]	400.42	974.246	440.921	689.264	399.65	725.107	124.998	101.807	111.774	605.196	604.674	112.859	5.36238	0.005149
A_55_P2140002	NM_134131	mm|18qD1	Tnfaip8	Mus musculus tumor necrosis factor, alpha-induced protein 8 (Tnfaip8), transcript variant 1, mRNA [NM_134131]	2761	2608.49	2362.47	2407	1638.83	2247.94	950.614	1155.81	1501.81	2577.32	2097.92	1202.75	2.14286	0.00515095
A_55_P2186395	NAP026363-1	mm|14qB			87.2004	68.82	55.5784	122.289	50.9075	64.0676	26.1521	34.4032	29.3153	70.5329	79.0881	29.9569	2.35448	0.00516582
A_51_P102471	NM_021319	mm|17qB1	Pglyrp2	Mus musculus peptidoglycan recognition protein 2 (Pglyrp2), transcript variant 1, mRNA [NM_021319]	1124.47	1625.93	2247.24	1482.55	1237.2	1897.9	201.343	337.256	425.475	1665.88	1539.22	321.358	5.18387	0.0051823
A_51_P189451	AF054819	mm|6qF3	Klrk1	Mus musculus NKG2-D (Nkg2d) mRNA, complete cds. [AF054819]	309.138	474.644	315.659	402.021	198.573	257.119	114.395	152.042	155.707	366.48	285.904	140.715	2.60442	0.00522496
A_55_P2100209	NM_001290662	mm|4qD1	Kif2c	Mus musculus kinesin family member 2C (Kif2c), transcript variant 2, mRNA [NM_001290662]	47.8505	73.3476	42.0764	75.1694	43.1752	44.5285	4.02656	11.9038	8.07035	54.4248	54.291	8.00023	6.8029	0.00524869
A_66_P108603	NM_001256311	mm|7qC	E030018B13Rik	Mus musculus RIKEN cDNA E030018B13 gene (E030018B13Rik), mRNA [NM_001256311]	34.1659	33.5248	45.625	20.0285	54.639	60.2984	16.0612	19.0781	20.9624	37.7719	44.9886	18.7006	2.01983	0.00525782
A_52_P112190	ENSMUST00000103377	mm|6qC1		immunoglobulin kappa variable 6-32 [Source:MGI Symbol;Acc:MGI:3641634] [ENSMUST00000103377]	527.609	2027.13	910.631	1223.29	469.52	251.731	49.1022	78.9044	117.291	1155.12	648.182	81.766	14.1272	0.00533011
A_55_P1970464	ENSMUST00000103507	mm|12qF2		immunoglobulin heavy variable 1-22 [Source:MGI Symbol;Acc:MGI:4439784] [ENSMUST00000103507]	766.593	1429.85	410.669	2382.78	1116.34	172.196	47.5115	68.6177	109.151	869.038	1223.77	75.0934	11.5728	0.00533876
A_55_P2091461	NM_007609	mm|9qA1	Casp4	Mus musculus caspase 4, apoptosis-related cysteine peptidase (Casp4), mRNA [NM_007609]	4052.52	6313.85	6292.69	4874.84	5699.56	5329.83	1884.61	2328.82	2394.41	5553.02	5301.41	2202.61	2.5211	0.00534115
A_55_P2737279	AK160964	mm|9qC		Mus musculus 15 days embryo head cDNA, RIKEN full-length enriched library, clone:4022416O14 product:unclassifiable, full insert sequence. [AK160964]	134.753	142.589	164.265	132.182	124.583	131.057	58.4048	76.3847	44.2784	147.203	129.274	59.6893	2.46615	0.00534206
A_55_P2029051	ENSMUST00000110087	mm|13qA5	Fgd3	FYVE, RhoGEF and PH domain containing 3 [Source:MGI Symbol;Acc:MGI:1353657] [ENSMUST00000110087]	2769.51	3088.79	3068.37	3009.42	2023.52	3310.83	1001.27	1400.83	1629.6	2975.56	2781.26	1343.9	2.21412	0.0053621
A_66_P112305	NM_053214	mm|17qB1	Myo1f	Mus musculus myosin IF (Myo1f), mRNA [NM_053214]	7082.9	8812.27	7803.07	6854.93	5094.85	6974.57	1746.85	2954.61	3268.34	7899.41	6308.11	2656.6	2.97351	0.00536738
A_55_P2621650	ENSMUST00000187812	mm|1qE2.1	Tnfrsf11a	tumor necrosis factor receptor superfamily, member 11a, NFKB activator [Source:MGI Symbol;Acc:MGI:1314891] [ENSMUST00000187812]	137.655	180.126	199.007	190.686	160.682	170.206	45.3194	77.5207	61.1387	172.263	173.858	61.3263	2.80896	0.00536893
A_55_P2047461	NM_028715	mm|8qB3.3	Fcho1	Mus musculus FCH domain only 1 (Fcho1), transcript variant 1, mRNA [NM_028715]	1720.34	2920.4	2658.12	2027.86	1578.34	2962.16	520.911	678.768	900.167	2432.95	2189.45	699.949	3.4759	0.00537007
A_51_P203955	NM_010260	mm|3qH1	Gbp2	Mus musculus guanylate binding protein 2 (Gbp2), mRNA [NM_010260]	20382.4	18282.4	13888.1	19805.9	11308.6	11073	4202.44	3967.21	4139.92	17517.6	14062.5	4103.19	4.26927	0.00537639
A_66_P122506	NM_010696	mm|11qA4	Lcp2	Mus musculus lymphocyte cytosolic protein 2 (Lcp2), mRNA [NM_010696]	426.88	549.01	580.383	409.207	350.955	451.298	93.7142	144.53	199.417	518.758	403.82	145.887	3.55589	0.00539263
A_51_P308597	NM_008104	mm|13qA3.3	Gcm2	Mus musculus glial cells missing homolog 2 (Drosophila) (Gcm2), mRNA [NM_008104]	13.1677	20.5652	17.0934	10.4673	19.7405	21.6366	5.8955	8.04859	5.42909	16.9421	17.2815	6.45773	2.62354	0.00546983
A_55_P2131719	ENSMUST00000196674	mm|14qC2		T cell receptor alpha variable 12N-2 [Source:MGI Symbol;Acc:MGI:3644334] [ENSMUST00000196674]	110.054	137.888	79.6974	70.9319	59.1433	112.772	43.9875	34.9078	43.836	109.213	80.9491	40.9104	2.66957	0.00548932
A_66_P120419	NM_033078	mm|6qF3	Klrk1	Mus musculus killer cell lectin-like receptor subfamily K, member 1 (Klrk1), transcript variant 1, mRNA [NM_033078]	860.186	1349.32	1016.21	1100.23	701.363	759.243	318.615	430.657	472.608	1075.24	853.613	407.293	2.63996	0.00549196
A_51_P228171	NM_025495	mm|13qA5	Cenpp	Mus musculus centromere protein P (Cenpp), mRNA [NM_025495]	132.116	149.535	104.917	184.574	97.7339	62.1485	29.6253	47.1422	52.562	128.856	114.819	43.1098	2.98902	0.00549338
A_52_P391110	NM_009109	mm|7qB1	Ryr1	Mus musculus ryanodine receptor 1, skeletal muscle (Ryr1), mRNA [NM_009109]	327.338	253.878	251.923	154.5	210.872	176.675	73.7991	104.604	129.958	277.713	180.682	102.787	2.70183	0.00551705
A_51_P299287	NM_053261	mm|18qE1	Impa2	Mus musculus inositol (myo)-1(or 4)-monophosphatase 2 (Impa2), mRNA [NM_053261]	1490.92	1147.51	1345.18	1493.75	948.428	897.701	406.613	616.962	636.578	1327.87	1113.29	553.384	2.39955	0.00552358
A_55_P2832405	ENSMUST00000134138	mm|XqA5	Ddx26b	DEAD/H (Asp-Glu-Ala-Asp/His) box polypeptide 26B [Source:MGI Symbol;Acc:MGI:2442593] [ENSMUST00000134138]	73.3662	82.5138	65.0225	27.0894	20.4715	93.8407	30.1154	23.257	38.8904	73.6342	47.1339	30.7543	2.39427	0.0055345
A_55_P1973573	NM_001037810	mm|7qF3	Spn	Mus musculus sialophorin (Spn), transcript variant 2, mRNA [NM_001037810]	363.202	314.292	357.104	362.115	224.503	316.885	93.6608	149.299	162.224	344.866	301.168	135.061	2.5534	0.00553588
A_51_P409496	NM_181416	mm|2qE4	Arhgap11a	Mus musculus Rho GTPase activating protein 11A (Arhgap11a), mRNA [NM_181416]	131.661	212.054	163.517	183.839	140.84	146.612	38.5184	43.3027	69.122	169.078	157.097	50.3144	3.36042	0.00555816
A_52_P200125	ENSMUST00000198663	mm|13qA2		T cell receptor gamma, variable 3 [Source:MGI Symbol;Acc:MGI:98633] [ENSMUST00000198663]	106.067	109.37	52.2322	77.5697	33.4975	89.6962	20.276	16.6617	24.229	89.2231	66.9211	20.3889	4.37607	0.0056007
A_52_P588633	NM_030888	mm|15qA1	C1qtnf3	Mus musculus C1q and tumor necrosis factor related protein 3 (C1qtnf3), transcript variant 2, mRNA [NM_030888]	266.59	297.656	110.174	186.681	224.264	32.116	40.5025	25.7507	33.2279	224.807	147.687	33.1604	6.77938	0.0056544
A_51_P434036	ENSMUST00000197522	mm|5qA3	Gsap	gamma-secretase activating protein [Source:MGI Symbol;Acc:MGI:2442259] [ENSMUST00000197522]	93.1022	180.586	184.893	75.9924	92.8877	229.407	38.9728	37.2783	46.9796	152.86	132.762	41.0769	3.72132	0.00569629
A_55_P1998416	NM_001271676	mm|11qB1.2	Ifi47	Mus musculus interferon gamma inducible protein 47 (Ifi47), transcript variant 2, mRNA [NM_001271676]	16171.1	19395.5	16938.8	16019.3	12469.4	13230.7	3256.15	6503.04	6195.36	17501.8	13906.5	5318.18	3.29094	0.00578573
A_55_P1958146	NM_011364	mm|XqA4	Sh2d1a	Mus musculus SH2 domain containing 1A (Sh2d1a), mRNA [NM_011364]	906.512	411.752	647.949	609.246	252.839	332.599	89.4804	164.498	144.013	655.404	398.228	132.664	4.94034	0.00580549
A_66_P106173	ENSMUST00000103267	mm|6qB1		T cell receptor beta, variable 12-1 [Source:MGI Symbol;Acc:MGI:98602] [ENSMUST00000103267]	67.7106	78.9577	100.248	52.8169	49.4665	52.8455	12.8324	26.2013	25.1005	82.3055	51.7096	21.3781	3.85	0.00581598
A_51_P514700	NM_025565	mm|2qC2	Spc25	Mus musculus SPC25, NDC80 kinetochore complex component, homolog (S. cerevisiae) (Spc25), transcript variant 4, mRNA [NM_025565]	165.725	120.762	96.7931	215.453	118.346	113.315	35.2962	30.7695	51.6967	127.76	149.038	39.2541	3.25469	0.00583573
A_55_P2086433	NM_145209	mm|5qF	Oasl1	Mus musculus 2'-5' oligoadenylate synthetase-like 1 (Oasl1), mRNA [NM_145209]	1435.5	2276.86	2374.66	2422.61	1859.91	1502.18	631.837	871.03	694.574	2029	1928.24	732.48	2.77005	0.00584829
A_55_P1983708	NM_011832	mm|3qF1	Insrr	Mus musculus insulin receptor-related receptor (Insrr), mRNA [NM_011832]	207.28	555.165	295.843	295.509	120.35	378.911	68.2042	68.2045	46.6874	352.763	264.923	61.032	5.77996	0.00585846
A_51_P407351	U19271	mm|2qC1.1	Ly75	Mus musculus receptor DEC205 mRNA, complete cds. [U19271]	798.78	676.616	1051.1	468.823	680.994	549.537	231.761	333.122	361.963	842.165	566.451	308.949	2.72591	0.00589061
A_55_P2063336	NM_134041	mm|12qF1	4930427A07Rik	Mus musculus RIKEN cDNA 4930427A07 gene (4930427A07Rik), mRNA [NM_134041]	429.628	623.895	428.985	647.971	358.165	369.413	167.539	151.895	237.195	494.169	458.516	185.543	2.66337	0.00591577
A_51_P123405	NM_009772	mm|2qF1	Bub1	Mus musculus budding uninhibited by benzimidazoles 1 homolog (S. cerevisiae) (Bub1), transcript variant 2, mRNA [NM_009772]	179.311	206.271	141.949	307.273	136.541	134.602	60.549	89.2392	78.0017	175.844	192.805	75.93	2.31587	0.00593431
A_51_P292736	NM_007654	mm|4qB1	Cd72	Mus musculus CD72 antigen (Cd72), transcript variant 2, mRNA [NM_007654]	1324.51	1687.48	1022.63	1189.16	634.944	1058.66	129.613	229.571	366.803	1344.87	960.92	241.996	5.55742	0.00593453
A_51_P463087	NM_178269	mm|15qE1	Cenpm	Mus musculus centromere protein M (Cenpm), transcript variant 2, mRNA [NM_178269]	45.2659	56.7981	32.1276	147.62	27.2688	23.3977	10.3073	3.9303	8.77558	44.7305	66.0956	7.67106	5.83108	0.00598913
A_55_P2069221	NM_175563	mm|11qC	Prr11	Mus musculus proline rich 11 (Prr11), mRNA [NM_175563]	61.6587	102.614	63.3335	99.839	58.6826	68.3219	22.6474	19.4435	30.598	75.8687	75.6145	24.2296	3.13124	0.00599395
A_52_P424887	AK089167	mm|7qF3	Itgax	Mus musculus NOD-derived CD11c +ve dendritic cells cDNA, RIKEN full-length enriched library, clone:F630002M04 product:integrin alpha X, full insert sequence. [AK089167]	136.889	76.9841	159.398	70.7296	83.8654	100.485	31.2932	33.1486	19.6836	124.424	85.0266	28.0418	4.43708	0.00600385
A_55_P2743507	ENSMUST00000124290	mm|4qD2.2	Rhbdl2	rhomboid, veinlet-like 2 (Drosophila) [Source:MGI Symbol;Acc:MGI:3608413] [ENSMUST00000124290]	12.1173	26.1466	28.0689	13.4959	12.905	39.7005	4.37479	4.29374	5.45195	22.1109	22.0338	4.70682	4.69763	0.00600412
A_52_P1158254	ENSMUST00000103276	mm|6qB1		T cell receptor beta, variable 19 [Source:MGI Symbol;Acc:MGI:98604] [ENSMUST00000103276]	36.7044	43.1143	82.3527	35.1409	29.803	42.4126	5.98578	4.87729	12.1487	54.0571	35.7855	7.6706	7.04731	0.00604191
A_51_P170959	XM_006508857	mm|8qA1.1	Proz	PREDICTED: Mus musculus protein Z, vitamin K-dependent plasma glycoprotein (Proz), transcript variant X2, mRNA [XM_006508857]	612.828	464.933	1140.14	445.354	842.707	1315.35	178.871	104.51	99.1104	739.301	867.802	127.497	5.79858	0.00612086
A_52_P271099	NM_028195	mm|15qE1	Cyth4	Mus musculus cytohesin 4 (Cyth4), mRNA [NM_028195]	1208.81	1648.26	1602	1106.99	1059.65	1406.42	276.516	358.998	604.561	1486.36	1191.02	413.358	3.59581	0.0061224
A_51_P200484	NM_172814	mm|15qB3.1	Lrp12	Mus musculus low density lipoprotein-related protein 12 (Lrp12), mRNA [NM_172814]	1200.13	867.949	1333.22	539.62	1043.25	816.746	587.402	504.603	536.827	1133.76	799.87	542.944	2.08818	0.00612387
A_65_P13459	NM_199221	mm|11qE2	Cd300lb	Mus musculus CD300 antigen like family member B (Cd300lb), mRNA [NM_199221]	147.727	121.171	109.902	78.7092	108.902	95.6965	29.1185	38.821	57.381	126.267	94.4357	41.7735	3.02265	0.00612506
A_55_P1969901	ENSMUST00000103547	mm|12qF2		immunoglobulin heavy variable 1-80 [Source:MGI Symbol;Acc:MGI:4439738] [ENSMUST00000103547]	687.018	720.054	400.356	1223.89	817.076	1006.21	45.2321	65.0909	143.012	602.476	1015.72	84.4449	7.13454	0.00616608
A_55_P2149791	CO046494	mm|6qD3		UI-M-HU0-cqu-o-17-0-UI.r1 NIH_BMAP_HU0 Mus musculus cDNA clone IMAGE:30667264 5', mRNA sequence [CO046494]	39.2792	16.0458	30.2194	9.13536	15.8647	23.7604	5.38173	3.27299	6.10582	28.5148	16.2535	4.92018	5.79548	0.00617311
A_66_P139633	XR_378678	mm|8qA1.1	Fcor	PREDICTED: Mus musculus Foxo1 corepressor (Fcor), misc_RNA [XR_378678]	436.354	470.227	470.94	257.054	367.323	336.317	171.148	220.194	276.62	459.174	320.231	222.654	2.06228	0.00622464
A_55_P2744310	NM_011827	mm|7qB1	Hcst	Mus musculus hematopoietic cell signal transducer (Hcst), mRNA [NM_011827]	3816.18	4629.73	5020.57	3309.07	3049.05	4260.78	1011.52	1753.02	1845.42	4488.83	3539.63	1536.66	2.92117	0.00623407
A_51_P241861	NM_016921	mm|19qA	Tcirg1	Mus musculus T cell, immune regulator 1, ATPase, H+ transporting, lysosomal V0 protein A3 (Tcirg1), transcript variant 1, mRNA [NM_016921]	2420.48	3970.06	3450.23	2372.93	2110.53	4356.75	1052.51	1051.42	1505.03	3280.26	2946.74	1202.99	2.72677	0.00625497
A_55_P2214531	NM_001134458	mm|11qA4	Il9r	Mus musculus interleukin 9 receptor (Il9r), transcript variant 1, mRNA [NM_001134458]	27.9808	68.4158	53.3901	38.6261	58.66	78.918	3.73611	3.35926	9.62085	49.9289	58.7347	5.57208	8.96056	0.00627718
A_55_P2074636	NM_172723	mm|5qG2	Adap1	Mus musculus ArfGAP with dual PH domains 1 (Adap1), mRNA [NM_172723]	6447.03	7558.85	7183.77	6085.01	4756.91	7507.59	2422.25	3684.02	3728.34	7063.22	6116.5	3278.2	2.1546	0.00628723
A_51_P494597	ENSMUST00000045154	mm|4qD2.3	Themis2	thymocyte selection associated family member 2 [Source:MGI Symbol;Acc:MGI:2446213] [ENSMUST00000045154]	8138.73	10588.1	12344.6	8741.24	9035.69	8772.37	2521.38	3655.16	4457.7	10357.2	8849.77	3544.75	2.92183	0.00629688
A_55_P2179341	ENSMUST00000103316	mm|6qC1		immunoglobulin kappa chain variable 9-120 [Source:MGI Symbol;Acc:MGI:3647784] [ENSMUST00000103316]	218.623	345.201	216.466	293.273	224.249	393.776	27.3745	50.254	72.8943	260.096	303.766	50.1743	5.18386	0.00636199
A_51_P151126	NM_013706	mm|4qD3	Cd52	Mus musculus CD52 antigen (Cd52), mRNA [NM_013706]	59590.7	69988.2	62263.1	55492.6	44193.7	55305.5	9380.22	21787.6	19256.6	63947.3	51663.9	16808.1	3.80454	0.00639208
A_66_P111534	NR_131001	mm|7qB4	5430431A17Rik	Mus musculus RIKEN cDNA 5430431A17 gene (5430431A17Rik), long non-coding RNA [NR_131001]	197.94	297.001	237.194	212.087	135.432	355.119	117.74	99.287	130.057	244.045	234.213	115.695	2.10939	0.00640534
A_55_P2065506	ENSMUST00000103513	mm|12qF2		immunoglobulin heavy variable 1-36 [Source:MGI Symbol;Acc:MGI:4439639] [ENSMUST00000103513]	705.613	1480.54	379.072	1985.03	727.032	118.132	38.8451	56.3709	99.3175	855.074	943.397	64.8445	13.1865	0.00641547
A_55_P2003414	NM_023125	mm|16qB1	Kng1	Mus musculus kininogen 1 (Kng1), transcript variant 2, mRNA [NM_023125]	175.854	202.704	107.73	107.158	76.8787	930.071	44.3315	57.8553	56.339	162.096	371.369	52.8419	3.06756	0.00641688
A_66_P132787	ENSMUST00000103277	mm|6qB1		T cell receptor beta, variable 20 [Source:MGI Symbol;Acc:MGI:98589] [ENSMUST00000103277]	44.6248	99.6163	60.003	34.7252	22.0131	52.5249	10.0913	16.2816	17.3018	68.0814	36.4211	14.5583	4.67648	0.00641882
A_51_P438821	NM_023258	mm|7qF3	Pycard	Mus musculus PYD and CARD domain containing (Pycard), mRNA [NM_023258]	4993.62	5891.89	5541.97	4829.83	4138.92	4406.97	1416.32	2367.29	2521.79	5475.82	4458.57	2101.8	2.6053	0.00642492
A_55_P2001262	ENSMUST00000195325	mm|12qF2		immunoglobulin heavy variable 1-2 [Source:MGI Symbol;Acc:MGI:4439924] [ENSMUST00000195325]	992.618	2285.5	674.032	1856.32	1729.29	755.819	60.102	104.176	166.989	1317.38	1447.14	110.423	11.9304	0.00644903
A_55_P2062802	ENSMUST00000103301	mm|6qB2.1		predicted gene, 20730 [Source:MGI Symbol;Acc:MGI:5313039] [ENSMUST00000103301]	239.077	551.437	861.531	1025.46	202.289	121.748	53.9163	63.1821	76.2442	550.682	449.833	64.4475	8.54465	0.00645949
A_52_P336629	NM_001271358	mm|11qB3	Arrb2	Mus musculus arrestin, beta 2 (Arrb2), transcript variant 1, mRNA [NM_001271358]	2108.51	2855.63	2540.44	2195.1	2034.41	2935.72	882.273	1006.54	1388.5	2501.53	2388.41	1092.44	2.28986	0.00646412
A_66_P137230	NM_175554	mm|4qD2.2	Clspn	Mus musculus claspin (Clspn), mRNA [NM_175554]	39.8102	56.9818	31.1024	75.8282	39.3891	29.2884	7.0452	4.44601	11.95	42.6315	48.1686	7.81375	5.45596	0.00648543
A_66_P108011	ENSMUST00000103363	mm|6qC1		immunoglobulin kappa variable 4-50 [Source:MGI Symbol;Acc:MGI:2685915] [ENSMUST00000103363]	806.585	1397.96	455.519	2283.81	3159.44	445.404	154.213	150.056	114.903	886.687	1962.88	139.724	6.34598	0.00649159
A_55_P2050928	XM_006524800	mm|17qB1	C920025E04Rik	PREDICTED: Mus musculus RIKEN cDNA C920025E04 gene (C920025E04Rik), transcript variant X1, mRNA [XM_006524800]	64.3568	60.0567	81.7846	90.9135	83.4808	40.5298	36.5496	29.3243	22.9515	68.7327	71.6414	29.6085	2.32139	0.00652566
A_55_P2798054	NM_001081105	mm|5qC3.1	Rhoh	Mus musculus ras homolog gene family, member H (Rhoh), mRNA [NM_001081105]	3537.15	3843.8	4393.96	3417.93	2679.16	3188.43	980.692	1616.24	1784.39	3924.97	3095.17	1460.44	2.68753	0.00653872
A_51_P409694	NM_019976	mm|3qF3	Psrc1	Mus musculus proline/serine-rich coiled-coil 1 (Psrc1), transcript variant 2, mRNA [NM_019976]	500.699	579.972	768.783	883.641	516.038	827.113	109.044	173.377	231.35	616.484	742.264	171.257	3.59976	0.00656714
A_52_P237077	NM_007956	mm|10qA1	Esr1	Mus musculus estrogen receptor 1 (alpha) (Esr1), transcript variant 1, mRNA [NM_007956]	66.3446	107.767	74.7659	46.6636	48.3806	43.2903	36.8613	38.5667	30.9328	82.9593	46.1115	35.4536	2.33994	0.00659837
A_55_P2062573	NM_001204134	mm|15qA1	C1qtnf3	Mus musculus C1q and tumor necrosis factor related protein 3 (C1qtnf3), transcript variant 1, mRNA [NM_001204134]	884.219	1363	408.08	698.234	814.988	144.765	142.943	89.4489	108.29	885.099	552.662	113.561	7.79406	0.00661673
A_55_P1985351	NM_028060	mm|9qA5.3	Slc35f2	Mus musculus solute carrier family 35, member F2 (Slc35f2), mRNA [NM_028060]	116.042	169.512	160.915	103.968	93.513	146.18	51.9469	48.7698	75.4866	148.823	114.554	58.7344	2.53383	0.00661904
A_55_P2741784	NM_172453	mm|9qC	Pif1	Mus musculus PIF1 5'-to-3' DNA helicase homolog (S. cerevisiae) (Pif1), mRNA [NM_172453]	100.729	154.299	96.4392	120.107	80.04	114.211	3.75796	8.64679	19.6178	117.156	104.786	10.6742	10.9756	0.00663152
A_66_P140313	NM_001271510	mm|7qF5	Lsp1	Mus musculus lymphocyte specific 1 (Lsp1), transcript variant 5, mRNA [NM_001271510]	2983.62	3907.43	3700.55	3053.3	2659.53	2892.72	955.284	1379.34	1717.63	3530.53	2868.52	1350.75	2.61376	0.00663752
A_66_P106189	ENSMUST00000198297	mm|14qC2		T cell receptor alpha variable 14-1 [Source:MGI Symbol;Acc:MGI:3646773] [ENSMUST00000198297]	34.6818	64.4178	44.4901	28.8947	13.9977	59.2909	16.5668	8.13355	10.2682	47.8632	34.0611	11.6562	4.10625	0.00669113
A_55_P2124233	NM_177723	mm|1qH3	Vsig8	Mus musculus V-set and immunoglobulin domain containing 8 (Vsig8), transcript variant 1, mRNA [NM_177723]	218.85	175.12	175.461	91.2723	118.188	193.21	48.2614	72.7455	90.0883	189.81	134.224	70.365	2.69751	0.00670259
A_52_P9656	NM_013552	mm|11qA5	Hmmr	Mus musculus hyaluronan mediated motility receptor (RHAMM) (Hmmr), mRNA [NM_013552]	92.9047	106.24	57.7814	142.254	65.9735	60.6536	14.9556	21.8005	28.8478	85.642	89.6269	21.868	3.91632	0.00670551
A_55_P2152009	NM_021344	mm|5qF	Tesc	Mus musculus tescalcin (Tesc), mRNA [NM_021344]	1172.48	1306.31	1766.03	1885.94	1244.99	1466.86	552.751	676.974	730.916	1414.94	1532.6	653.547	2.16501	0.00672807
A_55_P1952256	NM_172301	mm|13qD1	Ccnb1	Mus musculus cyclin B1 (Ccnb1), mRNA [NM_172301]	66.5056	74.367	49.3895	69.4087	37.2599	38.8246	16.1073	4.37543	7.4135	63.4207	48.4977	9.29875	6.82035	0.00673376
A_51_P141413	NM_010796	mm|11qB3	Clec10a	Mus musculus C-type lectin domain family 10, member A (Clec10a), transcript variant 2, mRNA [NM_010796]	2363.09	3300.02	2902.57	1712.24	1662.54	1779.93	234.738	621.344	672.569	2855.23	1718.24	509.55	5.60342	0.00674163
A_55_P2113210	NM_028195	mm|15qE1	Cyth4	Mus musculus cytohesin 4 (Cyth4), mRNA [NM_028195]	8174.01	10412.7	10765	7862.24	7904.56	9329.81	1688.71	2766.73	3846.76	9783.91	8365.53	2767.4	3.53541	0.00674581
A_30_P01026900	chr12:12916233-12919835_F	mm|12qA1.1		lincRNA:chr12:12916233-12919835 forward strand	75.0047	55.2992	50.4767	46.7944	33.6376	58.4143	16.0303	14.6011	27.1151	60.2602	46.2821	19.2488	3.13059	0.00680323
A_55_P2059606	NM_019963	mm|10qD3	Stat2	Mus musculus signal transducer and activator of transcription 2 (Stat2), mRNA [NM_019963]	4942.58	8375.78	6548.64	6643.2	4231.8	6916.84	2848.77	2490.87	3059.5	6622.33	5930.61	2799.71	2.36536	0.00681138
A_51_P181595	NM_001177510	mm|5qA1	4933402N22Rik	Mus musculus RIKEN cDNA 4933402N22 gene (4933402N22Rik), mRNA [NM_001177510]	30.7431	54.7725	17.3538	34.78	27.9886	17.0606	4.07383	6.34575	3.59849	34.2898	26.6097	4.67269	7.33834	0.00685204
A_66_P100853	NM_001177544	mm|13qA3.1	Hist1h2ao	Mus musculus histone cluster 1, H2ao (Hist1h2ao), mRNA [NM_001177544]	61708.2	67140.7	41705.2	68501.1	40368.4	30922.4	10538.4	10252.8	9984.61	56851.4	46597.3	10258.6	5.54181	0.00693154
A_52_P383089	NM_013488	mm|6qF2	Cd4	Mus musculus CD4 antigen (Cd4), mRNA [NM_013488]	36.9358	69.1345	67.0148	60.8448	47.2622	65.3981	18.7583	15.4616	20.3624	57.695	57.835	18.1941	3.17109	0.00694412
A_51_P389885	NM_011461	mm|10qC1	Spic	Mus musculus Spi-C transcription factor (Spi-1/PU.1 related) (Spic), mRNA [NM_011461]	242.515	532.85	502.246	257.847	269.811	329.606	23.6381	47.5043	78.6948	425.87	285.755	49.9457	8.52665	0.00695677
A_52_P64763	NM_177331	mm|12qA1.1	Gen1	Mus musculus Gen homolog 1, endonuclease (Drosophila) (Gen1), mRNA [NM_177331]	33.0041	35.6414	51.0461	47.2054	36.1334	32.1426	17.8055	20.5972	18.9598	39.8972	38.4938	19.1208	2.08658	0.00697428
A_55_P2935900	AK172047	mm|18qD3	Iigp1	Mus musculus activated spleen cDNA, RIKEN full-length enriched library, clone:F830032P15 product:hypothetical protein, full insert sequence. [AK172047]	293.086	2288.96	1444.36	741.676	424.856	1169.42	28.6563	36.8464	49.4702	1342.14	778.651	38.3243	35.0205	0.00698449
A_66_P135346	NM_020008	mm|6qF3	Clec7a	Mus musculus C-type lectin domain family 7, member a (Clec7a), mRNA [NM_020008]	543.103	433.345	703.456	299.339	429.852	377.667	36.4553	88.2594	125.555	559.968	368.953	83.4231	6.71239	0.00700599
A_51_P233928	NM_008080	mm|10qD3	B4galnt1	Mus musculus beta-1,4-N-acetyl-galactosaminyl transferase 1 (B4galnt1), transcript variant 1, mRNA [NM_008080]	2475.98	2672.31	3105.8	2561.82	2321.01	3187.4	935.982	1250.34	1542.05	2751.36	2690.08	1242.79	2.21386	0.00703473
A_55_P2103837	NM_001256005	mm|5qE5	Gbp4	Mus musculus guanylate binding protein 4 (Gbp4), transcript variant 1, mRNA [NM_001256005]	5803.38	9722.94	6446.07	7351.75	3902.78	6966.65	1379.29	2250.58	2623.97	7324.13	6073.73	2084.61	3.51342	0.00713337
A_51_P345159	NM_026024	mm|1qE4	Ube2t	Mus musculus ubiquitin-conjugating enzyme E2T (putative) (Ube2t), transcript variant 1, mRNA [NM_026024]	424.912	282.387	260.33	464.618	214.167	230.287	132.033	95.4354	137.38	322.543	303.024	121.616	2.65214	0.00717191
A_55_P2788594	NM_008605	mm|9qA1	Mmp12	Mus musculus matrix metallopeptidase 12 (Mmp12), mRNA [NM_008605]	3959.45	921.236	959.228	419.708	595.192	1362.81	142.804	95.2984	53.0371	1946.64	792.569	97.0464	20.0588	0.00718137
A_66_P118063	ENSMUST00000195359	mm|12qF2		immunoglobulin heavy variable V1-59 [Source:MGI Symbol;Acc:MGI:3644474] [ENSMUST00000195359]	746.829	1564.53	424.326	1242.02	931.168	406.112	47.6045	80.3806	118.603	911.894	859.765	82.1961	11.0941	0.00719617
A_51_P351970	NM_008234	mm|19qC3	Hells	Mus musculus helicase, lymphoid specific (Hells), mRNA [NM_008234]	74.9784	124.373	94.874	96.2687	133.81	82.5651	34.2701	14.7852	23.6518	98.0752	104.215	24.2357	4.04673	0.00721815
A_51_P144052	NM_172393	mm|10qB2	Aim1	Mus musculus absent in melanoma 1 (Aim1), mRNA [NM_172393]	3567.21	4260.13	4749.96	4358.92	3495.3	3632.92	1694.65	1861.56	2517.5	4192.43	3829.05	2024.57	2.07078	0.00722886
A_66_P109731	ENSMUST00000196768	mm|6qC1		immunoglobulin kappa chain variable 9-124 [Source:MGI Symbol;Acc:MGI:3646892] [ENSMUST00000196768]	173.192	393.148	293.345	223.973	348.908	314.522	39.2073	69.2399	70.1686	286.562	295.801	59.5386	4.81304	0.007233
A_55_P2099560	NM_031159	mm|6qF1	Apobec1	Mus musculus apolipoprotein B mRNA editing enzyme, catalytic polypeptide 1 (Apobec1), transcript variant 1, mRNA [NM_031159]	4077.52	6634.01	5495.48	4306	3646.04	5669.67	1458.2	1890.93	2431.86	5402.34	4540.57	1927	2.8035	0.00724495
A_51_P190111	NM_008566	mm|8qC1	Mcm5	Mus musculus minichromosome maintenance deficient 5, cell division cycle 46 (S. cerevisiae) (Mcm5), transcript variant 1, mRNA [NM_008566]	1482.34	1718.96	1025.12	2080.96	881.101	948.548	646.815	451.119	539.035	1408.81	1303.54	545.656	2.58186	0.00724629
A_51_P335460	NM_009132	mm|12qB1	Scin	Mus musculus scinderin (Scin), transcript variant 2, mRNA [NM_009132]	171.704	86.9557	127.849	122.584	124.474	106.244	22.0431	23.9715	43.6529	128.836	117.767	29.8892	4.31046	0.0072509
A_66_P115947	XR_388655	mm|11qB1.3	Slc36a3os	PREDICTED: Mus musculus solute carrier family 36 (proton/amino acid symporter), member 3, opposite strand (Slc36a3os), transcript variant X2, ncRNA [XR_388655]	45.6065	79.7934	108.09	70.9775	52.8965	39.7973	4.1954	14.7392	7.92697	77.8299	54.5571	8.95387	8.69232	0.00726975
A_52_P401504	NM_011582	mm|13qC3	Thbs4	Mus musculus thrombospondin 4 (Thbs4), mRNA [NM_011582]	525.005	340.412	104.517	207.546	124.117	106.183	11.4621	17.562	26.4874	323.311	145.949	18.5038	17.4727	0.00727039
A_55_P1972605	NM_009631	mm|3qF2.2	Adora3	Mus musculus adenosine A3 receptor (Adora3), mRNA [NM_009631]	339.732	288.371	368.399	272.021	389.308	403.848	141.364	117.96	192.45	332.167	355.059	150.592	2.20575	0.00727722
A_65_P08125	AK139611	mm|14qE2.3	D14Ertd426e	Mus musculus 2 cells egg cDNA, RIKEN full-length enriched library, clone:B020006F14 product:unclassifiable, full insert sequence. [AK139611]	24.1952	28.1783	40.219	30.6039	20.5211	23.6199	4.01906	7.24481	9.80863	30.8642	24.915	7.02417	4.394	0.00730349
A_66_P117149	NM_001167784	mm|19qA	Tcirg1	Mus musculus T cell, immune regulator 1, ATPase, H+ transporting, lysosomal V0 protein A3 (Tcirg1), transcript variant 3, mRNA [NM_001167784]	11476.3	20181.5	15507	10793	11339.8	21844.9	5235.6	5144.16	7119.33	15721.6	14659.2	5833.03	2.69527	0.00733952
A_55_P2742690	BC051526	mm|18qE4	Cd226	Mus musculus CD226 antigen, mRNA (cDNA clone IMAGE:3328279), complete cds. [BC051526]	126.639	331.635	195.085	147.456	103.209	299.854	36.1215	48.3976	51.6102	217.786	183.506	45.3765	4.79954	0.00737471
A_55_P2127699	NM_011089	mm|7qA1	Pira2	Mus musculus paired-Ig-like receptor A2 (Pira2), mRNA [NM_011089]	288.102	244.195	241.114	215.51	212.889	305.054	70.9685	115.373	125.349	257.804	244.484	103.897	2.48134	0.00741398
A_55_P2151685	NM_011088	mm|7qA1	Pira11	Mus musculus paired-Ig-like receptor A11 (Pira11), mRNA [NM_011088]	1166.4	1026.02	1446.41	1056.15	1135.22	1227.29	272.915	514.763	457.308	1212.94	1139.55	414.995	2.92278	0.00742765
A_51_P428056	ENSMUST00000193950	mm|12qF2		immunoglobulin heavy variable 1-37 [Source:MGI Symbol;Acc:MGI:4439640] [ENSMUST00000193950]	582.848	1043.04	335.046	1546.9	455.07	138.505	21.432	46.8996	85.3135	653.643	713.491	51.2151	12.7627	0.00743885
A_52_P56751	NM_008879	mm|14qD3	Lcp1	Mus musculus lymphocyte cytosolic protein 1 (Lcp1), transcript variant 2, mRNA [NM_008879]	12981.5	18000.8	14796.2	13579.2	11072.1	15704.7	5384.8	7465.79	8116.7	15259.5	13452	6989.1	2.18333	0.00745494
A_55_P1966204	NM_021704	mm|6qF1	Cxcl12	Mus musculus chemokine (C-X-C motif) ligand 12 (Cxcl12), transcript variant 1, mRNA [NM_021704]	1961.46	3502.28	1982.07	2055.33	1729.84	1801.16	561.708	759.413	906.847	2481.94	1862.11	742.656	3.34197	0.00745985
A_52_P11901	NM_011210	mm|1qE4	Ptprc	Mus musculus protein tyrosine phosphatase, receptor type, C (Ptprc), transcript variant 2, mRNA [NM_011210]	1529.59	1931.73	1713.56	1595.53	1113.1	1971.96	451.318	781.955	777.383	1724.96	1560.19	670.219	2.57373	0.00748272
A_52_P818828	AK033846	mm|7qF1		Mus musculus adult male epididymis cDNA, RIKEN full-length enriched library, clone:9230119B03 product:unclassifiable, full insert sequence. [AK033846]	15.4858	24.2017	10.2879	19.1875	8.12561	22.7494	4.26242	3.8153	4.94051	16.6585	16.6875	4.33941	3.83888	0.00749614
A_51_P496540	NM_012009	mm|1qH3	Sh2d1b1	Mus musculus SH2 domain containing 1B1 (Sh2d1b1), mRNA [NM_012009]	266.095	188.577	321.475	128.835	243.581	153.75	83.9897	105.571	116.225	258.716	175.388	101.928	2.53821	0.00750359
A_55_P2163729	NM_001013778	mm|16qA1	Tvp23a	Mus musculus trans-golgi network vesicle protein 23A (Tvp23a), mRNA [NM_001013778]	256.749	390.857	268.04	438.827	151.839	194.205	26.2386	71.6557	69.3501	305.215	261.624	55.7481	5.4749	0.00751178
A_55_P2831500	NM_177686	mm|6qF3	Clec12a	Mus musculus C-type lectin domain family 12, member a (Clec12a), mRNA [NM_177686]	5616.38	8176.57	5886.89	5353.27	4638.23	4030.57	778.698	1815.66	1855.09	6559.95	4674.02	1483.15	4.42298	0.00751306
A_51_P419656	NM_020268	mm|7qB4	Klk1b27	Mus musculus kallikrein 1-related peptidase b27 (Klk1b27), mRNA [NM_020268]	155.889	70.4378	86.1673	95.4996	53.0679	26.3541	24.7837	10.7662	8.49762	104.165	58.3072	14.6825	7.09446	0.00752506
A_51_P432180	NM_001029842	mm|11qE1	Slc16a6	Mus musculus solute carrier family 16 (monocarboxylic acid transporters), member 6 (Slc16a6), transcript variant 1, mRNA [NM_001029842]	1422.68	2480.47	2350.81	2132.43	1515.03	3348.14	417.544	562.998	785.053	2084.65	2331.87	588.531	3.54213	0.00753656
A_55_P1958400	TC1593528	0			448.343	254.313	208.27	336.175	103.313	180.265	54.5459	90.9022	78.1615	303.642	206.584	74.5365	4.07373	0.0075631
A_51_P352232	AK148314	mm|4qD2.2	Ppt1	Mus musculus B16 F10Y cells cDNA, RIKEN full-length enriched library, clone:G370087F11 product:palmitoyl-protein thioesterase 1, full insert sequence. [AK148314]	50.2321	48.8182	35.416	41.1418	32.5522	50.4297	14.2864	9.07865	18.7276	44.8221	41.3745	14.0309	3.19453	0.0075638
A_55_P2048912	NM_001033308	mm|4qD2.3	Themis2	Mus musculus thymocyte selection associated family member 2 (Themis2), mRNA [NM_001033308]	1048.24	1714	1671.97	1184.36	1095.83	1192.95	313.066	424.554	591.472	1478.07	1157.71	443.03	3.33628	0.00756631
A_51_P277088	NM_008340	mm|17qA3.3	Igfals	Mus musculus insulin-like growth factor binding protein, acid labile subunit (Igfals), mRNA [NM_008340]	29.0687	44.8374	52.5485	40.6623	32.0558	39.2598	12.8361	11.9663	17.8449	42.1515	37.326	14.2158	2.96513	0.00762017
A_52_P265556	ENSMUST00000103333	mm|6qC1		immunoglobulin kappa chain variable 4-91 [Source:MGI Symbol;Acc:MGI:3642277] [ENSMUST00000103333]	222.659	218.859	87.7843	248.942	757.272	59.1751	30.5109	38.8112	24.6999	176.434	355.13	31.3407	5.62955	0.00762167
A_55_P2029420	NM_183287	mm|16qA3	2610318N02Rik	Mus musculus RIKEN cDNA 2610318N02 gene (2610318N02Rik), mRNA [NM_183287]	308.415	754.579	430.06	476.057	209.023	395.072	120.643	53.9467	83.2977	497.685	360.05	85.9625	5.78955	0.0076273
A_51_P472033	ENSMUST00000044231	mm|12qE	Serpina10	serine (or cysteine) peptidase inhibitor, clade A (alpha-1 antiproteinase, antitrypsin), member 10 [Source:MGI Symbol;Acc:MGI:2667725] [ENSMUST00000044231]	47.1888	56.3475	89.3946	71.831	49.8529	116.399	17.5541	22.7405	12.3595	64.3103	79.361	17.5514	3.66411	0.00763827
A_55_P2757442	NM_010807	mm|4qD2.2	Marcksl1	Mus musculus MARCKS-like 1 (Marcksl1), mRNA [NM_010807]	75.2836	199.571	115.146	86.8365	72.8841	131.759	18.1538	26.2236	30.3821	130	97.1599	24.9198	5.21673	0.00766841
A_55_P2181386	NM_182928	mm|15qE3	Adm2	Mus musculus adrenomedullin 2 (Adm2), mRNA [NM_182928]	47.1865	55.5848	38.8315	132.575	24.7128	38.828	13.9942	5.94394	13.7811	47.2009	65.3719	11.2398	4.19946	0.00768419
A_51_P301367	NM_172435	mm|XqD	P2ry10	Mus musculus purinergic receptor P2Y, G-protein coupled 10 (P2ry10), mRNA [NM_172435]	1078.43	577.974	718.698	869.393	561.415	605.756	256.549	323.39	296.91	791.699	678.855	292.283	2.70868	0.00769582
A_51_P144134	NM_027572	mm|10qB1	Slc22a16	Mus musculus solute carrier family 22 (organic cation transporter), member 16 (Slc22a16), mRNA [NM_027572]	172.411	151.91	264.746	147.801	222.508	142.978	47.6695	76.4156	70.0993	196.355	171.096	64.7281	3.03354	0.00772506
A_52_P520495	NM_011693	mm|3qG1	Vcam1	Mus musculus vascular cell adhesion molecule 1 (Vcam1), mRNA [NM_011693]	815.713	621.254	575.041	726.29	515.101	559.314	292.288	299.499	394.946	670.669	600.235	328.911	2.03906	0.00773185
A_66_P111254	AK043564	mm|1qG3	A830008E24Rik	Mus musculus 10 days neonate cortex cDNA, RIKEN full-length enriched library, clone:A830008E24 product:unclassifiable, full insert sequence. [AK043564]	51.0409	64.4336	60.9157	53.0044	35.8817	88.6175	33.753	20.1811	25.6143	58.7967	59.1679	26.5161	2.2174	0.00775971
A_66_P110343	NM_028035	mm|6qB3	Snx10	Mus musculus sorting nexin 10 (Snx10), transcript variant 1, mRNA [NM_028035]	792.687	779.524	771.342	653.547	527.372	578.446	256.781	303.209	347.15	781.184	586.455	302.38	2.58345	0.00780745
A_66_P105250	ENSMUST00000103387	mm|6qC1		immunoglobulin kappa variable 8-21 [Source:MGI Symbol;Acc:MGI:1330840] [ENSMUST00000103387]	388.076	1036.15	386.1	124.723	145.574	46.1951	115.198	52.1324	57.9658	603.44	105.497	75.0987	8.0353	0.00782008
A_66_P139675	ENSMUST00000193003	mm|6qB1		T cell receptor beta, variable 31 [Source:MGI Symbol;Acc:MGI:98588] [ENSMUST00000193003]	57.0168	73.3559	63.2361	58.6885	40.4629	92.3932	10.9505	20.2239	25.2474	64.5363	63.8482	18.8073	3.43145	0.0078245
A_55_P2073024	NM_001034859	mm|18qD3	Gm4841	Mus musculus predicted gene 4841 (Gm4841), mRNA [NM_001034859]	579.879	1287.71	1035.64	760.454	458.384	653.855	4.21252	32.5021	47.512	967.741	624.231	28.0755	34.4692	0.00783908
A_55_P2121151	NR_040355	mm|4qE1	Znf41-ps	Mus musculus ZNF41, pseudogene (Znf41-ps), non-coding RNA [NR_040355]	261.3	296.77	270.866	241.486	191.518	383.969	76.7663	98.0359	149.282	276.312	272.325	108.028	2.55778	0.00785662
A_55_P2085181	NM_028083	mm|16qC4	Chaf1b	Mus musculus chromatin assembly factor 1, subunit B (p60) (Chaf1b), mRNA [NM_028083]	1480.42	1927.11	1179.3	1745.36	1158.96	1040.95	774.359	646.879	717.996	1528.94	1315.09	713.078	2.14415	0.00787303
A_52_P650028	NM_001285927	mm|1qC4	Dock10	Mus musculus dedicator of cytokinesis 10 (Dock10), transcript variant 2, mRNA [NM_001285927]	2036.78	2712.45	3050.49	2015.09	2204.01	2711.51	998.708	921.318	1392.41	2599.91	2310.2	1104.15	2.35468	0.00787726
A_55_P2030647	NM_001007268	mm|14qA3	Dusp13	Mus musculus dual specificity phosphatase 13 (Dusp13), transcript variant 1, mRNA [NM_001007268]	83.8983	37.632	90.3086	27.0971	69.9562	70.4254	14.6804	13.8699	18.3731	70.613	55.8262	15.6411	4.51456	0.00788882
A_55_P2099961	NM_178186	mm|13qA3.1	Hist1h2ag	Mus musculus histone cluster 1, H2ag (Hist1h2ag), mRNA [NM_178186]	83465.7	73493.2	52352.3	91844.9	49850.4	37123.4	16322.6	15852.8	15243.7	69770.4	59606.3	15806.4	4.41407	0.00790578
A_55_P1994927	NM_144538	mm|19qA	Rab3il1	Mus musculus RAB3A interacting protein (rabin3)-like 1 (Rab3il1), mRNA [NM_144538]	2723.2	4080.23	2585.05	2291.29	2055	2289.62	894.077	1339.83	1324.46	3129.5	2211.97	1186.12	2.63842	0.00792336
A_52_P417890	NM_010555	mm|1qB	Il1r2	Mus musculus interleukin 1 receptor, type II (Il1r2), mRNA [NM_010555]	123.49	57.1197	96.2194	163.178	82.1595	128.404	30.7005	27.0567	22.9834	92.2764	124.581	26.9135	3.42863	0.00794909
A_55_P2133220	NM_001013377	mm|4qB1	Arhgef39	Mus musculus Rho guanine nucleotide exchange factor (GEF) 39 (Arhgef39), mRNA [NM_001013377]	330.277	614.437	368.936	543.387	310.706	501.088	152.537	124.218	171.245	437.883	451.727	149.334	2.93225	0.00797192
A_66_P126211	NM_001169153	mm|11qE2	Cd300lf	Mus musculus CD300 antigen like family member F (Cd300lf), transcript variant 1, mRNA [NM_001169153]	82.3368	147.021	177.662	91.0394	106.96	189.178	28.57	22.6137	42.5587	135.673	129.059	31.2475	4.3419	0.00798722
A_55_P2044432	ENSMUST00000181793	mm|14qC2		T cell receptor alpha variable 6N-6 [Source:MGI Symbol;Acc:MGI:3642618] [ENSMUST00000181793]	9.94799	25.9653	22.6161	10.5001	7.79757	19.9138	4.23055	4.29535	3.38684	19.5098	12.7372	3.97091	4.91318	0.00799004
A_55_P2045976	ENSMUST00000103274	mm|6qB1		T cell receptor beta, variable 16 [Source:MGI Symbol;Acc:MGI:98585] [ENSMUST00000103274]	143.193	173.719	169.172	106.43	193.238	199.856	45.8578	81.4506	72.8423	162.028	166.508	66.7169	2.42859	0.00799132
A_55_P1991811	NM_001024230	mm|11qB1.2	Gm5431	Mus musculus predicted gene 5431 (Gm5431), mRNA [NM_001024230]	274.291	309.769	341.741	257.044	256.956	264.847	143.685	124.002	193.151	308.6	259.616	153.613	2.00895	0.00802718
A_51_P333279	NM_008227	mm|3qF1	Hcn3	Mus musculus hyperpolarization-activated, cyclic nucleotide-gated K+ 3 (Hcn3), mRNA [NM_008227]	44.3826	62.4103	69.8185	60.4091	19.6827	105.422	13.2613	14.0601	13.6313	58.8704	61.838	13.6509	4.31258	0.00802888
A_66_P118245	NM_199146	mm|7qE3	Trim30d	Mus musculus tripartite motif-containing 30D (Trim30d), transcript variant 1, mRNA [NM_199146]	304.783	462.892	451.369	427.642	245.992	390.278	167.892	173.611	216.623	406.348	354.637	186.042	2.18417	0.00803194
A_52_P349540	ENSMUST00000183265	mm|5qB2	Rnf4	ring finger protein 4 [Source:MGI Symbol;Acc:MGI:1201691] [ENSMUST00000183265]	19.5881	26.6627	10.6063	6.81573	7.26182	73.7693	4.10323	5.06683	4.49251	18.9524	29.2823	4.55419	4.16152	0.00804275
A_51_P435968	NM_134131	mm|18qD1	Tnfaip8	Mus musculus tumor necrosis factor, alpha-induced protein 8 (Tnfaip8), transcript variant 1, mRNA [NM_134131]	1350.29	946.343	1087.45	1125.19	832.437	772.925	456.936	642.55	571.218	1128.03	910.185	556.901	2.02554	0.00804355
A_66_P100554	XR_863701	mm|8qE1	A530010L16Rik	PREDICTED: Mus musculus RIKEN cDNA A530010L16 gene (A530010L16Rik), misc_RNA [XR_863701]	162.551	403.089	413.396	235.945	173.202	640.18	38.2901	53.1685	71.3177	326.345	349.775	54.2588	6.01461	0.00804481
A_55_P2155560	ENSMUST00000103494	mm|12qF2		immunoglobulin heavy variable V1-5 [Source:MGI Symbol;Acc:MGI:3704121] [ENSMUST00000103494]	569.235	842.82	281.689	1162.27	421.083	214.108	36.7756	61.7672	101.256	564.581	599.153	66.5998	8.47722	0.00805518
A_51_P166556	NM_008196	mm|13qD2.2	Gzmk	Mus musculus granzyme K (Gzmk), mRNA [NM_008196]	566.781	261.027	349.622	257.606	41.4571	87.0623	4.36135	37.4915	3.93549	392.477	128.708	15.2628	25.7146	0.00806204
A_52_P387009	NM_028133	mm|12qC1	Egln3	Mus musculus egl-9 family hypoxia-inducible factor 3 (Egln3), mRNA [NM_028133]	90.4788	66.3093	84.3444	95.481	123.131	77.0624	27.8297	25.6179	43.6189	80.3775	98.5581	32.3555	2.4842	0.00811577
A_55_P2044554	AK163027	mm|10qD3	Tespa1	Mus musculus 0 day neonate thymus cDNA, RIKEN full-length enriched library, clone:A430083A01 product:hypothetical protein, full insert sequence. [AK163027]	79.7731	185.126	183.534	126.565	88.1653	483.269	29.0233	29.9418	40.0273	149.478	232.666	32.9975	4.52998	0.00814514
A_51_P294891	NM_133249	mm|18qE1	Ppargc1b	Mus musculus peroxisome proliferative activated receptor, gamma, coactivator 1 beta (Ppargc1b), mRNA [NM_133249]	450.318	707.919	561.848	528.565	390.251	625.381	276.802	227.581	299.024	573.362	514.732	267.802	2.14099	0.00815596
A_55_P2499113	NM_001122954	mm|4qD3	Pla2g5	Mus musculus phospholipase A2, group V (Pla2g5), transcript variant 1, mRNA [NM_001122954]	105.565	131.45	274.371	265.972	192.455	339.818	34.6597	42.1125	29.9522	170.462	266.082	35.5748	4.79166	0.00817349
A_55_P2026139	NM_001013773	mm|5qG2	Nxpe5	Mus musculus neurexophilin and PC-esterase domain family, member 5 (Nxpe5), mRNA [NM_001013773]	188.016	183.244	146.651	100.582	106.031	79.8653	8.15911	18.4036	39.4113	172.637	95.4927	21.9913	7.85023	0.00818998
A_55_P2743802	NM_001081441	mm|5qA3	Wdr86	Mus musculus WD repeat domain 86 (Wdr86), mRNA [NM_001081441]	209.568	384.54	296.957	215.06	171.83	222.9	50.8663	68.6041	109.089	297.022	203.263	76.1866	3.89861	0.00819409
A_51_P160754	NM_031159	mm|6qF1	Apobec1	Mus musculus apolipoprotein B mRNA editing enzyme, catalytic polypeptide 1 (Apobec1), transcript variant 1, mRNA [NM_031159]	2384.57	3640.74	2925.31	2364.81	2030.21	3314.81	777.328	1124.74	1384.08	2983.54	2569.94	1095.38	2.72374	0.00821524
A_55_P2738807	NM_177611	mm|2qA3	Psd4	Mus musculus pleckstrin and Sec7 domain containing 4 (Psd4), mRNA [NM_177611]	617.27	722.296	818.013	651.004	577.491	897.996	217.355	280.319	388.979	719.193	708.83	295.551	2.4334	0.00822078
A_66_P108468	NM_001206684	mm|14qB	2610528A11Rik	Mus musculus RIKEN cDNA 2610528A11 gene (2610528A11Rik), mRNA [NM_001206684]	116.78	75.3126	127.335	143.256	107.023	162.815	21.2768	40.04	34.1412	106.476	137.698	31.8193	3.34626	0.00822687
A_51_P230098	NM_023209	mm|14qD1	Pbk	Mus musculus PDZ binding kinase (Pbk), mRNA [NM_023209]	175.211	167.315	80.5586	331.413	131.97	56.7747	38.41	19.6617	29.8543	141.028	173.386	29.3087	4.81183	0.00823437
A_65_P15533	ENSMUST00000129777	mm|11qD	Top2a	topoisomerase (DNA) II alpha [Source:MGI Symbol;Acc:MGI:98790] [ENSMUST00000129777]	34.0514	112.144	34.7878	81.5232	29.2328	59.635	3.72579	3.38453	8.42548	60.3277	56.797	5.1786	11.6494	0.00825244
A_55_P2134277	ENSMUST00000103504	mm|12qF2		immunoglobulin heavy variable V1-18 [Source:MGI Symbol;Acc:MGI:4439780] [ENSMUST00000103504]	442.66	1107.94	307.888	1455.6	468.489	115.095	32.1029	40.4215	89.7318	619.495	679.729	54.0854	11.454	0.0083081
A_55_P2734567	NM_019670	mm|14qE1	Diap3	Mus musculus diaphanous homolog 3 (Drosophila) (Diap3), mRNA [NM_019670]	84.2994	155.598	66.4179	157.444	60.2424	83.1399	27.572	23.282	29.44	102.105	100.275	26.7646	3.81493	0.00830955
A_55_P2124586	NM_001081642	mm|XqA7.3	Xlr4a	Mus musculus X-linked lymphocyte-regulated 4A (Xlr4a), mRNA [NM_001081642]	612.615	938.697	1047.33	786.847	445.049	1041.57	184.03	270.793	343.575	866.213	757.821	266.133	3.25481	0.00833277
A_55_P2010301	NM_009245	mm|12qE	Serpina1c	Mus musculus serine (or cysteine) peptidase inhibitor, clade A, member 1C (Serpina1c), mRNA [NM_009245]	108.235	92.3542	431.006	148.329	314.433	213.858	4.40065	10.2745	14.5333	210.532	225.54	9.73615	21.6237	0.0083562
A_55_P2241663	AK148045	mm|7qF3	5830432E09Rik	Mus musculus B16 F10Y cells cDNA, RIKEN full-length enriched library, clone:G370003E19 product:unclassifiable, full insert sequence. [AK148045]	38.8726	56.8334	65.5111	65.0727	38.4275	71.0259	4.1865	6.33143	14.965	53.7391	58.1754	8.49431	6.32648	0.00839568
A_55_P2165414	NM_001252569	mm|12qE	Serpina1a	Mus musculus serine (or cysteine) peptidase inhibitor, clade A, member 1A (Serpina1a), transcript variant 2, mRNA [NM_001252569]	135.825	118.144	470.186	171.355	374.832	217.65	20.9654	27.0548	17.306	241.385	254.613	21.7754	11.0852	0.00840474
A_55_P1972872	NM_001005858	mm|19qC1	Ifit3b	Mus musculus RIKEN cDNA I830012O16 gene (I830012O16Rik), mRNA [NM_001005858]	1125.23	1829.65	1475.42	1306.29	1172.91	989.904	770.676	668.377	700.794	1476.77	1156.37	713.282	2.07038	0.00841017
A_66_P140229	ENSMUST00000173181	mm|17qB1		olfactory receptor 754, pseudogene 1 [Source:MGI Symbol;Acc:MGI:3030588] [ENSMUST00000173181]	24.0833	30.0326	44.5111	29.5438	6.40571	41.5921	11.8686	14.3846	11.8951	32.8757	25.8472	12.7161	2.58535	0.00844402
A_51_P265806	NM_030601	mm|3qH2	Clca3a2	Mus musculus chloride channel calcium activated 3A2 (Clca3a2), mRNA [NM_030601]	211.614	336.763	268.112	157.322	220.701	348.008	64.3928	42.5428	103.807	272.163	242.01	70.2475	3.87435	0.00847773
A_66_P105596	ENSMUST00000103396	mm|6qC1		immunoglobulin kappa variable 3-12 [Source:MGI Symbol;Acc:MGI:1330815] [ENSMUST00000103396]	678.857	413.958	320.942	219.969	870.593	92.6353	36.3713	101.957	87.314	471.253	394.399	75.2142	6.26547	0.00850018
A_51_P139108	NM_019696	mm|2qF1	Cpxm1	Mus musculus carboxypeptidase X 1 (M14 family) (Cpxm1), mRNA [NM_019696]	3872.68	6434.62	5079.54	4842.85	4046.54	6681.95	1191.29	1645.92	2227.84	5128.95	5190.45	1688.35	3.03785	0.00851839
A_55_P2811079	NM_027758	mm|8qC2	Tbc1d9	Mus musculus TBC1 domain family, member 9 (Tbc1d9), transcript variant 2, mRNA [NM_027758]	1522.34	1267.48	1649.8	1301.47	1301.71	1151.17	683.284	681.109	657.432	1479.87	1251.45	673.942	2.19585	0.00855082
A_55_P1966774	NM_001199940	mm|12qE	Serpina3i	Mus musculus serine (or cysteine) peptidase inhibitor, clade A, member 3I (Serpina3i), mRNA [NM_001199940]	329.73	445.351	312.172	470.938	216.705	351.854	68.9621	139.676	129.566	362.418	346.499	112.735	3.21478	0.00856477
A_55_P1955015	NM_178440	mm|11qA1	Myo1g	Mus musculus myosin IG (Myo1g), mRNA [NM_178440]	17373.3	21934.4	23237.3	22358.6	17151.6	21846.7	6109.7	8498.65	10932.3	20848.3	20452.3	8513.55	2.44884	0.00860128
A_66_P103232	ENSMUST00000103366	mm|6qC1		immunoglobulin kappa chain variable 5-45 [Source:MGI Symbol;Acc:MGI:4439774] [ENSMUST00000103366]	395.446	1730.68	615.288	1060.6	888.487	263.77	77.1492	85.1089	103.425	913.803	737.618	88.5609	10.3184	0.00860181
A_66_P137861	NM_001276445	mm|5qC3.1	Tlr1	Mus musculus toll-like receptor 1 (Tlr1), transcript variant 2, mRNA [NM_001276445]	800.328	1355.18	1267.31	886.877	747.951	1203.82	158.344	283.538	377.919	1140.94	946.217	273.267	4.17518	0.00860682
A_55_P2487394	NM_009854	mm|11qE2	Cd7	Mus musculus CD7 antigen (Cd7), mRNA [NM_009854]	166.505	93.5516	116.649	124.436	58.5795	81.6804	52.0574	48.0369	57.5434	125.568	88.2319	52.5459	2.38969	0.00860979
A_51_P445473	NM_013524	mm|2qA3	Fut7	Mus musculus fucosyltransferase 7 (Fut7), transcript variant 1, mRNA [NM_013524]	710.823	1032.13	1126.46	680.703	627.058	966.789	222.905	303.313	423.882	956.47	758.184	316.7	3.02012	0.00861282
A_66_P104661	ENSMUST00000072612	mm|9qF3	4921528I07Rik	RIKEN cDNA 4921528I07 gene [Source:MGI Symbol;Acc:MGI:1924299] [ENSMUST00000072612]	18.8109	48.922	60.4359	24.6284	14.7908	65.1454	5.00935	6.93742	7.09898	42.7229	34.8549	6.34858	6.72952	0.00865015
A_52_P281941	NM_178395	mm|8qA4	Zdhhc2	Mus musculus zinc finger, DHHC domain containing 2 (Zdhhc2), mRNA [NM_178395]	315.301	207.037	234.238	251.391	159.292	192.059	123.223	86.761	122.697	252.192	200.914	110.894	2.27418	0.00865214
A_55_P2161595	NM_001130419	mm|4qD2.2	Hpca	Mus musculus hippocalcin (Hpca), transcript variant 1, mRNA [NM_001130419]	20.7224	77.1333	34.176	42.007	33.9353	26.6184	4.92519	3.78147	6.89138	44.0106	34.1869	5.19935	8.46463	0.00865864
A_55_P2745508	ENSMUST00000103426	mm|12qF1		immunoglobulin heavy constant mu [Source:MGI Symbol;Acc:MGI:96448] [ENSMUST00000103426]	151080	35221.8	46658.8	73779.2	74638.7	127948	5951.18	6119.81	8729.99	77653.6	92122.1	6933.66	11.1995	0.00865957
A_51_P469951	NM_080448	mm|6qE3	Srgap3	Mus musculus SLIT-ROBO Rho GTPase activating protein 3 (Srgap3), mRNA [NM_080448]	386.219	632.737	492.594	313.309	327.015	500.944	190.139	209.458	260.577	503.85	380.423	220.058	2.28962	0.00866165
A_55_P2034655	ENSMUST00000195192	mm|12qF1		immunoglobulin heavy constant gamma 2C [Source:MGI Symbol;Acc:MGI:2686979] [ENSMUST00000195192]	36806.6	89348.1	11543	85102.3	71258.1	12720.6	64.1341	64.459	73.2209	45899.2	56360.3	67.2713	682.3	0.00868895
A_66_P122499	NM_009858	mm|6qC1	Cd8b1	Mus musculus CD8 antigen, beta chain 1 (Cd8b1), mRNA [NM_009858]	6600.36	4898.11	7078.72	3310.43	2316.2	2697.99	927.947	2102.47	1956.71	6192.4	2774.87	1662.38	3.72503	0.00870666
A_55_P2186942	ENSMUST00000103330	mm|6qC1		immunoglobulin kappa variable 10-94 [Source:MGI Symbol;Acc:MGI:3646140] [ENSMUST00000103330]	174.374	469.517	207.847	271.539	1133.05	205.314	30.1859	62.3564	44.3162	283.912	536.635	45.6195	6.22349	0.00871825
A_55_P2062757	NM_010758	mm|7qB1	Mag	Mus musculus myelin-associated glycoprotein (Mag), mRNA [NM_010758]	209.165	252.552	361.083	112.758	238.717	237.204	59.6899	86.4892	112.287	274.267	196.226	86.1553	3.1834	0.00874711
A_51_P464769	NM_009791	mm|1qF	Aspm	Mus musculus asp (abnormal spindle)-like, microcephaly associated (Drosophila) (Aspm), mRNA [NM_009791]	31.0216	28.6837	18.025	46.9845	21.5293	185.442	3.97202	7.84657	8.16757	25.9101	84.6521	6.66205	3.88921	0.00876414
A_55_P2003753	NM_001099631	mm|4qD3	Sh2d5	Mus musculus SH2 domain containing 5 (Sh2d5), mRNA [NM_001099631]	58.396	104.859	70.9515	54.6466	40.4576	103.44	19.451	31.0036	15.4055	78.0687	66.1814	21.9534	3.55612	0.00877343
A_52_P627816	NM_019984	mm|14qC3	Tgm1	Mus musculus transglutaminase 1, K polypeptide (Tgm1), transcript variant 2, mRNA [NM_019984]	154.781	193.056	168.469	151.192	143.723	247.515	90.8428	62.8906	98.6936	172.102	180.81	84.1423	2.04537	0.00878338
A_66_P114784	NM_013737	mm|17qB3	Pla2g7	Mus musculus phospholipase A2, group VII (platelet-activating factor acetylhydrolase, plasma) (Pla2g7), mRNA [NM_013737]	527.495	484.51	486.903	281.834	321.824	365.851	51.6811	81.1738	98.3725	499.636	323.17	77.0758	6.4824	0.00881304
A_51_P429335	NM_019429	mm|13qA3.1	Prss16	Mus musculus protease, serine 16 (thymus) (Prss16), mRNA [NM_019429]	27.0298	65.7057	46.5928	58.1916	37.8258	45.8817	13.4238	9.86776	12.3675	46.4428	47.2997	11.8864	3.90723	0.0088837
A_55_P2542833	XR_376954	mm|5qC1	Gm30178	PREDICTED: Mus musculus predicted gene, 30178 (Gm30178), ncRNA [XR_376954]	54.8031	110.611	97.2792	78.433	29.5247	66.8263	23.6947	28.3569	31.8031	87.5643	58.2613	27.9516	3.13271	0.00889593
A_55_P2036567	NM_011691	mm|17qD	Vav1	Mus musculus vav 1 oncogene (Vav1), transcript variant 1, mRNA [NM_011691]	7928.85	11535.8	10373.4	8872.44	7033.51	10749.1	2172.22	3339.33	4455.46	9946.02	8885	3322.34	2.99368	0.008906
A_55_P2101757	NM_183089	mm|15qD1	Dscc1	Mus musculus defective in sister chromatid cohesion 1 homolog (S. cerevisiae) (Dscc1), mRNA [NM_183089]	68.5149	100.186	47.0638	93.8341	51.8437	39.3644	24.1396	25.4464	20.9025	71.9216	61.6807	23.4962	3.061	0.00890878
A_55_P2640611	ENSMUST00000130185	mm|2qB	Nup214	nucleoporin 214 [Source:MGI Symbol;Acc:MGI:1095411] [ENSMUST00000130185]	33.6826	36.6868	18.3108	10.0333	8.17271	41.2445	6.40985	3.81802	8.77197	29.5601	19.8168	6.33328	4.66742	0.00894982
A_30_P01017643	chr16:84702353-84710928_R	mm|16qC3.3		lincRNA:chr16:84702353-84710928 reverse strand	31.1867	184.106	151.305	88.0927	48.7796	171.847	3.84853	3.56941	8.44391	122.199	102.906	5.28728	23.112	0.00895907
A_52_P220370	NM_172756	mm|8qB3.3	Ankle1	Mus musculus ankyrin repeat and LEM domain containing 1 (Ankle1), mRNA [NM_172756]	24.3199	97.5617	35.6335	68.395	24.3324	56.9209	7.25747	4.28832	3.57521	52.505	49.8828	5.04034	10.417	0.00897603
A_30_P01032969	chr4:132897264-132910714_R	mm|4qD2.3		lincRNA:chr4:132897264-132910714 reverse strand	26.2157	20.2466	25.9052	16.4775	12.5845	26.1014	9.09096	3.3962	3.27567	24.1225	18.3878	5.25428	4.59102	0.00898072
A_51_P408946	NM_007633	mm|7qB2	Ccne1	Mus musculus cyclin E1 (Ccne1), mRNA [NM_007633]	869.457	859.466	567.177	1113.4	441.745	457.458	195.617	182.063	190.578	765.367	670.869	189.419	4.0406	0.0090529
A_51_P318123	AK084660	0		Mus musculus 13 days embryo heart cDNA, RIKEN full-length enriched library, clone:D330026H24 product:unclassifiable, full insert sequence. [AK084660]	54.6947	96.8329	70.7888	81.9442	49.8579	53.1739	21.2254	17.9758	32.3213	74.1054	61.6587	23.8408	3.10834	0.00906469
A_52_P168575	NM_001013811	mm|7qD1	Fam169b	Mus musculus family with sequence similarity 169, member B (Fam169b), mRNA [NM_001013811]	241.403	279.044	290.265	287.291	167.574	348.592	95.0155	122.148	162.435	270.237	267.819	126.533	2.13571	0.00908235
A_66_P116372	NM_146064	mm|15qF3	Soat2	Mus musculus sterol O-acyltransferase 2 (Soat2), mRNA [NM_146064]	100.514	187.732	120.426	166.593	96.0629	178.453	46.5719	54.4366	56.4546	136.224	147.037	52.4877	2.59535	0.00908994
A_52_P260994	NM_013710	mm|17qA3.3	Fgd2	Mus musculus FYVE, RhoGEF and PH domain containing 2 (Fgd2), transcript variant 2, mRNA [NM_013710]	1317.22	2271.1	1704.42	1385.67	1158.19	1952.37	444.443	571.841	786.832	1764.25	1498.74	601.039	2.93533	0.00909707
A_51_P188911	NM_172693	mm|4qB1	Galnt12	Mus musculus UDP-N-acetyl-alpha-D-galactosamine:polypeptide N-acetylgalactosaminyltransferase 12 (Galnt12), mRNA [NM_172693]	957.684	1190.79	1125.49	1109.08	765.787	1125.56	383.221	565.11	615.138	1091.32	1000.14	521.156	2.09404	0.00910237
A_55_P2509944	NR_015498	mm|3qF1	1500004A13Rik	Mus musculus RIKEN cDNA 1500004A13 gene (1500004A13Rik), long non-coding RNA [NR_015498]	27.4731	52.8607	39.4221	34.249	31.664	61.604	16.4296	12.1118	14.8802	39.9186	42.5057	14.4738	2.75799	0.0092193
A_55_P2118441	NM_010846	mm|16qC4	Mx1	Mus musculus MX dynamin-like GTPase 1 (Mx1), mRNA [NM_010846]	773.563	1700.08	1194.31	1380.05	600.32	1354.64	82.6353	210.877	254.368	1222.65	1111.67	182.627	6.69481	0.00925833
A_51_P230589	NM_178931	mm|4qE2	Tnfrsf14	Mus musculus tumor necrosis factor receptor superfamily, member 14 (herpesvirus entry mediator) (Tnfrsf14), mRNA [NM_178931]	100.491	205.046	152.152	109.42	114.919	148.882	44.5083	54.0811	57.5997	152.563	124.407	52.063	2.93035	0.00926408
A_51_P173114	NM_130878	mm|14qB	Cdhr1	Mus musculus cadherin-related family member 1 (Cdhr1), mRNA [NM_130878]	65.7247	125.351	60.7253	36.8381	50.0305	34.4215	13.6168	3.30056	10.5809	83.9337	40.43	9.16611	9.15696	0.00928509
A_52_P169048	NM_007872	mm|12qA1.1	Dnmt3a	Mus musculus DNA methyltransferase 3A (Dnmt3a), transcript variant 1, mRNA [NM_007872]	142.697	191.959	336.135	120.634	148.81	215.163	42.4973	61.7654	64.3534	223.597	161.536	56.2054	3.97821	0.00933235
A_55_P1973501	NM_001033419	mm|7qA3	Ceacam16	Mus musculus carcinoembryonic antigen-related cell adhesion molecule 16 (Ceacam16), mRNA [NM_001033419]	312.279	1167.59	592.51	384.844	348.023	1088.12	51.7425	82.3737	107.813	690.792	606.994	80.6429	8.56606	0.00935278
A_55_P2739939	XM_006540856	mm|7qD3	Prc1	PREDICTED: Mus musculus protein regulator of cytokinesis 1 (Prc1), transcript variant X2, mRNA [XM_006540856]	32.856	48.132	26.5402	61.5564	36.9807	24.7274	11.2089	3.8115	6.47748	35.8427	41.0882	7.16597	5.0018	0.00936597
A_55_P2744883	EF585495	mm|6qC1	Tnip3	Mus musculus TNFAIP3-interacting protein 3 beta mRNA, complete cds, alternatively spliced. [EF585495]	62.0788	332.128	239.5	152.342	106.055	301.745	17.9417	12.5913	13.7469	211.236	186.714	14.76	14.3114	0.0093967
A_52_P353417	NM_010299	mm|11qB1.3	Gm2a	Mus musculus GM2 ganglioside activator protein (Gm2a), mRNA [NM_010299]	1590.98	1371.1	2102.84	1274.71	1585.7	1097.41	426.431	694.851	745.374	1688.31	1319.27	622.219	2.71337	0.00940324
A_52_P76931	NM_172598	mm|14qC1	Wdhd1	Mus musculus WD repeat and HMG-box DNA binding protein 1 (Wdhd1), mRNA [NM_172598]	139.793	195.838	113.248	174.79	87.6571	142.602	66.298	48.6939	66.4465	149.626	135.017	60.4795	2.474	0.00940811
A_55_P2158741	NM_010927	mm|11qB5	Nos2	Mus musculus nitric oxide synthase 2, inducible (Nos2), mRNA [NM_010927]	742.001	746.675	1190.91	847.365	1012.78	1158.84	354.38	447.078	371.868	893.195	1006.33	391.109	2.28375	0.00942134
A_55_P2093053	ENSMUST00000106578	mm|11qE2		predicted gene 11709 [Source:MGI Symbol;Acc:MGI:3649405] [ENSMUST00000106578]	50.2233	54.3167	35.255	83.5901	31.1099	48.6431	10.577	17.6993	19.5883	46.5983	54.4477	15.9549	2.92063	0.00942732
A_55_P2099742	NM_011888	mm|4qA5	Ccl19	Mus musculus chemokine (C-C motif) ligand 19 (Ccl19), mRNA [NM_011888]	2028.8	3301.9	4085.65	2463.11	2174.15	4030.95	389.918	391.435	424.228	3138.78	2889.4	401.86	7.81063	0.00944186
A_55_P2007273	NM_011132	mm|5qF	Pole	Mus musculus polymerase (DNA directed), epsilon (Pole), mRNA [NM_011132]	532.758	970.317	447.614	1020.54	345.485	452.246	218.673	187.02	198.88	650.23	606.091	201.524	3.22656	0.0094798
A_55_P2138627	ENSMUST00000103486	mm|12qF2		immunoglobulin heavy variable 6-3 [Source:MGI Symbol;Acc:MGI:4439854] [ENSMUST00000103486]	155.467	728.536	221.107	250.613	86.5769	493.253	17.1554	23.1288	39.3572	368.37	276.814	26.5471	13.8761	0.0095125
A_55_P2730576	NM_001285927	mm|1qC4	Dock10	Mus musculus dedicator of cytokinesis 10 (Dock10), transcript variant 2, mRNA [NM_001285927]	269.731	387.046	305.416	273.268	193.022	431.363	125.676	132.58	188.508	320.731	299.217	148.921	2.15369	0.00953459
A_55_P2050932	NM_001290755	mm|XqF5	Tlr7	Mus musculus toll-like receptor 7 (Tlr7), transcript variant 1, mRNA [NM_001290755]	1315.28	747.115	1065.04	992.62	967.591	485.266	425.159	494.052	365.26	1042.48	815.159	428.157	2.4348	0.00953908
A_51_P359570	NM_010501	mm|19qC1	Ifit3	Mus musculus interferon-induced protein with tetratricopeptide repeats 3 (Ifit3), mRNA [NM_010501]	6043.28	9593.03	8504.15	7432.66	6195.87	5945.04	4007.76	2501.65	2374.73	8046.82	6524.52	2961.38	2.71725	0.00954284
A_65_P03066	ENSMUST00000160332	mm|1qH6	Traf3ip3	TRAF3 interacting protein 3 [Source:MGI Symbol;Acc:MGI:2441706] [ENSMUST00000160332]	341.872	460.877	517.279	401.415	243.777	631.128	105.795	135.124	210.273	440.009	425.44	150.397	2.92564	0.00956173
A_55_P2099039	NM_206535	mm|16qB4	Cd200r2	Mus musculus Cd200 receptor 2 (Cd200r2), mRNA [NM_206535]	30.1101	89.4611	83.6874	22.8465	84.9273	73.9017	5.92514	11.2395	10.953	67.7529	60.5585	9.37253	7.22887	0.00956566
A_51_P242493	NM_027303	mm|2qH4	Ankrd60	Mus musculus ankyrin repeat domain 60 (Ankrd60), transcript variant 1, mRNA [NM_027303]	17.0976	21.0727	27.6946	9.12123	11.4291	19.9513	11.5022	8.30126	7.67568	21.955	13.5005	9.15973	2.3969	0.00956695
A_52_P56397	NM_001081099	mm|4qD3	Aunip	Mus musculus aurora kinase A and ninein interacting protein (Aunip), mRNA [NM_001081099]	182.351	173.467	83.3953	299.206	66.6907	72.3377	23.5494	9.58182	29.6436	146.404	146.078	20.9249	6.99664	0.00957686
A_52_P205951	XM_006515040	mm|12qA1.1	Gen1	PREDICTED: Mus musculus Gen homolog 1, endonuclease (Drosophila) (Gen1), transcript variant X2, mRNA [XM_006515040]	52.319	85.9374	44.4483	85.8881	21.9932	63.4995	10.3628	16.9567	20.7714	60.9016	57.1269	16.0303	3.79916	0.00957853
A_52_P613528	NM_027218	mm|6qF2	Clec4b1	Mus musculus C-type lectin domain family 4, member b1 (Clec4b1), transcript variant 2, mRNA [NM_027218]	5883.39	4028.45	3199.04	3374.68	3041.65	2292.37	991.219	1569.15	1663.78	4370.3	2902.9	1408.05	3.10379	0.00958686
A_66_P104545	AK054221	mm|7qF5	E230032D23Rik	Mus musculus 2 days pregnant adult female oviduct cDNA, RIKEN full-length enriched library, clone:E230032D23 product:unclassifiable, full insert sequence. [AK054221]	120.759	132.209	155.626	84.6904	73.6649	177.409	21.8824	36.8653	56.8279	136.198	111.921	38.5252	3.5353	0.00960153
A_51_P241715	XM_006511606	mm|9qE3.1	Gm10634	PREDICTED: Mus musculus predicted gene 10634 (Gm10634), transcript variant X2, mRNA [XM_006511606]	23.1483	52.6424	38.088	45.2965	18.4276	69.6559	10.8715	6.19925	4.20044	37.9596	44.46	7.09038	5.35367	0.00961711
A_51_P433615	NM_183390	mm|16qA3	Klhl6	Mus musculus kelch-like 6 (Klhl6), mRNA [NM_183390]	475.158	659.428	552.807	571.718	419.286	548.497	296.765	220.219	324.098	562.464	513.167	280.361	2.00622	0.00962192
A_55_P2006153	NM_001101656	mm|11qE2	Gm11710	Mus musculus predicted gene 11710 (Gm11710), mRNA [NM_001101656]	53.4838	50.0605	29.9907	44.3883	25.1079	40.7618	11.8454	14.8235	18.9759	44.5117	36.7527	15.2149	2.92553	0.00962972
A_52_P218058	NM_001038604	mm|6qB1	Clec5a	Mus musculus C-type lectin domain family 5, member a (Clec5a), transcript variant 1, mRNA [NM_001038604]	515.121	849.926	796.6	755.033	602.224	765.144	86.211	189.546	217.951	720.549	707.467	164.569	4.3784	0.00967511
A_51_P211436	NM_010287	mm|9qA2	Gpr83	Mus musculus G protein-coupled receptor 83 (Gpr83), mRNA [NM_010287]	84.4387	92.3648	133.847	155.225	99.6775	141.33	45.2011	48.8788	55.6557	103.55	132.078	49.9119	2.07466	0.0097016
A_51_P503757	AK008094	mm|16qA3	Iglv1	Mus musculus adult male small intestine cDNA, RIKEN full-length enriched library, clone:2010004G10 product:immunoglobulin lambda chain, variable 1, full insert sequence. [AK008094]	3538.38	5318.83	1571.96	6388.7	3026.26	1497.95	228.173	488.953	526.491	3476.39	3637.63	414.539	8.38616	0.00973166
A_55_P2216976	AK143258	0	D13Ertd608e	Mus musculus 2 days pregnant adult female oviduct cDNA, RIKEN full-length enriched library, clone:E230022M20 product:hypothetical protein, full insert sequence. [AK143258]	1189.6	514.868	434.868	797.369	177.263	258.279	102.384	170.096	127.658	713.113	410.97	133.379	5.34652	0.00976236
A_52_P199614	NM_001146022	mm|14qB	Wdfy4	Mus musculus WD repeat and FYVE domain containing 4 (Wdfy4), mRNA [NM_001146022]	13353.7	21942.3	18136.7	13589.6	14449.5	16581.6	3135.89	4704.36	7229.67	17810.9	14873.6	5023.31	3.54565	0.00978572
A_30_P01025050	chr13:56286339-56298089_F	mm|13qB1		lincRNA:chr13:56286339-56298089 forward strand	70.3598	60.7659	42.8413	26.4505	20.8405	71.7419	24.9929	29.6363	28.3796	57.989	39.6776	27.6696	2.09577	0.00979173
A_55_P1997151	NM_001012520	mm|6qF3	Klri1	Mus musculus killer cell lectin-like receptor family I member 1 (Klri1), mRNA [NM_001012520]	30.07	58.0992	28.9648	23.6532	24.6214	41.118	3.73167	3.45271	10.5864	39.0447	29.7975	5.92358	6.5914	0.00982175
A_52_P462657	NM_001105561	mm|11qD	Gm11545	Mus musculus predicted gene 11545 (Gm11545), mRNA [NM_001105561]	241.923	205.684	321.725	222.144	253.914	201.76	72.3865	71.8579	76.3062	256.444	225.939	73.5168	3.48824	0.0098937
A_65_P18981	NM_001081238	mm|7qF3	Palb2	Mus musculus partner and localizer of BRCA2 (Palb2), transcript variant 1, mRNA [NM_001081238]	43.6315	52.6693	78.0704	54.4949	21.4118	39.6313	24.073	12.4545	17.2315	58.1237	38.5127	17.9197	3.24357	0.00989776
A_55_P2735435	NM_008279	mm|7qB1	Map4k1	Mus musculus mitogen-activated protein kinase kinase kinase kinase 1 (Map4k1), mRNA [NM_008279]	3936.83	5084.1	4804.08	3823.31	3168.99	4804.45	1021.96	1676.44	2175.08	4608.33	3932.25	1624.49	2.83678	0.00990807
A_51_P460954	NM_009139	mm|11qC	Ccl6	Mus musculus chemokine (C-C motif) ligand 6 (Ccl6), mRNA [NM_009139]	73545.5	34700	70559.9	28489.1	63578.6	57088	19885.5	15023.2	17219.9	59601.8	49718.6	17376.2	3.43009	0.00992636
A_55_P2154933	NM_207244	mm|16qB4	Cd200r4	Mus musculus CD200 receptor 4 (Cd200r4), mRNA [NM_207244]	199.634	207.021	315.304	113.282	192.653	181.571	25.5647	44.186	79.6948	240.653	162.502	49.8152	4.83092	0.00994077
A_55_P2726479	TC1623707	mm|5qG3		Q3V2Q8_MOUSE (Q3V2Q8) Adult male cerebellum cDNA, RIKEN full-length enriched library, clone:1520402E19 product:Inferred: dM417G6.2.1, full insert sequence, complete [TC1623707]	23.7038	38.7573	23.0261	29.3438	7.08194	53.4655	4.05337	4.06699	10.1863	28.4957	29.9637	6.10223	4.66973	0.00999406
A_55_P2094966	NM_178215	mm|3qF2.1	Hist2h3b	Mus musculus histone cluster 2, H3b (Hist2h3b), mRNA [NM_178215]	1845.72	1938.4	1066.51	1820.3	821.333	1032.31	680.778	506.582	608.745	1616.88	1224.65	598.702	2.70064	0.0100062
A_51_P328275	ENSMUST00000193855	mm|12qF2		immunoglobulin heavy variable V1-19 [Source:MGI Symbol;Acc:MGI:4439779] [ENSMUST00000193855]	592.509	1196.93	278.901	1392.79	258.767	108.54	36.5264	54.2065	95.2181	689.448	586.699	61.9837	11.1231	0.0100397
A_52_P614910	AK040310	mm|5qA3	Rsbn1l	Mus musculus 0 day neonate thymus cDNA, RIKEN full-length enriched library, clone:A430085L23 product:unclassifiable, full insert sequence. [AK040310]	64.1754	110.918	118.788	83.5837	62.2605	82.9092	41.4391	36.3488	35.2356	97.9603	76.2511	37.6745	2.60018	0.0101103
A_55_P2135200	NR_073523	mm|11qC	Slfn10-ps	Mus musculus schlafen 10, pseudogene (Slfn10-ps), transcript variant 1, non-coding RNA [NR_073523]	355.856	881.763	730.911	581.179	399.391	692.577	82.4585	110.896	180.347	656.176	557.716	124.567	5.26765	0.0101177
A_52_P63044	NM_019391	mm|7qF5	Lsp1	Mus musculus lymphocyte specific 1 (Lsp1), transcript variant 2, mRNA [NM_019391]	4558.86	5553.69	5720.83	4592.86	4421.77	4593.12	1552.4	2494.59	2742.84	5277.8	4535.91	2263.28	2.33193	0.0101427
A_51_P174275	NM_027866	mm|12qA2	Colec11	Mus musculus collectin sub-family member 11 (Colec11), mRNA [NM_027866]	226.137	347.138	222.063	210.264	324.628	103.665	76.1016	81.6632	130.334	265.112	212.852	96.0329	2.76064	0.010155
A_51_P378576	NM_145222	mm|1qD	B3gnt7	Mus musculus UDP-GlcNAc:betaGal beta-1,3-N-acetylglucosaminyltransferase 7 (B3gnt7), mRNA [NM_145222]	52.9759	52.263	54.8521	20.1248	49.7151	32.0816	11.2075	12.2742	17.9079	53.3637	33.9738	13.7965	3.86791	0.0101581
A_52_P110070	NR_033596	mm|XqD	5730416F02Rik	Mus musculus RIKEN cDNA 5730416F02 gene (5730416F02Rik), non-coding RNA [NR_033596]	1013.37	1272.09	1367.55	868.133	1019.19	1010.18	354.017	492.298	654.452	1217.67	965.834	500.256	2.4341	0.0101676
A_55_P2167347	ENSMUST00000103310	mm|6qC1		immunoglobulin kappa variable 14-126 [Source:MGI Symbol;Acc:MGI:3643131] [ENSMUST00000103310]	644.494	220.635	175.204	994.765	2263.92	2318.66	34.7159	31.922	55.5626	346.778	1859.12	40.7335	8.51333	0.0101752
A_55_P2030938	NM_025863	mm|3qE1	Trim59	Mus musculus tripartite motif-containing 59 (Trim59), mRNA [NM_025863]	1411.83	1521.99	1589.3	1569.4	1289.97	1163.15	506.576	720.567	898.775	1507.7	1340.84	708.639	2.1276	0.0101832
A_66_P128986	NM_009860	mm|18qB1	Cdc25c	Mus musculus cell division cycle 25C (Cdc25c), mRNA [NM_009860]	94.8633	203.651	118.959	155.255	109.835	110.447	13.2485	17.705	39.9345	139.158	125.179	23.6293	5.88919	0.0101837
A_55_P1960237	NM_172659	mm|2qA3	Slc2a6	Mus musculus solute carrier family 2 (facilitated glucose transporter), member 6 (Slc2a6), transcript variant 1, mRNA [NM_172659]	93.4669	176.383	182.395	196.313	203.235	136.121	29.8242	50.6219	46.9086	150.748	178.556	42.4516	3.55106	0.0102159
A_30_P01024838	chr7:111530578-111539097_R	mm|7qE3		lincRNA:chr7:111530578-111539097 reverse strand	87.1277	77.1067	65.648	103.753	54.5903	60.8487	38.6561	42.3094	26.0115	76.6274	73.064	35.659	2.14889	0.0102255
A_66_P108087	NM_033374	mm|11qA4	Dock2	Mus musculus dedicator of cyto-kinesis 2 (Dock2), mRNA [NM_033374]	877.595	1305.53	1195.85	1014.41	889.351	1342.64	324.862	420.871	582.58	1126.32	1082.13	442.771	2.54381	0.0102608
A_55_P2087118	NM_020498	mm|15qD3	Ly6i	Mus musculus lymphocyte antigen 6 complex, locus I (Ly6i), mRNA [NM_020498]	2340.28	1501.46	5094.4	2974.5	1984.35	1827.06	93.4589	85.0115	83.864	2978.72	2261.97	87.4448	34.064	0.0103259
A_51_P247359	NM_016933	mm|19qA	Ptprcap	Mus musculus protein tyrosine phosphatase, receptor type, C polypeptide-associated protein (Ptprcap), mRNA [NM_016933]	6623.4	6202.43	7200.74	5706.89	4621.15	5613.02	1905.54	3290.17	3394.33	6675.52	5313.69	2863.35	2.33137	0.0103364
A_65_P14247	NM_010553	mm|1qB	Il18rap	Mus musculus interleukin 18 receptor accessory protein (Il18rap), mRNA [NM_010553]	82.7677	154.376	119.926	111.364	77.1678	134.439	51.5581	38.7826	48.9529	119.023	107.657	46.4312	2.56343	0.0103404
A_51_P101065	NM_008315	mm|19qC2	Htr7	Mus musculus 5-hydroxytryptamine (serotonin) receptor 7 (Htr7), mRNA [NM_008315]	47.6638	35.6892	31.4219	43.1666	23.4212	48.2159	7.89005	11.6844	3.53426	38.2583	38.2679	7.70289	4.96674	0.0103431
A_55_P2031403	AK030337	mm|10qC1	Smim24	Mus musculus 11 days pregnant adult female ovary and uterus cDNA, RIKEN full-length enriched library, clone:5033427P15 product:weakly similar to HSPC323 (FRAGMENT) [Homo sapiens], full insert sequence. [AK030337]	1103.08	1257.62	948.416	977.989	725.951	810.697	373.914	342.077	625.017	1103.04	838.213	447.003	2.46763	0.0103459
A_51_P355122	NM_009405	mm|7qF5	Tnni2	Mus musculus troponin I, skeletal, fast 2 (Tnni2), mRNA [NM_009405]	9005.24	3933.68	2395.92	1891	2075.43	2067.59	443.54	645.231	843.602	5111.61	2011.34	644.124	7.93576	0.0103659
A_55_P1987406	ENSMUST00000103746	mm|16qA3		immunoglobulin lambda variable 1 [Source:MGI Symbol;Acc:MGI:96530] [ENSMUST00000103746]	3417.77	5694.7	1798.05	6832.29	3331.75	1691.67	254.169	520.814	655.727	3636.84	3951.9	476.903	7.62594	0.0103714
A_55_P2048855	NM_001164787	mm|3qF1	Sprr2a2	Mus musculus small proline-rich protein 2A2 (Sprr2a2), mRNA [NM_001164787]	277.296	1773.45	741.068	54.5666	122.45	228.987	4.41906	4.40864	3.88546	930.603	135.335	4.23772	219.6	0.0103802
A_55_P2943592	NR_033520	mm|17qA1	Tmem181b-ps	Mus musculus transmembrane protein 181B, pseudogene (Tmem181b-ps), non-coding RNA [NR_033520]	23.9065	41.5427	34.3036	24.2149	10.4606	76.2471	11.8533	5.53726	10.4482	33.2509	36.9742	9.2796	3.58323	0.0103827
A_52_P326657	NM_182783	mm|4qD2.2	Fam167b	Mus musculus family with sequence similarity 167, member B (Fam167b), mRNA [NM_182783]	233.154	739.253	477.024	253.412	183.313	240.994	40.7171	76.2321	90.9393	483.144	225.906	69.2961	6.97216	0.010392
A_55_P2718688	ENSMUST00000138238	mm|10qC1	Trpm2	transient receptor potential cation channel, subfamily M, member 2 [Source:MGI Symbol;Acc:MGI:1351901] [ENSMUST00000138238]	68.2229	183.185	127.718	101.052	63.0087	277.267	5.37222	12.2212	22.9549	126.375	147.109	13.5161	9.34999	0.0103953
A_51_P449325	NM_008206	mm|17qB1	H2-Oa	Mus musculus histocompatibility 2, O region alpha locus (H2-Oa), mRNA [NM_008206]	3156.5	5107.88	5603.24	3614.73	3176.74	3898.44	466.297	1070.8	1301.78	4622.54	3563.3	946.291	4.8849	0.0104229
A_55_P2044932	NM_030720	mm|15qF3	Gpr84	Mus musculus G protein-coupled receptor 84 (Gpr84), mRNA [NM_030720]	65.9558	247.506	125.39	127.403	60.9089	110.546	8.97954	15.628	23.3459	146.284	99.6194	15.9845	9.15163	0.0104251
A_52_P515247	NM_007486	mm|6qG1	Arhgdib	Mus musculus Rho, GDP dissociation inhibitor (GDI) beta (Arhgdib), transcript variant 1, mRNA [NM_007486]	14241.3	17472.2	17842	15509.4	13133.7	14556.1	5134.7	8354.17	8615.4	16518.5	14399.7	7368.09	2.2419	0.0104693
A_65_P18836	BC046478	mm|2qA3	Snhg7	Mus musculus RIKEN cDNA 2610002F03 gene, mRNA (cDNA clone IMAGE:5324476). [BC046478]	161.59	181.645	98.7917	81.2953	41.4866	168.726	46.3169	32.2114	59.0022	147.342	97.1693	45.8435	3.21403	0.0104741
A_55_P2087292	ENSMUST00000103269	mm|6qB1		T cell receptor beta, variable 12-2 [Source:MGI Symbol;Acc:MGI:98601] [ENSMUST00000103269]	101.889	111.746	95.626	105.542	59.7933	79.9313	41.6847	64.511	36.8281	103.087	81.7556	47.6746	2.1623	0.0104793
A_66_P121782	ENSMUST00000103521	mm|12qF2		immunoglobulin heavy variable 1-50 [Source:MGI Symbol;Acc:MGI:4439753] [ENSMUST00000103521]	528.003	1643.33	258.685	507.255	448.428	158.427	44.431	50.0042	59.9699	810.007	371.37	51.4684	15.7379	0.0104895
A_51_P408732	NM_016966	mm|3qF2.2	Phgdh	Mus musculus 3-phosphoglycerate dehydrogenase (Phgdh), mRNA [NM_016966]	2979.45	3928.69	2521.19	3097.19	2243.61	2482.01	1468.39	1415.84	1817.93	3143.11	2607.6	1567.39	2.00532	0.0105281
A_55_P2116978	NM_010889	mm|2qC1.1	Neb	Mus musculus nebulin (Neb), mRNA [NM_010889]	127.833	57.9291	37.4049	88.5688	17.9162	50.724	8.64827	3.5336	10.7622	74.3891	52.403	7.64803	9.72657	0.0105573
A_51_P456499	NM_029422	mm|15qB3.1	Dcstamp	Mus musculus dentrocyte expressed seven transmembrane protein (Dcstamp), transcript variant 1, mRNA [NM_029422]	73.3853	102.09	37.3864	74.0703	46.6006	113.455	13.0166	19.1878	10.6151	70.954	78.0419	14.2732	4.97115	0.0105692
A_55_P2155504	NM_010693	mm|4qD2.2	Lck	Mus musculus lymphocyte protein tyrosine kinase (Lck), transcript variant 2, mRNA [NM_010693]	8980.41	12810.6	13958.4	7859.96	6768.66	12453.8	1625.05	3198.72	4252.52	11916.5	9027.48	3025.43	3.93877	0.0106095
A_55_P2036883	NM_175666	mm|3qF2.1	Hist2h2bb	Mus musculus histone cluster 2, H2bb (Hist2h2bb), mRNA [NM_175666]	863.977	1409.22	528.21	733.095	415.397	470.805	270.153	186.011	204.741	933.804	539.766	220.302	4.23875	0.0106114
A_55_P2017759	NM_001033711	mm|11qB5	Evi2a	Mus musculus ecotropic viral integration site 2a (Evi2a), transcript variant 1, mRNA [NM_001033711]	2675.6	3590.61	3712.26	2837.75	2859.02	2212.73	506.876	1170.9	1131.47	3326.16	2636.5	936.416	3.55201	0.0106246
A_55_P2933430	NM_021790	mm|13qD1	Cenpk	Mus musculus centromere protein K (Cenpk), transcript variant 1, mRNA [NM_021790]	73.6357	84.3482	53.3546	88.8535	41.6898	45.4674	28.3104	15.367	28.0861	70.4462	58.6703	23.9212	2.94493	0.0107067
A_55_P2171116	NM_001145953	mm|14qC1	Lgals3	Mus musculus lectin, galactose binding, soluble 3 (Lgals3), transcript variant 1, mRNA [NM_001145953]	67652.1	40862.1	56022.9	32659.1	46668.3	49568.2	25023.1	29318	26025.1	54845.7	42965.2	26788.7	2.04734	0.0107108
A_55_P2128668	NM_172301	mm|13qD1	Ccnb1	Mus musculus cyclin B1 (Ccnb1), mRNA [NM_172301]	54.6633	84.7916	44.1151	92.7217	43.3352	67.2778	4.36946	7.24959	16.9131	61.19	67.7782	9.51071	6.4338	0.0107229
A_51_P515242	NM_177204	mm|6qA3.3	Strip2	Mus musculus striatin interacting protein 2 (Strip2), transcript variant 1, mRNA [NM_177204]	822.887	365.583	472.947	682.499	584.466	458.498	182.459	155.527	182.173	553.806	575.154	173.386	3.19405	0.0107617
A_55_P2074656	NM_008812	mm|4qD3	Padi2	Mus musculus peptidyl arginine deiminase, type II (Padi2), mRNA [NM_008812]	1702.73	1447.79	1908.19	1528.75	1099.12	1316.01	566.542	856.513	931.806	1686.24	1314.62	784.954	2.1482	0.0107966
A_52_P602847	NM_008134	mm|15qF3	Glycam1	Mus musculus glycosylation dependent cell adhesion molecule 1 (Glycam1), transcript variant 2, mRNA [NM_008134]	50.7945	76.945	21.8821	10.0859	6.6705	14.0711	3.71868	9.21055	3.36254	49.8739	10.2758	5.43059	9.18387	0.0108028
A_51_P345344	NM_027158	mm|5qG2	Upk3bl	Mus musculus uroplakin 3B-like (Upk3bl), mRNA [NM_027158]	27.5984	36.6215	24.3617	21.7706	39.3994	4.84622	16.5342	14.5454	11.405	29.5272	22.0054	14.1615	2.08503	0.0108044
A_55_P2879555	ENSMUST00000178355	mm|5qG1.3	Nupr1l	nuclear protein transcriptional regulator 1 like [Source:MGI Symbol;Acc:MGI:1923099] [ENSMUST00000178355]	32161.1	18200.6	23101.4	25284.4	23295.1	14412.2	9340.67	10852.8	6520.62	24487.7	20997.3	8904.71	2.74997	0.0108616
A_55_P2043171	NM_011090	mm|7qA1	Lilra6	Mus musculus leukocyte immunoglobulin-like receptor, subfamily A (with TM domain), member 6 (Lilra6), transcript variant 1, mRNA [NM_011090]	181.875	208.829	194.838	175.832	146.842	210.425	59.0717	78.8931	114.319	195.181	177.7	84.0947	2.32097	0.0108798
A_51_P136294	NM_021718	mm|19qA	Ms4a4b	Mus musculus membrane-spanning 4-domains, subfamily A, member 4B (Ms4a4b), mRNA [NM_021718]	5536.92	7545.71	8429.03	5911.83	4017.54	6924.3	1783.22	3071.09	3155.47	7170.55	5617.89	2669.93	2.68567	0.011013
A_52_P527375	NM_001081343	mm|4qA5	3110043O21Rik	Mus musculus RIKEN cDNA 3110043O21 gene (3110043O21Rik), mRNA [NM_001081343]	27.2572	47.9309	43.8069	28.804	28.4063	71.0194	13.2232	18.8476	14.9162	39.665	42.7432	15.6623	2.53251	0.0110351
A_51_P372456	NM_001081441	mm|5qA3	Wdr86	Mus musculus WD repeat domain 86 (Wdr86), mRNA [NM_001081441]	384.656	652.756	564.501	404.162	315.116	400.653	82.5998	135.171	205.756	533.971	373.31	141.176	3.78232	0.0110648
A_52_P402394	NM_153776	mm|12qF1	Tmem121	Mus musculus transmembrane protein 121 (Tmem121), mRNA [NM_153776]	196.712	258.528	158.832	112.574	115.641	119.557	73.7928	98.7759	103.816	204.691	115.924	92.1281	2.2218	0.0110935
A_52_P518076	NM_001162925	mm|3qF2.1	Nudt17	Mus musculus nudix (nucleoside diphosphate linked moiety X)-type motif 17 (Nudt17), transcript variant 2, mRNA [NM_001162925]	104.444	155.027	162.898	143.495	114.831	171.361	74.3986	46.0818	50.4212	140.79	143.229	56.9672	2.47141	0.011115
A_52_P18746	ENSMUST00000140876	mm|11qD	Ikzf3	IKAROS family zinc finger 3 [Source:MGI Symbol;Acc:MGI:1342542] [ENSMUST00000140876]	508.423	756.107	584.271	463.71	265.973	696.927	160.623	209.925	315.201	616.267	475.537	228.583	2.69603	0.0111362
A_51_P123134	NM_146235	mm|XqD	Ercc6l	Mus musculus excision repair cross-complementing rodent repair deficiency complementation group 6 like (Ercc6l), mRNA [NM_146235]	85.5942	104.817	65.7856	115.701	47.0493	59.1394	23.6134	18.257	39.6154	85.3991	73.9634	27.1619	3.14407	0.0111518
A_51_P375771	NM_001093750	mm|XqF3	Ptchd1	Mus musculus patched domain containing 1 (Ptchd1), mRNA [NM_001093750]	52.2237	123.398	99.8604	72.1682	53.576	113.433	18.8775	20.8018	30.5656	91.8273	79.7256	23.4149	3.92174	0.0111603
A_51_P108108	NM_153074	mm|8qB3.3	Lrrc25	Mus musculus leucine rich repeat containing 25 (Lrrc25), mRNA [NM_153074]	1297.8	1053.01	896.246	1229.12	651.383	886.812	156.531	360.614	374.598	1082.35	922.437	297.248	3.64124	0.0112698
A_52_P677117	NM_011210	mm|1qE4	Ptprc	Mus musculus protein tyrosine phosphatase, receptor type, C (Ptprc), transcript variant 2, mRNA [NM_011210]	9685.2	12209.1	13495.3	10522.1	8673.72	11585.3	3237.69	4863.46	6119.55	11796.5	10260.4	4740.23	2.4886	0.0112844
A_51_P510156	NM_008491	mm|2qB	Lcn2	Mus musculus lipocalin 2 (Lcn2), mRNA [NM_008491]	6093.17	2973.04	5368.92	8012.32	5404.63	14430.7	1674.27	1826.74	1581.81	4811.71	9282.55	1694.27	2.83999	0.0112956
A_55_P2037121	NM_144830	mm|11qD	Tmem106a	Mus musculus transmembrane protein 106A (Tmem106a), mRNA [NM_144830]	302.281	372.029	344.394	282.063	239.481	294.513	109.859	155.297	199.113	339.568	272.019	154.756	2.19421	0.0113469
A_55_P2806229	NM_010877	mm|1qG3	Ncf2	Mus musculus neutrophil cytosolic factor 2 (Ncf2), mRNA [NM_010877]	4386.94	4175.4	4660.65	4124.27	3859.92	4276.69	1517.97	2307.36	2617.19	4407.67	4086.96	2147.51	2.05246	0.0113717
A_55_P2427150	NR_102296	mm|9qE3.3	C430002N11Rik	Mus musculus RIKEN cDNA C430002N11 gene (C430002N11Rik), transcript variant 1, long non-coding RNA [NR_102296]	43.5664	40.0559	21.9896	40.29	44.487	54.8483	4.06416	11.4047	6.05969	35.2039	46.5418	7.17618	4.90567	0.0113753
A_55_P2181963	NM_001164202	mm|19qA	Gm8369	Mus musculus predicted gene 8369 (Gm8369), mRNA [NM_001164202]	626.797	695.959	1058.9	599.916	542.555	597.633	207.769	377.253	236.023	793.884	580.034	273.682	2.90076	0.0114026
A_55_P1966450	NM_001003668	mm|15qF2	Krt83	Mus musculus keratin 83 (Krt83), mRNA [NM_001003668]	21.8077	28.1505	26.6582	22.6543	9.00065	38.1882	4.45842	9.27145	10.3006	25.5388	23.281	8.01015	3.18831	0.0114202
A_55_P2935216	ENSMUST00000199475	mm|5qA1	Krit1	KRIT1, ankyrin repeat containing [Source:MGI Symbol;Acc:MGI:1930618] [ENSMUST00000199475]	120.43	97.8228	87.2062	82.2631	53.0454	137.147	55.8345	33.4859	49.6711	101.82	90.8184	46.3305	2.19768	0.0115025
A_65_P17218	NM_001170853	mm|1qH3	Mndal	Mus musculus myeloid nuclear differentiation antigen like (Mndal), mRNA [NM_001170853]	4207.22	7610.7	5352.83	5114.2	3193.03	6653.98	1890.02	2678.73	2378.29	5723.59	4987.07	2315.68	2.47166	0.0115053
A_51_P504991	NM_172796	mm|11qC	Slfn9	Mus musculus schlafen 9 (Slfn9), mRNA [NM_172796]	958.553	2174.35	1529.27	1559.94	834.316	1591.26	255.91	375.726	519.669	1554.06	1328.51	383.768	4.04947	0.0115054
A_55_P2736565	AK154076	mm|16qB5	Cd96	Mus musculus 2 days neonate thymus thymic cells cDNA, RIKEN full-length enriched library, clone:E430035B17 product:T cell activation, increased late expression homolog [Mus musculus], full insert sequence. [AK154076]	50.0901	114.609	93.3325	72.0068	16.5218	119.586	12.2804	15.9927	27.7783	86.0107	69.3714	18.6838	4.60349	0.0115232
A_52_P557517	ENSMUST00000103273	mm|6qB1		T cell receptor beta, variable 15 [Source:MGI Symbol;Acc:MGI:98586] [ENSMUST00000103273]	116.621	113.206	158.262	89.5699	89.9556	92.1705	21.0097	43.8509	49.5444	129.363	90.5654	38.135	3.39224	0.0115354
A_51_P201581	NM_173184	mm|8qC3	Rln3	Mus musculus relaxin 3 (Rln3), mRNA [NM_173184]	35.3183	49.0941	45.3048	22.7416	61.7005	59.9815	23.4468	13.5464	19.8825	43.2391	48.1412	18.9585	2.28072	0.0115648
A_52_P607128	NM_031195	mm|8qA4	Msr1	Mus musculus macrophage scavenger receptor 1 (Msr1), transcript variant 1, mRNA [NM_031195]	144.053	218.123	214.874	170.747	157.257	208.954	12.0817	45.5806	37.8217	192.35	178.986	31.828	6.04343	0.0115734
A_55_P2178818	NM_001281967	mm|11qB1.1	Itk	Mus musculus IL2 inducible T cell kinase (Itk), transcript variant 4, mRNA [NM_001281967]	127.04	150.831	104.579	118.183	51.8253	162.001	30.0536	39.513	64.408	127.484	110.67	44.6582	2.85465	0.0115879
A_65_P05991	ENSMUST00000194738	mm|12qF1		immunoglobulin heavy constant alpha [Source:MGI Symbol;Acc:MGI:96444] [ENSMUST00000194738]	93.1264	326.2	197.361	279.189	198.217	242.004	25.8269	26.8369	43.3784	205.563	239.804	32.0141	6.42101	0.0116371
A_51_P121891	NM_009008	mm|15qE1	Rac2	Mus musculus RAS-related C3 botulinum substrate 2 (Rac2), mRNA [NM_009008]	9143.66	10990.3	11249.1	8858.04	7225.5	9151.8	2396.11	4567.89	4784.43	10461	8411.78	3916.14	2.67125	0.0116703
A_52_P211223	NM_175384	mm|14qD1	Cdca2	Mus musculus cell division cycle associated 2 (Cdca2), transcript variant 2, mRNA [NM_175384]	110.18	163.498	300.823	142.992	90.8044	113.957	45.816	26.4981	46.4511	191.5	115.918	39.5884	4.83729	0.0116756
A_51_P439326	NM_146011	mm|10qD3	Arhgap9	Mus musculus Rho GTPase activating protein 9 (Arhgap9), transcript variant 2, mRNA [NM_146011]	699.903	1177.62	1089.63	650.714	547.688	937.082	204.945	341.438	406.438	989.051	711.828	317.607	3.11407	0.0117083
A_55_P2067451	ENSMUST00000103663	mm|14qC2		T cell receptor alpha variable 4-4-DV10 [Source:MGI Symbol;Acc:MGI:3702138] [ENSMUST00000103663]	22.3409	33.7162	43.5318	25.8402	105.559	57.5328	12.2077	5.94577	4.72428	33.1963	62.9773	7.62592	4.35309	0.0117175
A_51_P425071	NM_030888	mm|15qA1	C1qtnf3	Mus musculus C1q and tumor necrosis factor related protein 3 (C1qtnf3), transcript variant 2, mRNA [NM_030888]	148.719	177.84	57.2748	122.857	114.774	25.0663	22.3482	27.1712	16.4971	127.945	87.5658	22.0055	5.81422	0.0117182
A_51_P337655	NM_025853	mm|2qH1	Dsn1	Mus musculus DSN1, MIND kinetochore complex component, homolog (S. cerevisiae) (Dsn1), mRNA [NM_025853]	77.3827	109.535	90.4259	103.387	67.3745	96.6591	37.0286	43.8626	56.9336	92.4479	89.1401	45.9416	2.01229	0.0117552
A_55_P2504765	NM_019456	mm|2qA3	Apbb1ip	Mus musculus amyloid beta (A4) precursor protein-binding, family B, member 1 interacting protein (Apbb1ip), mRNA [NM_019456]	3650.65	3628.85	4727.12	4019.05	3791.27	3381.74	1368.77	1973.22	2287.42	4002.21	3730.69	1876.47	2.13284	0.0117575
A_55_P2741864	NM_027185	mm|17qA3.3	Def6	Mus musculus differentially expressed in FDCP 6 (Def6), mRNA [NM_027185]	1561.91	2090.7	2189.33	1905.9	1604.77	1980.03	794.011	832.32	1196.37	1947.31	1830.23	940.899	2.06963	0.0117808
A_51_P171772	NM_021399	mm|12qF1	Bcl11b	Mus musculus B cell leukemia/lymphoma 11B (Bcl11b), transcript variant 2, mRNA [NM_021399]	519.275	889.99	813.519	655.714	384.685	872.473	143.228	240.143	297.822	740.928	637.624	227.064	3.26308	0.0118146
A_52_P439995	NM_001039394	mm|6qD1	Rab43	Mus musculus RAB43, member RAS oncogene family (Rab43), transcript variant 1, mRNA [NM_001039394]	253.974	498.463	397.105	334.463	253.718	515.635	128.157	98.2425	160.96	383.18	367.939	129.12	2.96763	0.0118283
A_51_P344399	NM_030259	mm|5qF	Rilpl2	Mus musculus Rab interacting lysosomal protein-like 2 (Rilpl2), mRNA [NM_030259]	1764.1	1294.59	1989.36	1080.44	1378.62	1448.16	752.072	686.873	981.499	1682.68	1302.41	806.815	2.08559	0.0118744
A_30_P01029435	chr6:99472981-99484210_F	mm|6qD3		lincRNA:chr6:99472981-99484210 forward strand	11.8952	27.4281	21.3398	4.67692	18.2974	34.7802	6.44768	3.7974	5.82485	20.2211	19.2515	5.35664	3.77495	0.0118763
A_55_P2053404	ENSMUST00000137474	mm|7qA1	Pirb	paired Ig-like receptor B [Source:MGI Symbol;Acc:MGI:894311] [ENSMUST00000137474]	39.2296	69.2399	50.0768	60.825	27.6502	78.9012	25.3948	21.0081	25.2729	52.8487	55.7921	23.8919	2.21199	0.0118954
A_55_P2150976	NAP111439-1	mm|18qA1			49729.6	40923.7	66235.3	31710.2	44485.7	44137	21834	27618.7	27438.8	52296.2	40111	25630.5	2.04039	0.0119087
A_55_P2506985	NM_010693	mm|4qD2.2	Lck	Mus musculus lymphocyte protein tyrosine kinase (Lck), transcript variant 2, mRNA [NM_010693]	350.705	518.102	580.156	350.971	283.105	462.588	69.0655	146.576	167.451	482.987	365.555	127.698	3.78228	0.0119715
A_66_P112412	NM_138301	mm|10qC1	Trpm2	Mus musculus transient receptor potential cation channel, subfamily M, member 2 (Trpm2), mRNA [NM_138301]	33.5939	77.011	60.3995	38.9477	14.2777	102.282	4.0459	3.63797	14.3231	57.0015	51.836	7.33566	7.77047	0.0119928
A_65_P02810	XM_006525698	mm|18qE1	Ppargc1b	PREDICTED: Mus musculus peroxisome proliferative activated receptor, gamma, coactivator 1 beta (Ppargc1b), transcript variant X1, mRNA [XM_006525698]	69.1439	76.4452	104.929	47.8059	56.608	86.3299	37.886	34.7411	49.2735	83.506	63.5813	40.6335	2.0551	0.0119964
A_30_P01026206	chr1:63168439-63172297_F	mm|1qC2		lincRNA:chr1:63168439-63172297 forward strand	53.3927	67.9635	58.9133	32.4187	31.4506	105.754	27.5598	14.3545	27.4498	60.0898	56.5412	23.1214	2.59889	0.012059
A_52_P16873	NM_178785	mm|17qB1	Rasal3	Mus musculus RAS protein activator like 3 (Rasal3), mRNA [NM_178785]	1033.87	1743.97	1566.53	1218.3	748.013	2060.11	242.517	403.127	580.005	1448.12	1342.14	408.55	3.54454	0.0120809
A_55_P2148463	NM_001168260	mm|15qE1	Foxred2	Mus musculus FAD-dependent oxidoreductase domain containing 2 (Foxred2), transcript variant 1, mRNA [NM_001168260]	57.5924	78.7423	41.7109	52.1009	35.5833	64.1849	27.4337	18.2717	21.862	59.3485	50.623	22.5225	2.63508	0.0120848
A_30_P01025687	chr15:61984389-62102500_F	mm|15qD1		lincRNA:chr15:61984389-62102500 forward strand	323.662	189.228	139	100.835	95.5427	145.14	36.8779	50.1221	73.3123	217.297	113.839	53.4374	4.06638	0.0121195
A_55_P1964886	NM_019915	mm|7qE3	Art2b	Mus musculus ADP-ribosyltransferase 2b (Art2b), mRNA [NM_019915]	32.9886	49.023	84.7459	34.2997	13.1485	88.0472	4.65279	7.37773	14.5718	55.5858	45.1651	8.86743	6.26854	0.0121302
A_66_P107176	NM_172785	mm|10qA1	Zc3h12d	Mus musculus zinc finger CCCH type containing 12D (Zc3h12d), mRNA [NM_172785]	85.8761	130.856	120.964	108.823	94.3774	124.376	22.7087	29.8708	52.6456	112.565	109.192	35.075	3.20927	0.0122223
A_55_P2046101	NM_021365	mm|XqA7.3	Xlr4b	Mus musculus X-linked lymphocyte-regulated 4B (Xlr4b), transcript variant 1, mRNA [NM_021365]	765.883	1301.88	1214.39	979.398	567.486	1421.8	219.267	311.182	474.239	1094.05	989.56	334.896	3.26684	0.0122652
A_55_P2082679	ENSMUST00000168309	mm|9qC	Aph1b	anterior pharynx defective 1b homolog (C. elegans) [Source:MGI Symbol;Acc:MGI:3522097] [ENSMUST00000168309]	33.5451	67.0632	44.9692	30.082	23.3996	95.6372	17.7122	12.7643	19.7598	48.5258	49.7063	16.7454	2.89785	0.0122973
A_51_P385718	NM_026862	mm|7qA3	Cd177	Mus musculus CD177 antigen (Cd177), mRNA [NM_026862]	132.267	97.1201	214.186	71.1071	78.9665	37.415	23.7134	44.7	44.6901	147.858	62.4962	37.7012	3.92183	0.0123111
A_52_P23379	NM_144804	mm|2qE2	Depdc7	Mus musculus DEP domain containing 7 (Depdc7), mRNA [NM_144804]	42.2012	33.1896	51.7286	38.3907	27.7202	24.2547	21.5867	21.3256	14.472	42.3731	30.1219	19.1281	2.21523	0.0123111
A_55_P2070686	NM_027057	mm|1qC4	Wdfy1	Mus musculus WD repeat and FYVE domain containing 1 (Wdfy1), transcript variant 2, mRNA [NM_027057]	28523.9	14447.8	16379.8	21965.2	20554.5	10941	6055.43	8025.23	4669.02	19783.8	17820.3	6249.9	3.16546	0.0123233
A_66_P127937	NM_177693	mm|7qB4	Lim2	Mus musculus lens intrinsic membrane protein 2 (Lim2), mRNA [NM_177693]	37.5137	15.1006	42.0992	14.3006	7.27699	20.5162	7.98129	3.62454	3.56675	31.5712	14.0313	5.05753	6.24241	0.0123789
A_66_P109603	ENSMUST00000196587	mm|12qF2		immunoglobulin heavy variable V1-74 [Source:MGI Symbol;Acc:MGI:4439634] [ENSMUST00000196587]	328.216	293.316	131.546	318.929	243.136	91.4271	19.4846	20.2104	18.2355	251.026	217.831	19.3102	12.9997	0.0123794
A_51_P454217	NM_019408	mm|19qC3	Nfkb2	Mus musculus nuclear factor of kappa light polypeptide gene enhancer in B cells 2, p49/p100 (Nfkb2), transcript variant 1, mRNA [NM_019408]	1660.33	2808.43	2327.09	2025.08	1793.97	2941.03	882.017	954.952	1217.54	2265.28	2253.36	1018.17	2.22486	0.0123917
A_66_P138406	NM_027218	mm|6qF2	Clec4b1	Mus musculus C-type lectin domain family 4, member b1 (Clec4b1), transcript variant 2, mRNA [NM_027218]	584.759	596.326	549.094	389.548	475.532	376.333	117.468	165.71	199.954	576.726	413.804	161.044	3.58117	0.0124306
A_55_P1965015	AK018312	mm|2qB	6530402F18Rik	Mus musculus 10 days neonate cerebellum cDNA, RIKEN full-length enriched library, clone:6530402F18 product:hypothetical protein, full insert sequence. [AK018312]	29.2944	41.1145	28.9313	28.9274	7.52343	63.5915	12.4003	11.8632	12.2226	33.1134	33.3474	12.162	2.72269	0.0124716
A_51_P150653	NM_007955	mm|1qE4	Ptprv	Mus musculus protein tyrosine phosphatase, receptor type, V (Ptprv), mRNA [NM_007955]	14.2804	54.2783	30.4089	21.0189	9.60444	61.3353	4.44729	5.29686	5.95846	32.9892	30.6529	5.2342	6.30262	0.0124974
A_51_P105887	NM_172842	mm|1qE4	Lax1	Mus musculus lymphocyte transmembrane adaptor 1 (Lax1), transcript variant 2, mRNA [NM_172842]	141.845	259.578	210.137	177.522	121.209	208.113	36.3986	39.7501	84.4551	203.854	168.948	53.5346	3.80788	0.0124975
A_55_P2804650	NM_010555	mm|1qB	Il1r2	Mus musculus interleukin 1 receptor, type II (Il1r2), mRNA [NM_010555]	867.956	430.761	618.74	1059.68	694.623	971.927	257.52	153.4	122.617	639.152	908.742	177.846	3.59386	0.0124979
A_52_P298593	ENSMUST00000174591	mm|15qD1	Efr3a	EFR3 homolog A (S. cerevisiae) [Source:MGI Symbol;Acc:MGI:1923990] [ENSMUST00000174591]	33.0505	49.558	29.2241	43.6686	8.17811	89.162	17.3407	14.4608	18.9827	37.2775	47.0029	16.9281	2.20211	0.0125387
A_51_P337089	NM_027014	mm|2qG3	Gins1	Mus musculus GINS complex subunit 1 (Psf1 homolog) (Gins1), transcript variant 1, mRNA [NM_027014]	341.948	599.241	321.91	380.534	264.191	356.421	153.649	172.435	179.945	421.033	333.715	168.676	2.4961	0.0125871
A_51_P377452	NM_008677	mm|15qE1	Ncf4	Mus musculus neutrophil cytosolic factor 4 (Ncf4), mRNA [NM_008677]	7043.58	9937.28	8974.86	8367.88	6833.25	9389.54	1787.21	3369.93	3815.75	8651.9	8196.89	2990.97	2.89268	0.0125871
A_52_P494730	NM_001045540	mm|11qB1.2	Gm12185	Mus musculus predicted gene 12185 (Gm12185), mRNA [NM_001045540]	39.4243	54.9038	65.4915	49.2407	47.288	288.088	5.43444	15.6062	14.2522	53.2732	128.206	11.7643	4.52838	0.0125894
A_55_P2073642	NM_001085385	mm|7qB2	1600014C10Rik	Mus musculus RIKEN cDNA 1600014C10 gene (1600014C10Rik), transcript variant 1, mRNA [NM_001085385]	221.912	231.121	225.367	241.132	181.767	253.79	79.3547	106.774	107.193	226.133	225.563	97.7738	2.31282	0.0125914
A_55_P2845797	NM_172833	mm|18qE1	Malt1	Mus musculus mucosa associated lymphoid tissue lymphoma translocation gene 1 (Malt1), mRNA [NM_172833]	169.217	262.668	163.572	241.968	144.444	274.814	95.4801	77.8736	103.288	198.485	220.409	92.2138	2.15245	0.0126377
A_55_P2083297	NM_172831	mm|18qB2	E230025N22Rik	Mus musculus Riken cDNA E230025N22 gene (E230025N22Rik), mRNA [NM_172831]	92.7925	134.967	107.716	36.5646	87.3266	101.695	36.069	45.0384	63.8731	111.825	75.1955	48.3268	2.31394	0.0126383
A_55_P2063626	NM_010768	mm|10qC1	Matk	Mus musculus megakaryocyte-associated tyrosine kinase (Matk), transcript variant 1, mRNA [NM_010768]	2228.63	2202.96	2187.97	1603.1	1353.55	2531.07	418.188	577.986	717.094	2206.52	1829.24	571.089	3.86371	0.0126542
A_55_P2003488	ENSMUST00000103265	mm|6qB1		T cell receptor beta, variable 10 [Source:MGI Symbol;Acc:MGI:98584] [ENSMUST00000103265]	65.701	78.1461	95.4562	133.006	134.492	106.294	19.8032	40.5209	29.9475	79.7678	124.598	30.0905	2.65093	0.0126753
A_52_P690892	AK030790	mm|2qA3		Mus musculus adult male thymus cDNA, RIKEN full-length enriched library, clone:5830401P05 product:unclassifiable, full insert sequence. [AK030790]	18.7649	30.7036	18.7122	8.56872	13.1636	39.8052	11.1921	10.9857	10.1365	22.7269	20.5125	10.7714	2.10992	0.0126789
A_55_P2124498	NM_019583	mm|14qB	Il17rb	Mus musculus interleukin 17 receptor B (Il17rb), mRNA [NM_019583]	59.7544	97.564	72.3705	61.5616	52.4565	150.533	14.514	26.0675	31.9289	76.563	88.1838	24.1701	3.16767	0.0127439
A_30_P01023799	chr8:96983590-96994419_F	mm|8qC5		lincRNA:chr8:96983590-96994419 forward strand	81.1117	182.289	94.8847	104.948	60.8873	154.343	39.3901	27.6556	38.4204	119.429	106.726	35.1553	3.39717	0.0127454
A_55_P2025586	ENSMUST00000103483	mm|12qF2		immunoglobulin heavy variable V3-8 [Source:MGI Symbol;Acc:MGI:3645298] [ENSMUST00000103483]	842.419	299.043	124.358	679.759	340.031	72.3436	27.586	17.8319	34.1833	421.94	364.045	26.5337	15.902	0.0127482
A_55_P2149011	AK017853	mm|12qC3	Hif1a	Mus musculus 8 days embryo whole body cDNA, RIKEN full-length enriched library, clone:5730564B02 product:hypoxia inducible factor 1, alpha subunit, full insert sequence. [AK017853]	21.774	50.5292	28.0446	20.1704	13.5681	31.3821	4.06482	8.31174	9.17158	33.4493	21.7068	7.18271	4.65691	0.0127695
A_52_P28960	NM_013526	mm|4qA1	Gdf6	Mus musculus growth differentiation factor 6 (Gdf6), mRNA [NM_013526]	10.0594	21.4412	13.9263	23.1362	39.6896	28.0958	6.14792	5.15935	5.0794	15.1423	30.3072	5.46223	2.77219	0.012796
A_55_P2173629	NM_001115154	mm|10qA4	Samd3	Mus musculus sterile alpha motif domain containing 3 (Samd3), transcript variant 2, mRNA [NM_001115154]	218.999	303.949	348.962	241.445	141.689	297.468	81.6242	117.605	145.865	290.636	226.867	115.031	2.52658	0.0128235
A_55_P2082361	NM_008917	mm|4qD2.2	Ppt1	Mus musculus palmitoyl-protein thioesterase 1 (Ppt1), mRNA [NM_008917]	607.617	933.187	780.601	678.544	579.91	834.755	262.069	298.928	439.396	773.802	697.736	333.465	2.32049	0.0128271
A_55_P2042331	ENSMUST00000122399	mm|13qD2.2	Gzmk	granzyme K [Source:MGI Symbol;Acc:MGI:1298232] [ENSMUST00000122399]	2347.11	589.854	1104.22	962.201	212.231	354.367	10.1141	121.118	32.9515	1347.06	509.6	54.7278	24.6138	0.0128289
A_52_P117393	NM_011604	mm|5qC3.1	Tlr6	Mus musculus toll-like receptor 6 (Tlr6), mRNA [NM_011604]	273.906	363.822	363.412	339.715	396.056	317.329	82.9921	151.721	156.276	333.713	351.033	130.33	2.56053	0.0128415
A_51_P499838	NM_009763	mm|5qB3	Bst1	Mus musculus bone marrow stromal cell antigen 1 (Bst1), mRNA [NM_009763]	2377.66	1567.77	3026.57	1452.35	2440.6	1571.88	959.818	727.67	1000.96	2324	1821.61	896.15	2.59332	0.0128465
A_51_P513530	NM_017407	mm|11qB5	Spag5	Mus musculus sperm associated antigen 5 (Spag5), mRNA [NM_017407]	206.543	246.52	128.516	319.932	145.827	136.409	37.119	35.5929	39.1954	193.86	200.723	37.3024	5.19697	0.0128645
A_66_P138011	BB777540	mm|6qB1		BB777540 RIKEN full-length enriched, B cells CRL-1669 BCL1 Clone 13.20-3B3 cDNA Mus musculus cDNA clone G430040M20 3', mRNA sequence [BB777540]	47.7092	23.501	27.2376	30.3633	39.445	49.1557	9.12117	13.8101	9.29444	32.8159	39.6547	10.7419	3.05494	0.0129471
A_51_P429241	ENSMUST00000198163	mm|13qA2		T cell receptor gamma, constant 3 [Source:MGI Symbol;Acc:MGI:98627] [ENSMUST00000198163]	326.839	676.797	341.982	560.042	268.052	446.735	80.3003	140.278	141.799	448.539	424.943	120.792	3.7133	0.0129506
A_52_P130362	ENSMUST00000114212	mm|6qC1		immunoglobulin kappa variable 12-47 [Source:MGI Symbol;Acc:MGI:3644595] [ENSMUST00000114212]	145.874	147.531	270.665	89.739	715.841	20.3834	4.6764	19.7376	29.8477	188.023	275.321	18.0872	10.3954	0.0129519
A_51_P359603	NM_013566	mm|15qF3	Itgb7	Mus musculus integrin beta 7 (Itgb7), mRNA [NM_013566]	6482.64	9503.53	8543.99	7084.49	5777.2	8985.73	1853.45	3001.7	3943.73	8176.72	7282.47	2932.96	2.78787	0.0130171
A_55_P2004007	XM_006497078	mm|1qH3	LOC102639543	PREDICTED: Mus musculus pyrin domain-containing protein 3-like (LOC102639543), transcript variant X2, mRNA [XM_006497078]	1000.67	1629.45	1338.28	1575.04	717.725	1064.45	486.152	633.875	707.35	1322.8	1119.07	609.126	2.17164	0.0130229
A_55_P2096797	NM_001040696	mm|11qB4	Nlrp1b	Mus musculus NLR family, pyrin domain containing 1B (Nlrp1b), transcript variant 1, mRNA [NM_001040696]	144.126	452.88	267.257	211.502	125.849	287.947	21.0881	43.4578	59.4694	288.088	208.433	41.3384	6.969	0.0130487
A_51_P210286	NM_007582	mm|11qE1	Cacng1	Mus musculus calcium channel, voltage-dependent, gamma subunit 1 (Cacng1), mRNA [NM_007582]	50.7844	48.4804	36.053	18.6646	11.8441	141.881	4.25562	15.6769	8.84256	45.1059	57.4633	9.59168	4.70261	0.0130528
A_66_P111921	NR_110482	mm|10qD2	Gm38403	Mus musculus predicted gene, 38403 (Gm38403), long non-coding RNA [NR_110482]	37.9453	62.2823	60.3769	49.6444	32.4638	68.335	27.5268	26.0726	22.9759	53.5348	50.1477	25.5251	2.09734	0.0130808
A_52_P148389	AK040902	mm|4qD2.2		Mus musculus adult male aorta and vein cDNA, RIKEN full-length enriched library, clone:A530041M22 product:inferred: dJ1174N9.1 (novel protein with IBR domain) {Homo sapiens}, full insert sequence. [AK040902]	17.8752	73.3488	52.7173	25.61	20.7624	67.3394	8.2471	4.08595	3.84066	47.9804	37.9039	5.39123	8.89971	0.0130841
A_51_P291227	NM_001005508	mm|1qH3	Arhgap30	Mus musculus Rho GTPase activating protein 30 (Arhgap30), mRNA [NM_001005508]	1411.2	2008.84	1848.52	1495.8	1312.33	1919.67	432.031	610.603	913.831	1756.19	1575.94	652.155	2.6929	0.0131197
A_51_P384436	NM_001033875	mm|4qE1	Ctrc	Mus musculus chymotrypsin C (caldecrin) (Ctrc), mRNA [NM_001033875]	34.4098	41.4069	33.3896	35.5975	20.0831	39.6998	3.74663	9.78231	12.0862	36.4021	31.7935	8.53837	4.26335	0.0131341
A_66_P121737	NM_175653	mm|13qA3.1	Hist1h3c	Mus musculus histone cluster 1, H3c (Hist1h3c), mRNA [NM_175653]	4327.87	5367.27	3113.58	4179.22	2635.87	2313.13	1201.03	1104.21	1142.37	4269.57	3042.74	1149.2	3.71525	0.0131752
A_55_P1956147	NM_008081	mm|11qD	B4galnt2	Mus musculus beta-1,4-N-acetyl-galactosaminyl transferase 2 (B4galnt2), mRNA [NM_008081]	49.7161	49.1344	61.5053	62.9051	37.5428	71.032	19.5879	33.8041	20.7754	53.4519	57.16	24.7225	2.16208	0.0131997
A_55_P2113857	NM_009247	mm|12qE	Serpina1e	Mus musculus serine (or cysteine) peptidase inhibitor, clade A, member 1E (Serpina1e), mRNA [NM_009247]	103.123	89.9312	350.561	102.952	264.975	163.041	18.6065	26.9028	11.5221	181.205	176.989	19.0104	9.53187	0.0132011
A_52_P535484	NM_029000	mm|7qE3	Gvin1	Mus musculus GTPase, very large interferon inducible 1 (Gvin1), transcript variant 1, mRNA [NM_029000]	6946.85	10515.5	8224.3	7891.37	5988.81	9506.77	3195.05	3031.66	3134.95	8562.22	7795.65	3120.56	2.74381	0.0132264
A_51_P219444	NM_013880	mm|17qC	Plcl2	Mus musculus phospholipase C-like 2 (Plcl2), mRNA [NM_013880]	2659.67	2802.52	3160.96	2519.79	2094.85	2372.57	732.357	1259.4	1504.48	2874.38	2329.07	1165.41	2.46641	0.0132286
A_55_P2140479	ENSMUST00000103607	mm|14qC2		T cell receptor alpha variable 13D-4 [Source:MGI Symbol;Acc:MGI:4440515] [ENSMUST00000103607]	19.0125	47.6821	56.5224	21.8265	26.4836	44.8927	6.32381	9.23418	3.68957	41.0724	31.0676	6.41585	6.4017	0.0133049
A_51_P137121	NM_016749	mm|1qE4	Mybph	Mus musculus myosin binding protein H (Mybph), mRNA [NM_016749]	98.5879	47.9632	51.2175	57.2233	30.8194	79.4636	8.91789	3.84747	16.3273	65.9229	55.8354	9.69754	6.79789	0.0133522
A_55_P2121521	NM_178207	mm|13qA3.1	Hist1h3i	Mus musculus histone cluster 1, H3i (Hist1h3i), mRNA [NM_178207]	188.099	375.276	111.144	153.874	89.2738	179.649	53.4047	29.9619	30.1938	224.839	140.932	37.8534	5.93974	0.0133541
A_52_P377160	NM_172451	mm|15qF1	Galnt6	Mus musculus UDP-N-acetyl-alpha-D-galactosamine:polypeptide N-acetylgalactosaminyltransferase 6 (Galnt6), transcript variant 2, mRNA [NM_172451]	67.5318	70.6793	87.322	51.9834	68.2811	90.9306	20.8387	30.7863	41.7744	75.1777	70.3984	31.1332	2.41472	0.0133764
A_66_P113043	NM_001033207	mm|8qC5	Nlrc5	Mus musculus NLR family, CARD domain containing 5 (Nlrc5), mRNA [NM_001033207]	77.8197	242.89	95.3266	97.5847	49.7881	216.772	30.8187	24.3046	25.9335	138.679	121.382	27.0189	5.13265	0.0134503
A_55_P2004911	ENSMUST00000195037	mm|12qF2		immunoglobulin heavy variable V8-2 [Source:MGI Symbol;Acc:MGI:3647474] [ENSMUST00000195037]	89.9942	135.021	68.8912	342.823	166.29	30.2947	4.09854	20.8002	13.2765	97.9688	179.803	12.7251	7.69889	0.0135201
A_66_P117951	XR_383532	mm|14qD1	Gm38409	PREDICTED: Mus musculus uncharacterized LOC328436 (LOC328436), ncRNA [XR_383532]	575.362	1141.97	1039.54	637.058	486.71	1300.17	275.554	319.755	388.969	918.96	807.981	328.093	2.80091	0.0135348
A_55_P2718954	ENSMUST00000150082	mm|4qA1	Tox	thymocyte selection-associated high mobility group box [Source:MGI Symbol;Acc:MGI:2181659] [ENSMUST00000150082]	21.9403	74.914	59.1932	35.2913	15.9765	61.5156	5.71968	10.4842	3.75103	52.0158	37.5944	6.65164	7.82	0.0135475
A_55_P2728966	NR_003368	mm|15qD1	Pvt1	Mus musculus plasmacytoma variant translocation 1 (Pvt1), long non-coding RNA [NR_003368]	110.451	158.932	182.876	120.032	94.7063	188.094	42.2021	36.1139	74.0728	150.753	134.277	50.7962	2.9678	0.0135609
A_52_P498086	NM_011355	mm|2qE1	Spi1	Mus musculus spleen focus forming virus (SFFV) proviral integration oncogene (Spi1), mRNA [NM_011355]	222.227	259.941	226.194	221.396	182.603	212.505	57.4729	105.633	118.31	236.121	205.501	93.8055	2.51713	0.0135669
A_55_P1959421	ENSMUST00000103379	mm|6qC1		immunoglobulin kappa chain variable 6-29 [Source:MGI Symbol;Acc:MGI:4439616] [ENSMUST00000103379]	83.6515	161.183	76.3022	41.3395	7.67398	13.8363	4.44477	14.6634	20.9673	107.046	20.9499	13.3585	8.0133	0.0136137
A_51_P412024	ENSMUST00000040960	mm|9qF4	Slc6a20a	solute carrier family 6 (neurotransmitter transporter), member 20A [Source:MGI Symbol;Acc:MGI:2143217] [ENSMUST00000040960]	139.458	115.783	295.071	127.811	163.526	261.202	17.5952	31.8879	48.3299	183.437	184.18	32.6043	5.62616	0.0136179
A_66_P138911	NM_001142706	mm|17qB1	Cfb	Mus musculus complement factor B (Cfb), transcript variant 2, mRNA [NM_001142706]	1806.08	1174.28	2232.69	2782.09	1624.6	1263.63	436.832	527.171	792.905	1737.68	1890.11	585.636	2.96717	0.0136743
A_55_P2068260	NM_145073	mm|13qA3.1	Hist1h3g	Mus musculus histone cluster 1, H3g (Hist1h3g), mRNA [NM_145073]	45.7649	60.3068	23.7523	68.3299	19.5553	29.1908	4.33045	4.07794	3.95619	43.2746	39.0253	4.12153	10.4997	0.0137196
A_51_P242930	NM_020044	mm|5qG2	Lat2	Mus musculus linker for activation of T cells family, member 2 (Lat2), transcript variant 1, mRNA [NM_020044]	656.063	874.667	651.893	656.363	516.83	721.787	134.115	241.355	331.24	727.541	631.66	235.57	3.08843	0.0137201
A_55_P2904196	NM_029104	mm|14qA3	Mss51	Mus musculus MSS51 mitochondrial translational activator (Mss51), mRNA [NM_029104]	334.553	580.007	412.925	362.909	499.583	709.61	163.796	171.651	236.692	442.495	524.034	190.713	2.32022	0.0137448
A_30_P01025809	chr12:88235624-88264465_F	mm|12qD2		lincRNA:chr12:88235624-88264465 forward strand	131.908	81.1615	76.7077	108.153	76.3003	59.6013	38.7376	44.933	27.3684	96.5925	81.3514	37.013	2.60969	0.0137551
A_55_P2726221	0	0			25.6822	89.6513	72.7479	42.2642	28.1753	58.6847	6.95332	11.4866	3.79959	62.6938	43.0414	7.41316	8.45709	0.0137594
A_55_P2325803	NM_009399	mm|1qE2.1	Tnfrsf11a	Mus musculus tumor necrosis factor receptor superfamily, member 11a, NFKB activator (Tnfrsf11a), mRNA [NM_009399]	1338.17	2170.19	1951.3	1606.9	1388.34	2139.81	690.135	965.864	898.764	1819.89	1711.68	851.588	2.13705	0.013812
A_55_P2018904	NM_001034882	mm|14qD3	Kbtbd6	Mus musculus kelch repeat and BTB (POZ) domain containing 6 (Kbtbd6), mRNA [NM_001034882]	89.9639	79.7826	67.147	117.974	49.3137	31.8568	24.1324	11.0009	31.0503	78.9645	66.3815	22.0612	3.57934	0.0138239
A_66_P133148	NM_001281854	mm|13qA2	Aoah	Mus musculus acyloxyacyl hydrolase (Aoah), transcript variant 2, mRNA [NM_001281854]	109.754	145.285	92.5157	86.6719	38.1665	54.7209	4.2445	9.79268	28.5674	115.852	59.8531	14.2015	8.1577	0.0138431
A_55_P2021603	ENSMUST00000103608	mm|14qC2		T cell receptor alpha variable 14D-3-DV8 [Source:MGI Symbol;Acc:MGI:3822547] [ENSMUST00000103608]	21.75	32.5964	12.7057	17.2783	10.5384	26.5731	4.34174	6.67974	6.57615	22.3507	18.1299	5.86588	3.81029	0.0138822
A_52_P199633	NM_199146	mm|7qE3	Trim30d	Mus musculus tripartite motif-containing 30D (Trim30d), transcript variant 1, mRNA [NM_199146]	871.74	1642.77	1419.25	1273.33	867.78	1391.45	454.335	463.69	626.512	1311.25	1177.52	514.846	2.54689	0.0138882
A_55_P1968664	NAP111351-1	mm|1qH6			2528.39	2131.64	1847.82	3101.27	1801.66	1331.77	1002.04	1022.12	1018.64	2169.28	2078.23	1014.27	2.13877	0.0138997
A_55_P2713825	NM_016671	mm|8qC3	Il27ra	Mus musculus interleukin 27 receptor, alpha (Il27ra), mRNA [NM_016671]	1319.2	2359.06	2310.81	1641.61	1241.65	2510.31	515.887	745.674	866.44	1996.36	1797.85	709.334	2.81441	0.013911
A_51_P405476	NM_010185	mm|1qH3	Fcer1g	Mus musculus Fc receptor, IgE, high affinity I, gamma polypeptide (Fcer1g), mRNA [NM_010185]	24931.4	23856.4	24059.6	19290.8	17779.3	13865.8	5339.72	7783.88	8754.71	24282.5	16978.6	7292.77	3.32967	0.0139516
A_51_P385099	NM_013693	mm|17qB1	Tnf	Mus musculus tumor necrosis factor (Tnf), transcript variant 1, mRNA [NM_013693]	87.3999	356.08	214.584	138.142	139.496	259.031	10.6072	20.9202	35.3486	219.354	178.89	22.292	9.84006	0.013969
A_66_P129775	ENSMUST00000147175	mm|8qC3	Podnl1	podocan-like 1 [Source:MGI Symbol;Acc:MGI:2685352] [ENSMUST00000147175]	27.1023	71.0009	49.2857	46.0124	19.8986	64.568	15.6241	12.5658	9.75807	49.1297	43.493	12.6493	3.88398	0.014033
A_55_P2103698	NM_015783	mm|4qE2	Isg15	Mus musculus ISG15 ubiquitin-like modifier (Isg15), mRNA [NM_015783]	10500.3	17298.8	13542.6	16616.6	11323	9210.95	4047.72	4187.66	4128.77	13780.6	12383.5	4121.38	3.34368	0.014107
A_51_P149932	NM_001093750	mm|XqF3	Ptchd1	Mus musculus patched domain containing 1 (Ptchd1), mRNA [NM_001093750]	30.5064	92.5028	61.2357	38.8687	43.188	79.7835	8.5961	13.3265	15.363	61.4149	53.9468	12.4285	4.94145	0.0141877
A_55_P2003221	NM_031247	mm|6qB2.3	Gimap3	Mus musculus GTPase, IMAP family member 3 (Gimap3), mRNA [NM_031247]	4759.16	9801.14	8714.97	5602.98	4092.92	11346.6	1582.17	2271.11	3007.97	7758.42	7014.17	2287.09	3.39227	0.0142003
A_66_P128069	AK044696	mm|10qC3		Mus musculus adult retina cDNA, RIKEN full-length enriched library, clone:A930034C13 product:unclassifiable, full insert sequence. [AK044696]	29.28	71.79	62.8854	31.2012	35.1326	62.8428	13.5935	3.74959	7.79237	54.6518	43.0589	8.37849	6.52287	0.0142173
A_55_P2158176	NM_139148	mm|3qH2	Clca3b	Mus musculus chloride channel calcium activated 3B (Clca3b), mRNA [NM_139148]	42.7411	42.052	19.0963	4.23558	11.1499	4.99584	10.6566	3.89071	3.74986	34.6298	6.79376	6.09905	5.67789	0.0142421
A_55_P1988975	ENSMUST00000142135	mm|19qA	Ms4a4b	membrane-spanning 4-domains, subfamily A, member 4B [Source:MGI Symbol;Acc:MGI:1913083] [ENSMUST00000142135]	1174.72	1885.15	1934.26	1156.87	961.03	1541.48	563.222	697.465	863.49	1664.71	1219.79	708.059	2.35109	0.014265
A_51_P205779	NM_009690	mm|3qF1	Cd5l	Mus musculus CD5 antigen-like (Cd5l), mRNA [NM_009690]	439.824	1008.24	273.353	474.971	436.467	274.022	108.114	48.5254	86.0421	573.805	395.153	80.8939	7.09329	0.0143083
A_52_P108850	NM_011374	mm|6qG3	St8sia1	Mus musculus ST8 alpha-N-acetyl-neuraminide alpha-2,8-sialyltransferase 1 (St8sia1), mRNA [NM_011374]	105.756	136.378	144.67	113.698	94.5994	161.279	47.782	69.6062	75.4328	128.935	123.192	64.2737	2.00603	0.0143393
A_52_P636427	NM_021319	mm|17qB1	Pglyrp2	Mus musculus peptidoglycan recognition protein 2 (Pglyrp2), transcript variant 1, mRNA [NM_021319]	33.852	52.7891	78.2798	58.0674	46.2885	54.8165	18.0045	20.6395	14.8993	54.9736	53.0575	17.8478	3.08014	0.014358
A_51_P369252	NM_001080995	mm|7qE1	Ddias	Mus musculus DNA damage-induced apoptosis suppressor (Ddias), mRNA [NM_001080995]	155.109	80.2566	120.135	375.423	91.1201	105.626	56.9161	41.2854	39.0752	118.5	190.723	45.7589	2.58966	0.0144069
A_51_P176893	NM_133212	mm|XqF5	Tlr8	Mus musculus toll-like receptor 8 (Tlr8), mRNA [NM_133212]	64.7587	40.2454	24.4683	30.1231	16.4143	27.0898	13.7322	11.9723	10.3895	43.1575	24.5424	12.0313	3.58709	0.0145168
A_66_P102143	ENSMUST00000103534	mm|12qF2		immunoglobulin heavy variable V1-63 [Source:MGI Symbol;Acc:MGI:3642755] [ENSMUST00000103534]	36.2949	74.177	64.9438	107.44	396.585	82.2671	9.70894	13.3019	22.6354	58.4719	195.431	15.2154	3.84294	0.0145285
A_55_P2022585	NM_011093	mm|7qA1	Pira6	Mus musculus paired-Ig-like receptor A6 (Pira6), transcript variant 2, mRNA [NM_011093]	1059.4	1255.53	1287.56	986.086	1038.26	1357.21	292.742	540.593	603.415	1200.83	1127.18	478.917	2.50739	0.0145421
A_65_P08033	AK164052	mm|7qF3	Kif22	Mus musculus 7 days embryo whole body cDNA, RIKEN full-length enriched library, clone:C430037B19 product:kinesin family member 22, full insert sequence. [AK164052]	35.6715	131.858	71.7657	82.6028	71.5537	90.4177	4.35659	4.12766	15.4848	79.7651	81.5247	7.98969	9.9835	0.01456
A_51_P511315	NM_011193	mm|9qB	Pstpip1	Mus musculus proline-serine-threonine phosphatase-interacting protein 1 (Pstpip1), mRNA [NM_011193]	800.111	1159.1	917.739	789.298	597.478	1062.71	144.793	289.303	398.924	958.984	816.497	277.674	3.45364	0.014611
A_55_P1987291	NM_001305451	mm|3qG1	Lppr5	Mus musculus lipid phosphate phosphatase-related protein type 5 (Lppr5), transcript variant 1, mRNA [NM_001305451]	29.4697	64.9108	45.9743	50.6294	24.5069	30.9613	9.8961	12.2539	18.7476	46.7849	35.3659	13.6325	3.43186	0.0146223
A_51_P212611	NM_008674	mm|8qB3.3	Nat3	Mus musculus N-acetyltransferase 3 (Nat3), mRNA [NM_008674]	10.0541	28.0816	19.2843	4.30503	8.38213	18.4167	5.95126	4.00102	3.69254	19.14	10.368	4.54827	4.2082	0.014693
A_55_P2819599	NM_010877	mm|1qG3	Ncf2	Mus musculus neutrophil cytosolic factor 2 (Ncf2), mRNA [NM_010877]	1108.41	1125.56	1421.06	1078.24	1074.7	1013.15	378.346	527.656	722.476	1218.34	1055.36	542.826	2.24445	0.0146947
A_55_P2156460	ENSMUST00000103650	mm|14qC2		T cell receptor alpha variable 12-1 [Source:MGI Symbol;Acc:MGI:4440525] [ENSMUST00000103650]	21.8844	43.4772	27.9758	16.2665	6.70029	26.0581	7.31448	13.7971	7.51482	31.1125	16.3416	9.54214	3.26053	0.0147248
A_55_P2117081	ENSMUST00000103558	mm|13qA2		T cell receptor gamma, constant 1 [Source:MGI Symbol;Acc:MGI:98625] [ENSMUST00000103558]	209.8	508.506	217.934	369.951	191.135	279.227	69.675	95.3825	83.4807	312.08	280.104	82.8461	3.76699	0.0147338
A_55_P2526965	XM_011244915	mm|14qD1	Cdca2	PREDICTED: Mus musculus cell division cycle associated 2 (Cdca2), transcript variant X5, mRNA [XM_011244915]	10.3784	19.5607	33.2311	29.4297	6.83747	12.171	3.88921	3.57625	5.56566	21.0567	16.1461	4.34371	4.84764	0.0147829
A_55_P2717464	ENSMUST00000134528	mm|9qA4	Nfrkb	nuclear factor related to kappa B binding protein [Source:MGI Symbol;Acc:MGI:2442410] [ENSMUST00000134528]	18.8048	34.6501	30.2562	15.9039	11.9464	51.3355	8.43058	7.8527	13.4866	27.9037	26.3953	9.92328	2.81195	0.0147863
A_51_P484054	NM_010172	mm|8qA1.1	F7	Mus musculus coagulation factor VII (F7), mRNA [NM_010172]	1105.18	739.296	989.064	457.49	982.013	1182.69	526.926	339.628	488.016	944.513	874.064	451.523	2.09184	0.0148487
A_52_P615247	ENSMUST00000096862	0		Putative uncharacterized protein [Source:UniProtKB/TrEMBL;Acc:Q3TR44] [ENSMUST00000096862]	907.795	1637.22	1059.46	946.924	862.661	1156.87	169.664	330.012	447.86	1201.49	988.818	315.845	3.80405	0.014854
A_55_P1966660	NM_001025208	0	LOC547349	Mus musculus MHC class I family member (LOC547349), mRNA [NM_001025208]	19909.6	13303.5	20113.2	17128.3	16186.6	11954.3	6212.9	5874.21	5986.9	17775.4	15089.8	6024.67	2.95044	0.0149007
A_51_P399896	NM_010768	mm|10qC1	Matk	Mus musculus megakaryocyte-associated tyrosine kinase (Matk), transcript variant 1, mRNA [NM_010768]	476.512	487.417	446.474	352.001	267.612	489.892	49.0342	83.899	107.507	470.134	369.835	80.1468	5.86591	0.0149057
A_51_P198775	NM_201364	mm|1qH2.2	BC055324	Mus musculus cDNA sequence BC055324 (BC055324), mRNA [NM_201364]	447.915	660.82	373.752	569.872	303.086	445.231	181.558	221.834	253.69	494.162	439.396	219.027	2.25617	0.0149908
A_52_P62833	NM_001017983	mm|15qE1	Foxred2	Mus musculus FAD-dependent oxidoreductase domain containing 2 (Foxred2), transcript variant 2, mRNA [NM_001017983]	239.443	164.775	135.121	172.205	99.213	113.477	91.8274	73.9374	58.8407	179.78	128.298	74.8685	2.40127	0.0150033
A_30_P01030498	chr4:145955175-145967425_R	mm|4qE1		lincRNA:chr4:145955175-145967425 reverse strand	42.2522	86.7963	59.9995	58.5508	50.7815	97.1663	21.1886	24.2864	27.9128	63.016	68.8329	24.4626	2.57602	0.0150049
A_55_P2022258	ENSMUST00000103632	mm|14qC2		T cell receptor alpha variable 8n-2 [Source:MGI Symbol;Acc:MGI:3641705] [ENSMUST00000103632]	20.5379	45.9024	37.2484	49.119	20.3485	48.5272	10.5838	5.86539	3.1793	34.5629	39.3316	6.54283	5.28256	0.0150142
A_55_P2778264	NR_121593	mm|6qD1	Gm1965	Mus musculus predicted gene 1965 (Gm1965), transcript variant 1, long non-coding RNA [NR_121593]	168.608	314.471	292.192	186.098	184.432	350.223	95.882	65.3811	111.463	258.424	240.251	90.9088	2.84267	0.0150186
A_55_P2717189	ENSMUST00000141213	mm|17qA1	Sft2d1	SFT2 domain containing 1 [Source:MGI Symbol;Acc:MGI:1918689] [ENSMUST00000141213]	13.8144	23.3558	9.67004	4.19345	9.29984	30.0034	3.80214	3.45889	5.83441	15.6134	14.4989	4.36514	3.57684	0.0150483
A_51_P494675	NM_028071	mm|8qE1	Cotl1	Mus musculus coactosin-like 1 (Dictyostelium) (Cotl1), mRNA [NM_028071]	48255.7	51512.9	50920.3	44359.3	41347.5	45921	14013.9	19728.9	21753.4	50229.6	43875.9	18498.7	2.7153	0.0151419
A_55_P2718815	ENSMUST00000131236	mm|2qC1.1	Neb	nebulin [Source:MGI Symbol;Acc:MGI:97292] [ENSMUST00000131236]	17.6231	23.031	14.2393	24.4356	6.67924	25.19	3.79856	8.51412	3.29523	18.2978	18.7683	5.20264	3.51702	0.0151664
A_30_P01023752	chr10:120116843-120182671_F	mm|10qD2		lincRNA:chr10:120116843-120182671 forward strand	28.3117	19.0638	13.4886	11.9009	7.73562	15.9946	8.50456	6.10392	4.53467	20.288	11.877	6.38105	3.17942	0.0151829
A_52_P94071	AK013239	mm|12qA1.3	Id2	Mus musculus 10, 11 days embryo whole body cDNA, RIKEN full-length enriched library, clone:2810434H03 product:unclassifiable, full insert sequence. [AK013239]	475.064	1120.21	773.161	542.081	360.209	1102.66	176.662	226.527	297.007	789.477	668.316	233.399	3.38253	0.0152043
A_55_P1955841	NM_001038492	mm|2qH3	Ctsa	Mus musculus cathepsin A (Ctsa), transcript variant 2, mRNA [NM_001038492]	28291.5	29133	29497.5	20858.5	20309.4	26230.7	8463.19	11824.2	12728.2	28974	22466.2	11005.2	2.63275	0.0152162
A_51_P493302	NM_133809	mm|1qH4	Kmo	Mus musculus kynurenine 3-monooxygenase (kynurenine 3-hydroxylase) (Kmo), mRNA [NM_133809]	151.501	239.183	271.171	175.001	131.391	210.24	36.2378	71.1401	84.1197	220.618	172.211	63.8326	3.4562	0.0152166
A_55_P2091551	NM_001285785	mm|10qD3	Arhgap9	Mus musculus Rho GTPase activating protein 9 (Arhgap9), transcript variant 1, mRNA [NM_001285785]	6836.77	9236.9	9440.24	7038.65	5292.82	8891.81	2354.32	4007.72	4356.58	8504.64	7074.42	3572.87	2.38034	0.0152322
A_55_P2723469	NM_178195	mm|13qA3.1	Hist1h2bf	Mus musculus histone cluster 1, H2bf (Hist1h2bf), mRNA [NM_178195]	889.869	1494.85	427.183	661.749	270.494	384.289	209.062	184.567	156.711	937.301	438.844	183.447	5.10939	0.0153255
A_52_P663600	NM_011035	mm|7qE2	Pak1	Mus musculus p21 protein (Cdc42/Rac)-activated kinase 1 (Pak1), mRNA [NM_011035]	316.26	490.895	470.567	304.452	323.957	381.802	153.574	180.075	244.454	425.907	336.737	192.701	2.2102	0.0153667
A_51_P452153	NM_027222	mm|18qB2	Mzb1	Mus musculus marginal zone B and B1 cell-specific protein 1 (Mzb1), mRNA [NM_027222]	1456.55	2704.76	1539.23	2577.54	1925.25	1532.61	282.523	557.949	680.215	1900.18	2011.8	506.896	3.74866	0.0153833
A_55_P2013655	NM_013488	mm|6qF2	Cd4	Mus musculus CD4 antigen (Cd4), mRNA [NM_013488]	3253.46	2604.97	3402.77	2935.05	2934.9	2571.25	1838	1594.73	1067.04	3087.07	2813.73	1499.92	2.05815	0.0154072
A_51_P256983	NM_016970	mm|6qF1	Klrg1	Mus musculus killer cell lectin-like receptor subfamily G, member 1 (Klrg1), mRNA [NM_016970]	472.099	251.587	312.91	256.453	278.524	189.092	130.69	162.219	159.413	345.532	241.356	150.774	2.29172	0.0154172
A_51_P112734	NM_016972	mm|14qC3	Slc7a8	Mus musculus solute carrier family 7 (cationic amino acid transporter, y+ system), member 8 (Slc7a8), mRNA [NM_016972]	315.516	475.27	367.181	301.01	302.992	377.773	71.8634	144.041	166.219	385.989	327.258	127.375	3.03034	0.0154749
A_55_P1965975	NM_001289593	mm|2qB	Kynu	Mus musculus kynureninase (L-kynurenine hydrolase) (Kynu), transcript variant 2, mRNA [NM_001289593]	82.2448	169.467	246.453	99.8406	104.963	195.324	14.5989	16.5645	44.1572	166.055	133.376	25.1069	6.61392	0.0155089
A_55_P2078281	ENSMUST00000103263	mm|6qB1		T cell receptor beta, variable 2 [Source:MGI Symbol;Acc:MGI:98599] [ENSMUST00000103263]	108.701	114.656	214.479	87.8289	62.3565	96.9812	4.40391	30.0038	14.0843	145.945	82.3889	16.164	9.02904	0.0155483
A_66_P127825	AK039135	mm|5qG2	BC030343	Mus musculus adult male hypothalamus cDNA, RIKEN full-length enriched library, clone:A230101I21 product:unclassifiable, full insert sequence. [AK039135]	10.2867	31.6662	16.7395	11.5136	8.21292	31.8163	4.21841	4.36062	5.25175	19.5641	17.1809	4.61026	4.2436	0.0155795
A_52_P487615	NM_198301	mm|15qB1	Fam105a	Mus musculus family with sequence similarity 105, member A (Fam105a), transcript variant 3, mRNA [NM_198301]	506.075	516.985	780.44	535.083	456.689	503.636	297.942	158.857	250.785	601.166	498.469	235.861	2.54881	0.0155916
A_52_P431159	NM_001039701	mm|2qA3	Il1rn	Mus musculus interleukin 1 receptor antagonist (Il1rn), transcript variant 2, mRNA [NM_001039701]	409.839	290.794	292.578	423.01	282.399	461.787	107.225	125.423	195.851	331.07	389.065	142.833	2.31788	0.015599
A_51_P343336	ENSMUST00000103369	mm|6qC1		immunoglobulin kappa chain variable 12-41 [Source:MGI Symbol;Acc:MGI:4439772] [ENSMUST00000103369]	681.237	3285.18	899.455	767.702	1650.11	692.671	81.1704	149.443	201.831	1621.96	1036.83	144.148	11.252	0.0156162
A_55_P2276224	AK034303	mm|8qC5	9330175E14Rik	Mus musculus adult male diencephalon cDNA, RIKEN full-length enriched library, clone:9330175E14 product:HYPOTHETICAL 4.5 KDA PROTEIN homolog [Homo sapiens], full insert sequence. [AK034303]	114.098	751.14	651.731	277.286	176.787	861.648	11.2327	23.212	39.9529	505.656	438.573	24.7992	20.3901	0.0156165
A_52_P715416	AK053597	mm|8qC2		Mus musculus 0 day neonate eyeball cDNA, RIKEN full-length enriched library, clone:E130112O04 product:unclassifiable, full insert sequence. [AK053597]	64.7459	287.697	197.024	114.437	69.4771	301.331	19.4365	20.0271	31.0231	183.156	161.748	23.4956	7.79532	0.0156859
A_55_P2037235	NM_175397	mm|1qC5	Sp110	Mus musculus Sp110 nuclear body protein (Sp110), transcript variant 1, mRNA [NM_175397]	424.905	692.318	606.288	538.075	397.7	568.69	242.671	276.791	332.159	574.503	501.488	283.873	2.0238	0.0156987
A_55_P2162695	ENSMUST00000103564	mm|13qA2		T cell receptor gamma, variable 1 [Source:MGI Symbol;Acc:MGI:98631] [ENSMUST00000103564]	111.129	125.298	52.2718	77.082	37.8066	100.768	34.0083	24.2092	25.3601	96.2329	71.8855	27.8592	3.45426	0.0157036
A_51_P364632	NM_011893	mm|5qB2	Sh3bp2	Mus musculus SH3-domain binding protein 2 (Sh3bp2), transcript variant 1, mRNA [NM_011893]	161.792	261.729	266.679	204.016	222.952	208.353	124.397	102.06	109.21	230.066	211.774	111.889	2.05621	0.0157552
A_66_P102817	NM_001167923	mm|9qF1	Col6a5	Mus musculus collagen, type VI, alpha 5 (Col6a5), mRNA [NM_001167923]	678.577	701.158	166.801	269.854	554.466	564.748	52.6744	57.8091	74.8123	515.512	463.023	61.7653	8.34631	0.0158025
A_52_P354823	NM_008320	mm|8qE1	Irf8	Mus musculus interferon regulatory factor 8 (Irf8), transcript variant 2, mRNA [NM_008320]	10270.2	14883.6	13068.4	10723.5	9848.07	11215.5	3152.62	5173.33	6576.35	12740.7	10595.7	4967.44	2.56485	0.0158056
A_55_P2159490	NR_110519	mm|9qD	Gm3458	Mus musculus predicted gene 3458 (Gm3458), transcript variant 1, long non-coding RNA [NR_110519]	21.6155	31.3466	53.6223	10.4689	15.9437	47.4433	4.03567	11.0741	7.05687	35.5281	24.6186	7.38888	4.80832	0.0158427
A_55_P1960238	NM_172659	mm|2qA3	Slc2a6	Mus musculus solute carrier family 2 (facilitated glucose transporter), member 6 (Slc2a6), transcript variant 1, mRNA [NM_172659]	1456.93	2991.8	2713.53	2230.68	1817.5	2576.02	402.493	839.626	742.303	2387.42	2208.07	661.474	3.60924	0.015964
A_55_P2241314	XR_874613	mm|14qC1	Gm38660	PREDICTED: Mus musculus uncharacterized LOC102643128 (LOC102643128), transcript variant X2, ncRNA [XR_874613]	36.6403	10.8106	15.7519	63.4713	7.84432	8.08452	4.95386	3.84953	3.71374	21.0676	26.4667	4.17238	5.0493	0.0159707
A_66_P134471	ENSMUST00000103367	mm|6qC1		immunoglobulin kappa variable 12-44 [Source:MGI Symbol;Acc:MGI:4439775] [ENSMUST00000103367]	749.364	3411.63	927.946	805.397	1586.76	672.902	91.8426	178.83	216.802	1696.31	1021.69	162.491	10.4394	0.0159938
A_55_P2719095	ENSMUST00000187870	mm|1qC3	Ikzf2	IKAROS family zinc finger 2 [Source:MGI Symbol;Acc:MGI:1342541] [ENSMUST00000187870]	336.638	1292.06	921.644	494.897	346.667	1118.23	114.855	119.082	175.15	850.114	653.263	136.362	6.23424	0.0160388
A_55_P2728911	NM_172435	mm|XqD	P2ry10	Mus musculus purinergic receptor P2Y, G-protein coupled 10 (P2ry10), mRNA [NM_172435]	671.133	322.44	463.859	550.28	336.1	367.4	133.678	191.503	200.615	485.81	417.927	175.265	2.77186	0.0160716
A_51_P502225	NM_019687	mm|11qB1.3	Slc22a4	Mus musculus solute carrier family 22 (organic cation transporter), member 4 (Slc22a4), mRNA [NM_019687]	128.335	134.343	128.424	67.8228	118.525	129.774	57.6652	40.379	35.6091	130.367	105.374	44.5511	2.92624	0.0161112
A_30_P01023338	chr1:175705225-175717250_R	mm|1qH3		lincRNA:chr1:175705225-175717250 reverse strand	987.094	1458.04	1038.32	1315.25	634.081	1303.55	336.074	532.519	610.063	1161.15	1084.29	492.885	2.35582	0.0161326
A_55_P2005060	NM_001191044	mm|9qE1	Ddx43	Mus musculus DEAD (Asp-Glu-Ala-Asp) box polypeptide 43 (Ddx43), mRNA [NM_001191044]	66.2706	126.347	108.164	107.477	56.4082	105.289	21.4934	33.0849	43.3649	100.261	89.7247	32.6477	3.07098	0.0162138
A_51_P497724	NM_029419	mm|15qE1	Apol7a	Mus musculus apolipoprotein L 7a (Apol7a), transcript variant 1, mRNA [NM_029419]	82.7794	135.032	150.728	74.8879	180.661	55.608	37.3674	24.0344	53.7117	122.846	103.719	38.3712	3.20153	0.0162245
A_55_P1957739	NM_008191	mm|4qD2.1	Guca2b	Mus musculus guanylate cyclase activator 2b (retina) (Guca2b), mRNA [NM_008191]	65.0682	15.7822	26.7246	5.96726	7.89907	11.3674	5.68328	6.46773	4.43859	35.8583	8.41123	5.52987	6.48448	0.016228
A_51_P117903	ENSMUST00000103467	mm|12qF1		immunoglobulin heavy variable 14-2 [Source:MGI Symbol;Acc:MGI:4439607] [ENSMUST00000103467]	252.983	1411.51	220.288	144.57	351.939	129.468	15.1106	25.7187	51.2789	628.26	208.659	30.7027	20.4627	0.0164606
A_52_P320761	ENSMUST00000195735	mm|12qF2		immunoglobulin heavy variable 1-31 [Source:MGI Symbol;Acc:MGI:4439889] [ENSMUST00000195735]	306.038	1001	167.714	1046.84	185.56	53.8961	18.281	46.1334	44.5651	491.585	428.764	36.3265	13.5324	0.0165146
A_55_P2006625	TC1631718	mm|1qC2		Q5SUZ8_MOUSE (Q5SUZ8) Inducible T-cell co-stimulator, complete [TC1631718]	24.7025	111.063	77.3175	57.8131	23.8097	151.592	3.9817	6.4617	11.7305	71.0276	77.7381	7.3913	9.60962	0.0165257
A_55_P1979118	ENSMUST00000103634	mm|14qC2		T cell receptor alpha variable 13N-4 [Source:MGI Symbol;Acc:MGI:3642678] [ENSMUST00000103634]	17.5359	58.0713	54.4504	21.2462	10.4251	41.8191	4.63634	7.94072	8.56827	43.3525	24.4968	7.04844	6.15065	0.0165668
A_55_P2716271	ENSMUST00000187586	mm|1qE4	Ptprc	protein tyrosine phosphatase, receptor type, C [Source:MGI Symbol;Acc:MGI:97810] [ENSMUST00000187586]	42.3736	92.8527	90.0713	66.7752	33.5164	130.613	18.3586	21.7661	28.782	75.0992	76.9683	22.9689	3.2696	0.0165955
A_51_P410451	NM_028006	mm|10qB1	Tube1	Mus musculus epsilon-tubulin 1 (Tube1), mRNA [NM_028006]	116.188	167.048	96.5844	144.491	77.2214	106.256	59.5843	58.2265	70.2807	126.607	109.323	62.6971	2.01934	0.0166113
A_52_P116120	NM_178893	mm|4qB1	Coro2a	Mus musculus coronin, actin binding protein 2A (Coro2a), transcript variant 1, mRNA [NM_178893]	149.75	235.081	184.139	195.476	120.919	244.535	115.257	73.2417	78.5452	189.657	186.977	89.0147	2.13062	0.01669
A_55_P2925001	ENSMUST00000133567	mm|4qA1	Penk	preproenkephalin [Source:MGI Symbol;Acc:MGI:104629] [ENSMUST00000133567]	52.8082	52.6758	70.1855	81.8465	47.9659	46.069	32.7937	32.6783	20.3675	58.5565	58.6271	28.6132	2.04649	0.0167405
A_52_P891296	NM_001177781	mm|XqD	Gpr174	Mus musculus G protein-coupled receptor 174 (Gpr174), transcript variant 1, mRNA [NM_001177781]	35.9867	44.6713	47.3955	29.507	20.516	29.5209	8.10782	12.9295	21.6779	42.6845	26.5146	14.2384	2.99784	0.0167608
A_51_P297679	NM_008225	mm|16qB3	Hcls1	Mus musculus hematopoietic cell specific Lyn substrate 1 (Hcls1), mRNA [NM_008225]	16050.4	17290.4	16478	16018.1	12175.3	14027	4045.48	5927.9	6735.7	16606.3	14073.5	5569.69	2.98154	0.016806
A_66_P140849	NR_045287	mm|17qA3.3	1700097N02Rik	Mus musculus RIKEN cDNA 1700097N02 gene (1700097N02Rik), long non-coding RNA [NR_045287]	1112	554.276	777.505	745.707	535.524	494.348	318.46	374.285	349.577	814.595	591.859	347.441	2.34456	0.0168947
A_55_P2176792	NM_017400	mm|7qD3	Sh3gl3	Mus musculus SH3-domain GRB2-like 3 (Sh3gl3), transcript variant 1, mRNA [NM_017400]	262.452	517.389	813.106	260.021	416.993	374.656	122.612	94.5039	146.83	530.982	350.556	121.315	4.37689	0.0168954
A_66_P130378	NM_029376	mm|5qB1	Speer4a	Mus musculus spermatogenesis associated glutamate (E)-rich protein 4a (Speer4a), mRNA [NM_029376]	114.473	53.1031	122.341	31.3099	92.6217	76.7134	16.5854	30.4979	29.0638	96.639	66.8817	25.3824	3.80733	0.0168959
A_51_P129360	NM_008970	mm|6qG3	Pthlh	Mus musculus parathyroid hormone-like peptide (Pthlh), mRNA [NM_008970]	157.438	220.436	208.381	89.3874	206.584	103.998	97.924	37.7562	60.1972	195.418	133.323	65.2925	2.99297	0.0168964
A_55_P2015807	ENSMUST00000161108	mm|5qG2		autism susceptibility candidate 2 [Source:MGI Symbol;Acc:MGI:1919847] [ENSMUST00000161108]	78.0612	124.449	90.2091	64.5322	45.2761	180.434	56.5083	38.0973	48.6898	97.5732	96.7473	47.7651	2.04277	0.0169023
A_55_P2005295	NAP112771-1	mm|14qC2			91.0914	46.9441	43.737	68.613	35.6059	33.6029	22.0146	7.51683	8.02694	60.5908	45.9406	12.5195	4.83973	0.0170148
A_51_P479519	ENSMUST00000151023	mm|12qF2	Itgb8	integrin beta 8 [Source:MGI Symbol;Acc:MGI:1338035] [ENSMUST00000151023]	35.5283	196.916	121.841	63.667	39.0319	139.972	9.27727	8.23076	16.3948	118.095	80.8902	11.3009	10.45	0.0170238
A_65_P04040	NM_017407	mm|11qB5	Spag5	Mus musculus sperm associated antigen 5 (Spag5), mRNA [NM_017407]	24.0864	76.4457	36.9881	61.9459	45.3987	54.5882	9.55246	11.4356	11.1302	45.8401	53.9776	10.7061	4.2817	0.0171417
A_55_P2043028	NM_028129	mm|7qF2	2610020H08Rik	Mus musculus RIKEN cDNA 2610020H08 gene (2610020H08Rik), transcript variant 2, mRNA [NM_028129]	554.291	1110.07	851.246	751.486	446.029	1236.51	348.829	304.407	391.711	838.537	811.342	348.315	2.40741	0.017155
A_55_P2803765	ENSMUST00000188621	mm|1qB	Gpr45	G protein-coupled receptor 45 [Source:MGI Symbol;Acc:MGI:2135882] [ENSMUST00000188621]	55.8571	102.318	84.374	63.9561	57.4567	73.2255	19.8274	36.6827	31.8671	80.8497	64.8795	29.4591	2.74447	0.0172034
A_51_P229403	NM_027339	mm|11qB1.3	Lypd8	Mus musculus LY6/PLAUR domain containing 8 (Lypd8), transcript variant 2, mRNA [NM_027339]	27.1339	17.9448	24.6642	24.6891	28.3453	17.5345	4.1083	7.15819	10.8679	23.2476	23.523	7.37814	3.15088	0.0172253
A_55_P2924965	NM_010796	mm|11qB3	Clec10a	Mus musculus C-type lectin domain family 10, member A (Clec10a), transcript variant 2, mRNA [NM_010796]	33.4053	40.4051	50.3252	20.9591	26.78	25.0395	3.98546	3.56786	15.5237	41.3785	24.2595	7.69235	5.37918	0.0172701
A_51_P232748	NM_019587	mm|XqA7.3	Plxnb3	Mus musculus plexin B3 (Plxnb3), mRNA [NM_019587]	78.2314	114.957	92.4884	42.3602	37.7704	71.3587	33.0945	41.7826	58.3046	95.2257	50.4964	44.3939	2.14502	0.0172738
A_30_P01028201	chr2:128249388-128250301_F	mm|2qF1		lincRNA:chr2:128249388-128250301 forward strand	24.7695	62.0151	67.655	22.5792	25.6367	37.7551	9.65786	11.9418	15.2174	51.4799	28.657	12.2723	4.19479	0.0172769
A_30_P01021577	chr5:123439974-123448354_F	mm|5qF		lincRNA:chr5:123439974-123448354 forward strand	212.894	369.558	305.898	238.114	170.944	495.301	137.539	138.207	165.922	296.117	301.453	147.223	2.01136	0.0173755
A_55_P2161595	NM_001130419	mm|4qD2.2	Hpca	Mus musculus hippocalcin (Hpca), transcript variant 1, mRNA [NM_001130419]	38.1447	75.7237	20.2472	21.4057	19.6931	37.0828	4.38271	3.44419	10.3303	44.7052	26.0605	6.05238	7.38638	0.0174892
A_55_P2124401	XM_006543167	mm|14qC3	Gm29776	PREDICTED: Mus musculus predicted gene, 29776 (Gm29776), transcript variant X1, mRNA [XM_006543167]	56.7167	46.4042	76.853	45.6334	82.8634	58.6667	20.3678	31.2618	30.2301	59.9913	62.3878	27.2866	2.19857	0.0175503
A_66_P116176	NM_001033346	mm|2qD	Lrrc55	Mus musculus leucine rich repeat containing 55 (Lrrc55), mRNA [NM_001033346]	12.3218	18.8638	12.6396	3.65573	9.20531	7.71906	7.62871	3.82864	5.84917	14.6084	6.86003	5.76884	2.53229	0.0176418
A_55_P2831026	NM_028773	mm|XqA4	Sash3	Mus musculus SAM and SH3 domain containing 3 (Sash3), mRNA [NM_028773]	6666.25	7383.77	8951.84	6738.35	5726.66	7234.59	2155.46	3699.21	4179.62	7667.29	6566.53	3344.76	2.29233	0.0176433
A_55_P2079579	NM_011094	mm|7qA1	Pira7	Mus musculus paired-Ig-like receptor A7 (Pira7), mRNA [NM_011094]	1708.73	1833.21	2184.22	1774.05	1801.72	2112.15	468.984	935.538	933.3	1908.72	1895.97	779.274	2.44935	0.0176437
A_30_P01029641	chr5:31883451-31884082_F	mm|5qB1		lincRNA:chr5:31883451-31884082 forward strand	84.5226	82.9514	143.227	99.7359	100.438	90.0198	43.6903	33.8254	52.3967	103.567	96.7311	43.3041	2.39162	0.0176559
A_55_P1996893	NM_001166494	mm|11qD	Zpbp2	Mus musculus zona pellucida binding protein 2 (Zpbp2), transcript variant 3, mRNA [NM_001166494]	55.8528	72.7716	78.584	53.3822	42.2421	81.0074	14.4679	23.6329	35.5788	69.0695	58.8772	24.5599	2.81229	0.0176678
A_51_P445562	NM_145142	mm|1qB	Chst10	Mus musculus carbohydrate sulfotransferase 10 (Chst10), mRNA [NM_145142]	150.672	227.278	148.528	245.523	96.804	239.8	55.6746	74.3165	98.6269	175.493	194.042	76.206	2.30287	0.0176699
A_55_P1972496	XM_011250749	mm|7qA2	Gm42372	PREDICTED: Mus musculus paraneoplastic antigen Ma2 homolog (LOC105247240), mRNA [XM_011250749]	10.5429	43.1404	21.8422	11.4504	7.7508	34.9838	4.92997	4.27885	3.74513	25.1752	18.0617	4.31798	5.8303	0.0177249
A_55_P2752103	BB189136	mm|12qD2		BB189136 RIKEN full-length enriched, adult male spinal cord Mus musculus cDNA clone A330052O03 3'. [BB189136]	472.234	1077.62	1347.32	1248.85	487.235	2193.84	182.496	132.276	291.328	965.726	1309.98	202.033	4.78004	0.017725
A_55_P2040838	NM_001166672	mm|7qA1	Gm14548	Mus musculus predicted gene 14548 (Gm14548), mRNA [NM_001166672]	1833.09	1943.08	2161.1	2090.88	1711.83	2412.27	547.309	1098.14	977.413	1979.09	2071.66	874.286	2.26366	0.0177453
A_52_P537113	ENSMUST00000139147	mm|4qD1	Rad54l	RAD54 like (S. cerevisiae) [Source:MGI Symbol;Acc:MGI:894697] [ENSMUST00000139147]	29.2519	74.9334	35.66	65.5871	23.3979	46.0583	10.9294	16.2523	11.7675	46.6151	45.0145	12.9831	3.59045	0.0178448
A_55_P2369474	NM_001163504	mm|10qC2	Nr1h4	Mus musculus nuclear receptor subfamily 1, group H, member 4 (Nr1h4), transcript variant 2, mRNA [NM_001163504]	53.5971	145.712	69.2697	65.2608	69.3158	70.6572	16.7096	22.2845	28.5803	89.5261	68.4113	22.5248	3.97456	0.0178639
A_52_P170635	NM_007547	mm|2qF1	Sirpa	Mus musculus signal-regulatory protein alpha (Sirpa), transcript variant 1, mRNA [NM_007547]	6030.73	9834.94	7271.68	5131.28	5866.15	5861.55	2975.57	3744.38	4481.34	7712.45	5619.66	3733.76	2.0656	0.017866
A_51_P377171	NM_183264	mm|10qD3	Tespa1	Mus musculus thymocyte expressed, positive selection associated 1 (Tespa1), mRNA [NM_183264]	278.675	662.297	437.897	387.809	238.708	719.349	88.3983	117.095	179.795	459.623	448.622	128.429	3.5788	0.01788
A_30_P01033054	chr5:35893909-35899497_F	mm|5qB3		lincRNA:chr5:35893909-35899497 forward strand	322.411	137.743	133.461	418.856	117.589	82.3908	63.783	54.9043	38.4335	197.872	206.279	52.3736	3.77808	0.0179214
A_55_P2766239	NM_016809	mm|XqA1.1	Rbm3	Mus musculus RNA binding motif protein 3 (Rbm3), transcript variant 1, mRNA [NM_016809]	111.616	224.105	183.224	135.339	59.9583	319.94	70.91	30.6481	51.0796	172.981	171.746	50.8793	3.39984	0.0179265
A_55_P2069012	ENSMUST00000138065	mm|7qF5	Pidd1	p53 induced death domain protein 1 [Source:MGI Symbol;Acc:MGI:1889507] [ENSMUST00000138065]	249.23	399.21	245.204	505.154	158.322	358.258	138.967	134.123	169.754	297.881	340.578	147.615	2.01797	0.0179627
A_51_P258372	NM_030691	mm|7qF2	Igsf6	Mus musculus immunoglobulin superfamily, member 6 (Igsf6), mRNA [NM_030691]	1592.35	2188.87	1264.36	1978.7	886.669	1497.62	358.93	707.413	704.16	1681.86	1454.33	590.168	2.8498	0.0179649
A_55_P2723449	NM_030710	mm|1qH3	Slamf6	Mus musculus SLAM family member 6 (Slamf6), mRNA [NM_030710]	169.181	374.135	410.637	202.421	201.468	363.695	35.6739	76.7284	90.0711	317.984	255.861	67.4911	4.7115	0.017968
A_55_P1959994	NM_152823	mm|17qC	Unc5cl	Mus musculus unc-5 homolog C (C. elegans)-like (Unc5cl), mRNA [NM_152823]	121.563	129.529	144.978	115.845	56.2791	104.272	24.4393	53.7325	60.5155	132.023	92.132	46.2291	2.85585	0.0179747
A_55_P2096917	NM_001005423	mm|1qC3	Mreg	Mus musculus melanoregulin (Mreg), mRNA [NM_001005423]	389.96	275.555	519.555	419.42	318.709	460.915	68.1616	161.468	128.508	395.023	399.682	119.379	3.30898	0.0179766
A_51_P155336	ENSMUST00000194015	mm|12qF2		immunoglobulin heavy variable 1-14 [Source:MGI Symbol;Acc:MGI:4439781] [ENSMUST00000194015]	30.7021	38.998	13.7235	60.8235	10.7843	38.8315	3.91856	3.74594	8.71413	27.8079	36.8131	5.45954	5.09344	0.0180075
A_55_P1993180	NM_001281511	mm|5qA2	Speer4c	Mus musculus spermatogenesis associated glutamate (E)-rich protein 4c (Speer4c), mRNA [NM_001281511]	159.183	57.7161	169.736	48.4584	136.418	78.9861	18.0879	33.1833	27.3199	128.878	87.9543	26.1971	4.91957	0.0180198
A_51_P232281	NM_011109	mm|4qD3	Pla2g2d	Mus musculus phospholipase A2, group IID (Pla2g2d), mRNA [NM_011109]	630.67	900.813	1128.94	436.145	675.175	778.112	100.673	284.015	274.208	886.806	629.811	219.632	4.0377	0.0180807
A_55_P2742475	NM_153413	mm|9qF1	Dock3	Mus musculus dedicator of cyto-kinesis 3 (Dock3), mRNA [NM_153413]	16.4513	23.0237	22.9142	21.8985	30.267	11.2062	8.02802	7.29917	12.9868	20.7964	21.1239	9.43799	2.20348	0.0181438
A_51_P389751	NM_009046	mm|7qA3	Relb	Mus musculus avian reticuloendotheliosis viral (v-rel) oncogene related B (Relb), transcript variant 1, mRNA [NM_009046]	2668.06	3858.97	3764.32	3025.32	2781.72	4064.64	1496.04	1429.51	1523.22	3430.45	3290.56	1482.92	2.3133	0.0181651
A_55_P2059120	XR_388996	mm|11qD	Gm38448	PREDICTED: Mus musculus uncharacterized LOC102632682 (LOC102632682), transcript variant X2, ncRNA [XR_388996]	61.7716	133.488	134.229	84.5146	51.1158	149.169	14.2335	22.3746	38.8618	109.83	94.9331	25.1566	4.36583	0.0181923
A_52_P90363	NM_029803	mm|12qE	Ifi27l2a	Mus musculus interferon, alpha-inducible protein 27 like 2A (Ifi27l2a), transcript variant 1, mRNA [NM_029803]	37433	36883.1	34996.9	42041.9	31026.8	20157.4	11316.9	16498.5	17005.1	36437.6	31075.4	14940.2	2.43891	0.0182467
A_52_P51355	NM_008855	mm|7qF3	Prkcb	Mus musculus protein kinase C, beta (Prkcb), mRNA [NM_008855]	1427.05	2218.06	1842.64	2032.15	950.491	1983.25	493.081	835.094	935.827	1829.25	1655.3	754.667	2.42392	0.0182796
A_55_P1977451	ENSMUST00000103341	mm|6qC1		immunoglobulin kappa variable 4-80 [Source:MGI Symbol;Acc:MGI:4439653] [ENSMUST00000103341]	2373.57	5937.73	1729.32	6328.97	4990.92	2937.24	192.918	197.006	205.993	3346.87	4752.38	198.639	16.849	0.0182834
A_55_P2110758	NM_177083	mm|17qC	B430306N03Rik	Mus musculus RIKEN cDNA B430306N03 gene (B430306N03Rik), mRNA [NM_177083]	862.494	1620.98	1777.86	560.926	952.322	1484.93	133.458	340.28	424.717	1420.45	999.392	299.485	4.74296	0.0183947
A_65_P20589	BY764083	mm|1qB		BY764083 RIKEN full-length enriched, NOD-derived CD11c +ve dendritic cells Mus musculus cDNA clone F630040A08 3'. [BY764083]	153.162	368.761	253.374	266.694	130.312	490.726	64.4006	75.5322	103.579	258.432	295.911	81.1707	3.18381	0.0184249
A_55_P1960735	NM_011819	mm|8qB3.3	Gdf15	Mus musculus growth differentiation factor 15 (Gdf15), mRNA [NM_011819]	2757.36	1463.37	2128.82	2533.61	2685.67	1940.8	998.461	641.64	450.97	2116.51	2386.69	697.024	3.0365	0.0184527
A_52_P74680	ENSMUST00000103262	mm|6qB1		T cell receptor beta, variable 1 [Source:MGI Symbol;Acc:MGI:98594] [ENSMUST00000103262]	454.135	147.476	152.759	215.008	166.658	122.531	25.3065	48.2266	53.965	251.457	168.066	42.4994	5.91672	0.0184796
A_55_P2741047	NM_133203	mm|6qF3	Klra17	Mus musculus killer cell lectin-like receptor, subfamily A, member 17 (Klra17), mRNA [NM_133203]	359.064	135.973	154.879	191.007	86.1273	145.442	29.7875	60.5576	54.9082	216.639	140.859	48.4178	4.47437	0.0185161
A_55_P2745697	X02930	mm|14qC2		Mouse nonproductive mRNA for T-cell receptor alpha chain (TA26). [X02930]	37.9731	262.313	202.291	74.2147	35.3636	258.514	9.41303	7.17582	16.4121	167.526	122.698	11.0003	15.2292	0.0185707
A_55_P2220683	AK014721	mm|4qA3	4833419A21Rik	Mus musculus 0 day neonate head cDNA, RIKEN full-length enriched library, clone:4833419A21 product:unclassifiable, full insert sequence. [AK014721]	81.8281	199.798	204.51	67.9272	82.0396	212.491	22.8574	12.574	46.1185	162.045	120.819	27.1833	5.96121	0.0186559
A_30_P01019493	chr1:75075500-75102200_R	mm|1qC3		lincRNA:chr1:75075500-75102200 reverse strand	20.038	58.7484	39.5579	28.4583	35.1933	75.877	9.97737	6.89605	11.844	39.4481	46.5095	9.57248	4.12099	0.0186579
A_52_P151320	NM_025566	mm|17qD	Tnfaip8l1	Mus musculus tumor necrosis factor, alpha-induced protein 8-like 1 (Tnfaip8l1), mRNA [NM_025566]	1481.84	2250.23	2039.32	1306.9	1521.56	1620.07	758.879	777.816	768.899	1923.8	1482.84	768.531	2.50321	0.0187096
A_55_P2744242	NM_030599	mm|6qF3	Klrb1b	Mus musculus killer cell lectin-like receptor subfamily B member 1B (Klrb1b), mRNA [NM_030599]	96.2118	71.858	50.4233	94.0795	56.0338	66.283	26.2599	38.251	25.6098	72.831	72.1321	30.0402	2.42445	0.0187787
A_66_P115114	Z36233	mm|2qF1	Siglec1	M.musculus (C57Bl/6) mRNA for 16-domain form of sialoadhesin. [Z36233]	69.4419	131.408	99.0079	65.7155	67.9483	151.185	34.6335	41.9783	51.5648	99.9525	94.9498	42.7255	2.33941	0.0188246
A_52_P443776	ENSMUST00000103529	mm|12qF2		immunoglobulin heavy variable 1-58 [Source:MGI Symbol;Acc:MGI:4439557] [ENSMUST00000103529]	129.197	648.199	92.8003	1051	1074.19	149.958	5.02736	24.8574	10.7113	290.065	758.384	13.532	21.4355	0.0188673
A_55_P2084611	NM_019737	mm|18qA2	B4galt6	Mus musculus UDP-Gal:betaGlcNAc beta 1,4-galactosyltransferase, polypeptide 6 (B4galt6), mRNA [NM_019737]	138.584	239.395	166.537	147.784	113.586	155.027	37.8868	45.7561	90.9673	181.505	138.799	58.2034	3.11847	0.0188814
A_52_P476950	NM_172495	mm|10qA4	Ncoa7	Mus musculus nuclear receptor coactivator 7 (Ncoa7), transcript variant 1, mRNA [NM_172495]	3381.17	6534.74	6696.22	3385.25	4184.65	4504.37	1793.09	2347.96	2273.58	5537.38	4024.75	2138.21	2.58973	0.018906
A_51_P309589	NR_024720	mm|17qE5	2700099C18Rik	Mus musculus RIKEN cDNA 2700099C18 gene (2700099C18Rik), non-coding RNA [NR_024720]	64.2797	132.054	66.6715	121.391	63.9107	109.597	29.4216	28.0219	38.1165	87.6684	98.2995	31.8534	2.75225	0.0189244
A_51_P327996	NM_009137	mm|8qC5	Ccl22	Mus musculus chemokine (C-C motif) ligand 22 (Ccl22), mRNA [NM_009137]	27.5003	41.6965	58.56	46.6015	55.1175	34.0435	4.59533	9.66633	14.7608	42.5856	45.2542	9.67416	4.40199	0.0189564
A_51_P141546	NM_011016	mm|4qC1	Orm2	Mus musculus orosomucoid 2 (Orm2), mRNA [NM_011016]	95.9662	50.2698	74.994	129.293	38.3688	245.825	7.76192	18.6815	25.3592	73.7434	137.829	17.2675	4.27064	0.018983
A_55_P2078433	NM_026656	mm|3qH2	Mcoln2	Mus musculus mucolipin 2 (Mcoln2), transcript variant 1, mRNA [NM_026656]	449.636	945.512	746.547	382.483	524.101	785.55	138.141	199.816	306.026	713.898	564.045	214.661	3.3257	0.0190121
A_51_P401451	NM_009862	mm|16qA3	Cdc45	Mus musculus cell division cycle 45 (Cdc45), transcript variant 1, mRNA [NM_009862]	61.6779	47.0701	37.9782	71.4542	33.5646	30.0172	28.837	16.4073	17.4137	48.9088	45.012	20.886	2.3417	0.0190474
A_55_P2005320	NM_029422	mm|15qB3.1	Dcstamp	Mus musculus dentrocyte expressed seven transmembrane protein (Dcstamp), transcript variant 1, mRNA [NM_029422]	227.852	197.336	71.6149	180.989	139.388	147.462	35.7544	17.586	35.9991	165.601	155.946	29.7798	5.56085	0.0191056
A_52_P683178	NM_025670	mm|16qA1	Cdip1	Mus musculus cell death inducing Trp53 target 1 (Cdip1), mRNA [NM_025670]	6333.06	2259.21	3695.89	3856.95	4294.24	1762.82	1087.06	1344.49	782.648	4096.05	3304.67	1071.4	3.82309	0.0191828
A_51_P144364	AK030336	mm|6qB3	Chn2	Mus musculus 11 days pregnant adult female ovary and uterus cDNA, RIKEN full-length enriched library, clone:5033424B07 product:BETA-CHIMAERIN (BETA-CHIMERIN) homolog [Homo sapiens], full insert sequence. [AK030336]	30.372	15.7731	26.6878	12.6871	6.93041	17.3321	4.7926	4.30819	10.8968	24.2777	12.3166	6.66587	3.64208	0.0192305
A_52_P69194	NM_177572	mm|4qD2.1	Rimkla	Mus musculus ribosomal modification protein rimK-like family member A (Rimkla), mRNA [NM_177572]	157.629	182.822	171.182	117.676	101.729	239.598	112.332	57.8015	57.1901	170.544	153.001	75.7747	2.25068	0.0192311
A_55_P2546940	XR_404412	mm|7qE3	LOC102638993	PREDICTED: Mus musculus uncharacterized LOC102638993 (LOC102638993), transcript variant X2, ncRNA [XR_404412]	158.771	249.947	352.779	228.214	225.655	227.833	36.2079	65.5579	94.8692	253.832	227.234	65.545	3.87264	0.0193235
A_51_P465571	NM_001081124	mm|XqF4	Map7d2	Mus musculus MAP7 domain containing 2 (Map7d2), mRNA [NM_001081124]	23.4574	40.6537	26.246	18.9294	21.8498	37.3189	16.3986	9.07934	10.3379	30.119	26.0327	11.9386	2.52282	0.0193516
A_51_P445882	AK018014	mm|6qB1		Mus musculus adult male thymus cDNA, RIKEN full-length enriched library, clone:5830455I16 product:T-cell receptor beta, joining region, full insert sequence. [AK018014]	38.9213	135.231	109.223	45.382	27.6971	154.732	14.2845	12.5549	23.8554	94.4586	75.9369	16.8983	5.58984	0.019356
A_51_P514085	NM_013606	mm|16qC4	Mx2	Mus musculus MX dynamin-like GTPase 2 (Mx2), transcript variant 1, mRNA [NM_013606]	377.552	827.714	553.237	639.453	357.257	636.625	196.159	247.261	239.679	586.168	544.445	227.7	2.5743	0.0194096
A_52_P68235	ENSMUST00000093902	mm|11qE2	Rnf213	ring finger protein 213 [Source:MGI Symbol;Acc:MGI:1289196] [ENSMUST00000093902]	108.543	172.552	98.3784	165.015	76.9702	146.742	63.8343	66.027	59.319	126.491	129.576	63.0601	2.00588	0.0194254
A_52_P149235	ENSMUST00000200639	mm|6qC1		immunoglobulin kappa variable 4-60 [Source:MGI Symbol;Acc:MGI:3708737] [ENSMUST00000200639]	3357.78	10448.4	3069.56	9305.03	9078.39	6291.25	299.286	302.188	339.49	5625.26	8224.89	313.654	17.9346	0.0194615
A_55_P2157537	AK142477	mm|15qE1	Gm10866	Mus musculus 13 days embryo stomach cDNA, RIKEN full-length enriched library, clone:D530027E22 product:hypothetical protein, full insert sequence. [AK142477]	128.79	240.593	181.003	124.979	104.059	268.046	73.1348	79.313	98.58	183.462	165.695	83.6759	2.19253	0.019464
A_55_P1985209	ENSMUST00000137336	mm|12qF1		Immunoglobulin heavy constant epsilon [Source:MGI Symbol;Acc:MGI:2685746] [ENSMUST00000137336]	25.9506	51.2741	84.2437	74.8275	42.368	48.5845	10.6021	15.6363	11.0745	53.8228	55.26	12.4376	4.32742	0.0194649
A_52_P625912	NM_153094	mm|6qF3	Klrb1f	Mus musculus killer cell lectin-like receptor subfamily B member 1F (Klrb1f), transcript variant 1, mRNA [NM_153094]	92.2996	175.17	96.7418	117.334	71.4133	125.72	44.0762	35.6444	58.2581	121.404	104.823	45.9929	2.63962	0.0194852
A_66_P103445	ENSMUST00000066060	mm|12qF1	Bcl11b	B cell leukemia/lymphoma 11B [Source:MGI Symbol;Acc:MGI:1929913] [ENSMUST00000066060]	94.358	175.931	138.044	102.654	66.6635	193.29	16.8876	41.3706	47.9766	136.111	120.869	35.4116	3.84368	0.0195395
A_55_P2725772	XR_882268	mm|7qD3	Gm32695	PREDICTED: Mus musculus predicted gene, 32695 (Gm32695), transcript variant X7, ncRNA [XR_882268]	219.614	117.509	205.759	102.297	168.034	84.9112	48.3666	44.4312	44.5118	180.96	118.414	45.7699	3.9537	0.0196061
A_65_P10248	AK089504	mm|13qA5	Cks2	Mus musculus B6-derived CD11 +ve dendritic cells cDNA, RIKEN full-length enriched library, clone:F730041J15 product:unclassifiable, full insert sequence. [AK089504]	43.2309	100.687	52.2779	75.3911	46.92	90.4227	24.4813	17.6356	23.3534	65.3986	70.9113	21.8235	2.99671	0.0196605
A_51_P219634	AK017104	mm|4qC1	Aknaos	Mus musculus adult male testis cDNA, RIKEN full-length enriched library, clone:4933437N03 product:hypothetical protein, full insert sequence. [AK017104]	11.9586	25.8174	10.4296	3.86605	11.241	31.1634	4.53169	5.70264	3.43467	16.0685	15.4235	4.55633	3.52663	0.0196835
[truncated: 519 more rows]
