# Supplementary material for: Differential gene analysis during the development of obliterative bronchiolitis in a murine orthotopic lung transplantation model: A comprehensive transcriptome-based analysis
Source: PLoS One. 2020 May 8;15(5):e0232884. doi: 10.1371/journal.pone.0232884 (PMC7209239; doi:10.1371/journal.pone.0232884)
Supplement: S3 Table — (XLSX) [file pone.0232884.s007.xlsx]

## Sheet: S3 Table
S3 Table. Gene list showing at least two-fold down regulation in OB group compared to sham group.
														Signal intensity averages			Fold chage
ProbeID	PrimaryAccession	Cytoband	GeneSymbol	Description	OB.1	OB.2	OB.3	non-OB.1	non-OB.2	non-OB.3	sham.1	sham.2	sham.3	OB average	non-OB average	sham average	OB/sham	P-value
A_52_P169764	XR_873352	mm|13qA5	E030046B03Rik	PREDICTED: Mus musculus RIKEN cDNA E030046B03 gene (E030046B03Rik), transcript variant X3, ncRNA [XR_873352]	24.4783	23.7242	24.0354	20.8533	61.5102	39.2525	99.4697	104.693	107.338	24.0793	40.5387	103.834	0.231903	4.48898e-07
A_51_P275077	NM_021332	mm|17qA3.3	Glp1r	Mus musculus glucagon-like peptide 1 receptor (Glp1r), mRNA [NM_021332]	38.2133	37.0384	41.8677	47.1347	74.7518	125.304	187.296	177.279	187.519	39.0398	82.3969	184.032	0.212136	2.96128e-06
A_55_P1959595	NM_001161765	mm|3qF2.2	Fmo5	Mus musculus flavin containing monooxygenase 5 (Fmo5), transcript variant 1, mRNA [NM_001161765]	1163.82	1124.54	1148.1	950.725	1488.82	1342.29	2387.84	2538.2	2503.39	1145.49	1260.61	2476.48	0.462547	3.29771e-06
A_51_P114049	NM_134142	mm|19qA	Tmem109	Mus musculus transmembrane protein 109 (Tmem109), mRNA [NM_134142]	19716.7	20425.7	20395.2	20490	23748.7	22248	40392.4	42518.4	40777.9	20179.2	22162.2	41229.6	0.489436	3.33269e-06
A_55_P1957918	NM_001135192	mm|12qA1.2	Asap2	Mus musculus ArfGAP with SH3 domain, ankyrin repeat and PH domain 2 (Asap2), transcript variant 3, mRNA [NM_001135192]	586.348	567.886	581.457	885.18	796.668	884.819	1436.2	1560.02	1530.31	578.564	855.556	1508.84	0.383449	3.63271e-06
A_55_P1971244	NM_001098789	mm|10qD3	Ndufa4l2	Mus musculus NADH dehydrogenase (ubiquinone) 1 alpha subcomplex, 4-like 2 (Ndufa4l2), mRNA [NM_001098789]	2037.16	2162.7	2094.15	2270.34	2805.31	2861.35	4365.73	4429.23	4225.68	2098	2645.67	4340.21	0.483387	5.17017e-06
A_30_P01027140	chr17:13806767-13824342_R	mm|17qA1		lincRNA:chr17:13806767-13824342 reverse strand	123.254	118.456	126.974	147.541	148.762	163.508	251.519	248.957	258.14	122.895	153.271	252.872	0.485996	5.95376e-06
A_51_P237752	NM_008986	mm|11qD	Ptrf	Mus musculus polymerase I and transcript release factor (Ptrf), mRNA [NM_008986]	30472.4	30539.4	29435.6	40317	46833.4	38441.7	76069	73970.1	81183.3	30149.1	41864	77074.1	0.391171	6.26127e-06
A_55_P2797313	XR_389371	mm|5qE3	Gm34285	PREDICTED: Mus musculus predicted gene, 34285 (Gm34285), ncRNA [XR_389371]	22.6507	21.6608	21.1241	18.8844	33.9811	19.6086	55.7779	57.2603	52.9088	21.8119	24.158	55.3157	0.394317	7.27095e-06
A_52_P249424	NM_001025257	mm|17qC	Vegfa	Mus musculus vascular endothelial growth factor A (Vegfa), transcript variant 3, mRNA [NM_001025257]	2792.85	2523.94	2627.17	3546.71	4890.76	4121.34	12443.2	10880	11293.6	2647.99	4186.27	11538.9	0.229483	7.7368e-06
A_52_P229052	NM_019790	mm|1qC1.1	Tmeff2	Mus musculus transmembrane protein with EGF-like and two follistatin-like domains 2 (Tmeff2), mRNA [NM_019790]	83.7089	83.4459	89.3494	103.817	212.478	90.147	479.829	573.419	575.99	85.5014	135.481	543.079	0.157438	8.68509e-06
A_65_P09624	BC048721	mm|12qA2	Sox11	Mus musculus, clone IMAGE:6394389, mRNA. [BC048721]	64.3816	68.6492	66.4504	88.5307	159.126	197.849	404.615	508.13	450.93	66.4938	148.502	454.558	0.146282	9.58779e-06
A_55_P2811879	NM_007868	mm|XqC1	Dmd	Mus musculus dystrophin, muscular dystrophy (Dmd), mRNA [NM_007868]	310.53	288.481	299.402	286.813	402.093	519.88	685.382	739.331	739.415	299.471	402.929	721.376	0.415138	1.18516e-05
A_55_P2744126	NM_001163014	mm|7qA1	Gp6	Mus musculus glycoprotein 6 (platelet) (Gp6), mRNA [NM_001163014]	7.28388	6.62444	6.77178	10.2053	8.08607	9.08902	29.451	32.4718	35.979	6.89337	9.12681	32.6339	0.211233	1.77078e-05
A_55_P2011061	NM_173007	mm|6qA3.1	Tspan12	Mus musculus tetraspanin 12 (Tspan12), mRNA [NM_173007]	1613.32	1364.05	1591.37	1749.88	2720.22	1601.44	5345.05	5163.07	5209.61	1522.91	2023.85	5239.24	0.290674	2.27145e-05
A_51_P237752	NM_008986	mm|11qD	Ptrf	Mus musculus polymerase I and transcript release factor (Ptrf), mRNA [NM_008986]	34938.5	34445.4	33564.2	46639.6	56115.8	42679.9	81093	82014.1	91664.5	34316	48478.4	84923.9	0.40408	2.45453e-05
A_51_P237752	NM_008986	mm|11qD	Ptrf	Mus musculus polymerase I and transcript release factor (Ptrf), mRNA [NM_008986]	30703.7	32480.2	28918.1	42409.1	47838.2	41286.8	76695.9	78159.6	83822.2	30700.6	43844.7	79559.2	0.385884	2.47366e-05
A_55_P2014450	AK049886	mm|1qC1.3	B430105G09Rik	Mus musculus adult male hippocampus cDNA, RIKEN full-length enriched library, clone:C630007I02 product:unclassifiable, full insert sequence. [AK049886]	259.5	294.934	321.487	309.705	636.602	506.867	1346.55	1250.99	1236.97	291.974	484.391	1278.17	0.228431	2.58994e-05
A_55_P1966327	ENSMUST00000184915	mm|14qA3		predicted gene 9780 [Source:MGI Symbol;Acc:MGI:3710532] [ENSMUST00000184915]	558.978	522.465	480.576	584.052	743.726	623.429	1534.61	1671.4	1673.42	520.673	650.403	1626.48	0.320123	2.61359e-05
A_52_P218379	NM_001097621	mm|12qF1	Kif26a	Mus musculus kinesin family member 26A (Kif26a), mRNA [NM_001097621]	555.759	527.245	532.359	665.25	741.408	648.21	1412.76	1460.51	1269	538.454	684.956	1380.76	0.38997	3.21167e-05
A_52_P577662	NM_007904	mm|14qE2.3	Ednrb	Mus musculus endothelin receptor type B (Ednrb), transcript variant 1, mRNA [NM_007904]	231.043	219.89	281.412	217.574	550.205	168.71	1344.77	1192.33	1339.43	244.115	312.163	1292.18	0.188918	3.96222e-05
A_55_P2499378	NM_001252108	mm|6qA3.1	Cadps2	Mus musculus Ca2+-dependent activator protein for secretion 2 (Cadps2), transcript variant 5, mRNA [NM_001252108]	160.486	165.934	152.871	183.829	193.125	347.411	418.006	365.199	399.161	159.764	241.455	394.122	0.405366	4.07008e-05
A_66_P115072	NM_001101443	mm|6qA3.3	Prrt4	Mus musculus proline-rich transmembrane protein 4 (Prrt4), mRNA [NM_001101443]	69.0889	52.5758	57.3247	79.4912	133.249	67.628	307.981	315.009	344.301	59.6632	93.4562	322.431	0.185042	4.20724e-05
A_55_P2041095	NM_011382	mm|12qC3	Six4	Mus musculus sine oculis-related homeobox 4 (Six4), mRNA [NM_011382]	147.441	131.243	144.662	89.2454	152.738	118.004	309.153	292.529	305.492	141.115	119.996	302.391	0.466665	4.34266e-05
A_51_P292116	NM_010492	mm|6qA1	Ica1	Mus musculus islet cell autoantigen 1 (Ica1), transcript variant 1, mRNA [NM_010492]	871.486	883.234	943.551	1100.55	1081.68	1299.78	1843.88	1718.85	1880.57	899.424	1160.67	1814.43	0.495705	4.41614e-05
A_55_P2491423	NM_194061	mm|6qB1	D630045J12Rik	Mus musculus RIKEN cDNA D630045J12 gene (D630045J12Rik), mRNA [NM_194061]	50.1668	47.7616	54.5694	50.1862	64.1314	79.189	130.796	128.975	143.269	50.8326	64.5022	134.347	0.378369	4.45318e-05
A_51_P237752	NM_008986	mm|11qD	Ptrf	Mus musculus polymerase I and transcript release factor (Ptrf), mRNA [NM_008986]	34454.2	34992.5	32111	46329.6	56098.1	43377.7	80293.9	83288	92079.7	33852.6	48601.8	85220.6	0.397235	4.59375e-05
A_55_P2042156	NM_007377	mm|11qE2	Aatk	Mus musculus apoptosis-associated tyrosine kinase (Aatk), transcript variant 1, mRNA [NM_007377]	612.222	682.346	644.17	774.592	836.613	1110.36	1730.87	1692.49	1950.19	646.246	907.187	1791.18	0.360793	4.65335e-05
A_55_P2053564	NM_001034898	mm|19qA	Ms4a15	Mus musculus membrane-spanning 4-domains, subfamily A, member 15 (Ms4a15), mRNA [NM_001034898]	5.5268	4.80708	6.68651	7.35276	9.63948	14.3343	42.0799	51.7342	47.0902	5.67346	10.4422	46.9681	0.120794	4.71666e-05
A_65_P02177	NM_026764	mm|3qF2.3	Gstm4	Mus musculus glutathione S-transferase, mu 4 (Gstm4), transcript variant 1, mRNA [NM_026764]	575.992	566.656	634.351	516.863	1010.63	615.257	1911.69	1979.67	2297.18	592.333	714.249	2062.85	0.287143	4.75716e-05
A_51_P455807	NM_133838	mm|2qE5	Ehd4	Mus musculus EH-domain containing 4 (Ehd4), mRNA [NM_133838]	22918.4	25525.4	24186.7	22774.9	43679.5	22142.2	62122.1	59520	54961.4	24210.2	29532.2	58867.9	0.411263	4.80974e-05
A_51_P316553	NM_010612	mm|5qC3.3	Kdr	Mus musculus kinase insert domain protein receptor (Kdr), mRNA [NM_010612]	4041.21	5204.78	5086.96	5358.55	9013.34	5759.75	21673.4	23316.2	21876.4	4777.65	6710.55	22288.7	0.214353	5.12785e-05
A_52_P413646	NM_007556	mm|13qA3.3	Bmp6	Mus musculus bone morphogenetic protein 6 (Bmp6), mRNA [NM_007556]	534.565	632.901	709.649	546.829	1099.98	819.435	3620.34	3154.11	3556.58	625.705	822.081	3443.67	0.181697	5.14051e-05
A_55_P1978646	ENSMUST00000016143	mm|5qG3	Wasf3	WAS protein family, member 3 [Source:MGI Symbol;Acc:MGI:2658986] [ENSMUST00000016143]	55.5919	58.3345	52.0648	65.9605	66.0107	88.8126	113.891	119.725	110.744	55.3304	73.5946	114.787	0.482029	5.33123e-05
A_66_P114451	NM_001002268	mm|10qA2	Adgrg6	Mus musculus adhesion G protein-coupled receptor G6 (Adgrg6), mRNA [NM_001002268]	1039.34	1098.37	1142.17	1123.21	1671.88	1428.18	2874.9	2681.79	2494.75	1093.3	1407.75	2683.81	0.407367	5.34139e-05
A_51_P408116	NM_153511	mm|2qA3	Il1f9	Mus musculus interleukin 1 family, member 9 (Il1f9), mRNA [NM_153511]	4.94527	4.23575	5.84293	17.1594	27.1314	49.012	39.1157	44.3321	35.1848	5.00798	31.1009	39.5442	0.126643	5.47946e-05
A_51_P237752	NM_008986	mm|11qD	Ptrf	Mus musculus polymerase I and transcript release factor (Ptrf), mRNA [NM_008986]	34115.5	33156.5	32228.3	45225.7	54782.7	42613.5	81019.1	80104.4	93420.5	33166.7	47540.6	84848	0.390896	5.63024e-05
A_51_P130995	NM_010369	mm|8qC2	Gypa	Mus musculus glycophorin A (Gypa), mRNA [NM_010369]	5.45618	5.66931	6.3948	6.34116	12.8903	19.9744	36.5715	50.9256	48.8498	5.8401	13.0686	45.4489	0.128498	5.80638e-05
A_55_P2003824	NM_009714	mm|11qB3	Asgr1	Mus musculus asialoglycoprotein receptor 1 (Asgr1), transcript variant 1, mRNA [NM_009714]	48.0181	34.4548	32.4045	50.0339	104.319	80.1939	561.069	795.845	618.533	38.2925	78.1822	658.482	0.0581526	5.92139e-05
A_55_P2020090	NM_001164630	mm|XqF1	Mum1l1	Mus musculus melanoma associated antigen (mutated) 1-like 1 (Mum1l1), transcript variant 1, mRNA [NM_001164630]	127.789	125.141	121.916	133.303	196.113	156.27	365.747	401.69	327.615	124.949	161.895	365.017	0.342308	6.01499e-05
A_55_P2143219	NM_011242	mm|19qA	Rasgrp2	Mus musculus RAS, guanyl releasing protein 2 (Rasgrp2), mRNA [NM_011242]	2183.32	2035.51	1890.95	2163.2	2400.53	3195.92	5179.97	4678.62	4911.96	2036.59	2586.55	4923.52	0.413646	6.44418e-05
A_51_P156135	NM_026222	mm|3qA3	Ccdc39	Mus musculus coiled-coil domain containing 39 (Ccdc39), mRNA [NM_026222]	154.823	134.689	144.889	102.634	189.687	272.282	303.101	303.464	320.243	144.8	188.201	308.936	0.468706	6.7038e-05
A_55_P2162935	NM_008744	mm|11qB3	Ntn1	Mus musculus netrin 1 (Ntn1), mRNA [NM_008744]	483.924	460.223	436.192	613.912	713.181	539.767	1498.36	1419.72	1238.81	460.113	622.287	1385.63	0.332061	6.74072e-05
A_55_P2122150	NM_198702	mm|5qE1	Adgrl3	Mus musculus adhesion G protein-coupled receptor L3 (Adgrl3), mRNA [NM_198702]	74.7388	65.5941	67.4968	74.9456	139.454	122.833	238.101	202.36	243.368	69.2766	112.411	227.943	0.303921	7.20086e-05
A_51_P332075	NM_146054	mm|14qC1	Fermt2	Mus musculus fermitin family homolog 2 (Drosophila) (Fermt2), mRNA [NM_146054]	9297.43	9381.05	8111.47	12668.5	11597.5	11207.9	25042.3	24709.3	22386.1	8929.98	11824.6	24045.9	0.371372	7.27692e-05
A_55_P2557883	XR_874644	mm|14qC3	Gm32092	PREDICTED: Mus musculus predicted gene, 32092 (Gm32092), transcript variant X4, ncRNA [XR_874644]	71.083	72.3616	66.9391	66.6395	89.4289	175.754	270.725	230.232	214.846	70.1279	110.608	238.601	0.293913	7.28212e-05
A_52_P390227	NM_027144	mm|9qA5.1	Arhgef12	Mus musculus Rho guanine nucleotide exchange factor (GEF) 12 (Arhgef12), mRNA [NM_027144]	1627.59	1528.52	1463.67	2023.09	2273.15	2312.54	4209.13	3964.88	3586.24	1539.93	2202.93	3920.08	0.39283	7.58221e-05
A_51_P237752	NM_008986	mm|11qD	Ptrf	Mus musculus polymerase I and transcript release factor (Ptrf), mRNA [NM_008986]	30857.9	32451.8	28552.6	42696	49077	40260.1	73678.5	75510.8	84518.3	30620.7	44011	77902.5	0.393065	7.76481e-05
A_52_P354390	NM_013670	mm|7qC	Snrpn	Mus musculus small nuclear ribonucleoprotein N (Snrpn), transcript variant 1, mRNA [NM_013670]	108.485	123.968	109.256	114.574	142.101	124.763	276.907	273.656	305.955	113.903	127.146	285.506	0.398951	8.02327e-05
A_51_P165602	NM_010692	mm|6qC3	Lbx2	Mus musculus ladybird homeobox homolog 2 (Drosophila) (Lbx2), mRNA [NM_010692]	310.724	262.762	280.944	322.324	372.708	416.13	793.647	900.644	788.462	284.81	370.387	827.584	0.344146	8.1454e-05
A_51_P144581	NM_016783	mm|XqA3.3	Pgrmc1	Mus musculus progesterone receptor membrane component 1 (Pgrmc1), mRNA [NM_016783]	5222.9	4553.78	5103.75	5103.52	6888.38	5129.7	11936.2	11239.3	10848.7	4960.14	5707.2	11341.4	0.437349	8.246e-05
A_66_P128926	XM_006524128	mm|17qB3	Adgrf5	PREDICTED: Mus musculus G protein-coupled receptor 116 (Gpr116), transcript variant X5, mRNA [XM_006524128]	86.7158	90.008	74.363	109.743	165.1	146.423	316.281	326.431	274.061	83.6956	140.422	305.591	0.273881	8.26928e-05
A_52_P1107762	AK041593	mm|13qA3.1		Mus musculus 3 days neonate thymus cDNA, RIKEN full-length enriched library, clone:A630023J10 product:unclassifiable, full insert sequence. [AK041593]	7.69823	7.26415	6.73345	6.86222	16.0095	37.8275	30.2614	26.1984	34.4271	7.23194	20.2331	30.2956	0.238712	8.40585e-05
A_55_P2503961	NM_001302260	mm|11qB3	Pmp22	Mus musculus peripheral myelin protein 22 (Pmp22), transcript variant 5, mRNA [NM_001302260]	26269.7	22685.9	22579.9	32737	34905.7	26465	64245.7	62513.9	57935.2	23845.2	31369.2	61564.9	0.387318	8.42901e-05
A_51_P237752	NM_008986	mm|11qD	Ptrf	Mus musculus polymerase I and transcript release factor (Ptrf), mRNA [NM_008986]	30412.6	32620.4	29674.1	41154.9	50233.6	41346.2	71815.6	80211.4	85558.6	30902.4	44244.9	79195.2	0.390205	8.77738e-05
A_55_P2783542	NM_009027	mm|13qC3	Rasgrf2	Mus musculus RAS protein-specific guanine nucleotide-releasing factor 2 (Rasgrf2), mRNA [NM_009027]	17.7065	18.4553	21.4863	27.3344	34.4439	40.1268	56.5974	60.6519	65.3218	19.2161	33.9683	60.857	0.315757	8.80656e-05
A_55_P2846546	XR_377576	mm|6qB2.1	Gm34752	PREDICTED: Mus musculus predicted gene, 34752 (Gm34752), ncRNA [XR_377576]	227.963	204.303	220.569	238.722	333.474	423.658	1171.62	948.693	868.579	217.612	331.951	996.297	0.218421	8.87967e-05
A_55_P2002723	NM_001127363	mm|7qF4	Inpp5a	Mus musculus inositol polyphosphate-5-phosphatase A (Inpp5a), transcript variant 1, mRNA [NM_001127363]	3889.37	4309.92	3699.4	4670.02	4930.88	6153.73	9416.22	8957.15	9961.84	3966.23	5251.54	9445.07	0.419926	9.01658e-05
A_55_P2731341	XM_011249455	mm|5qE1	Adgrl3	PREDICTED: Mus musculus latrophilin 3 (Lphn3), transcript variant X3, mRNA [XM_011249455]	556.522	543.588	470.158	536.091	992.954	846.962	1757.73	1494.16	1592.31	523.423	792.002	1614.74	0.324154	9.11019e-05
A_30_P01032470	chr18:61781410-61788685_R	mm|18qE1		lincRNA:chr18:61781410-61788685 reverse strand	13.4929	15.9589	14.0697	29.3503	34.269	15.2139	52.3806	56.418	45.6452	14.5072	26.2777	51.4812	0.281795	9.33005e-05
A_30_P01029543	chr2:113880070-113887230_F	mm|2qE4		lincRNA:chr2:113880070-113887230 forward strand	5.52318	4.80234	6.69429	4.32719	7.99186	9.56214	147.029	269.138	286.663	5.67327	7.29373	234.277	0.0242161	9.40052e-05
A_52_P343293	NR_033563	mm|7qE3	Gpx2-ps1	Mus musculus glutathione peroxidase 2, pseudogene 1 (Gpx2-ps1), non-coding RNA [NR_033563]	121.425	115.982	101.804	89.6036	181.119	96.3119	314.454	342.251	369.045	113.07	122.345	341.917	0.330696	9.43054e-05
A_51_P458008	ENSMUST00000138339	mm|11qB4	Wscd1	WSC domain containing 1 [Source:MGI Symbol;Acc:MGI:2448493] [ENSMUST00000138339]	5.44999	4.92851	6.85131	15.2092	16.7481	13.9617	48.7188	38.1852	38.3298	5.74327	15.3063	41.7446	0.137581	9.59292e-05
A_52_P536731	NM_001004364	mm|12qA1.2	Asap2	Mus musculus ArfGAP with SH3 domain, ankyrin repeat and PH domain 2 (Asap2), transcript variant 2, mRNA [NM_001004364]	560.138	662.733	564.285	865.694	910.117	1142.63	1403.75	1452.6	1474.15	595.719	972.815	1443.5	0.412691	9.75034e-05
A_51_P427516	NM_019576	mm|8qA2	Thsd1	Mus musculus thrombospondin, type I, domain 1 (Thsd1), transcript variant 1, mRNA [NM_019576]	1048.16	1064.34	1124.42	1208.47	1529.38	1495.54	2121.17	2199.43	2440.78	1078.97	1411.13	2253.79	0.478737	9.88232e-05
A_52_P538673	NM_010197	mm|18qB3	Fgf1	Mus musculus fibroblast growth factor 1 (Fgf1), mRNA [NM_010197]	88.1422	102.082	99.8924	107.941	113.02	169.24	219.921	214.471	236.425	96.7057	130.067	223.606	0.432483	0.000102122
A_55_P2487654	NM_178227	mm|9qA5.1	Scn3b	Mus musculus sodium channel, voltage-gated, type III, beta (Scn3b), transcript variant 2, mRNA [NM_178227]	2748.33	2430	2119.64	4539.4	5929.53	4133.47	8080.57	8872	8184.68	2432.66	4867.47	8379.08	0.290325	0.000103235
A_55_P2064862	NM_001252266	mm|6qA1	Ica1	Mus musculus islet cell autoantigen 1 (Ica1), transcript variant 2, mRNA [NM_001252266]	188.398	169.223	184.175	204.587	195.775	215.979	382.515	402.282	441.743	180.598	205.447	408.846	0.441727	0.000106368
A_55_P2011380	NM_001277255	mm|15qF2	Acvrl1	Mus musculus activin A receptor, type II-like 1 (Acvrl1), transcript variant 5, mRNA [NM_001277255]	7681.34	7067.93	8876.96	7578.65	14136.1	10878	23272.5	23382.5	21866.7	7875.41	10864.3	22840.5	0.3448	0.000107274
A_55_P1977503	NM_008312	mm|XqF2	Htr2c	Mus musculus 5-hydroxytryptamine (serotonin) receptor 2C (Htr2c), mRNA [NM_008312]	5.12342	4.47383	6.58938	5.66003	13.9903	4.90463	33.1254	39.9839	38.6991	5.39554	8.18497	37.2695	0.144771	0.000108041
A_52_P568217	NM_010135	mm|1qH5	Enah	Mus musculus enabled homolog (Drosophila) (Enah), transcript variant 1, mRNA [NM_010135]	505.095	548.969	566.164	580.205	703.197	618.731	1100.56	1173.1	1047.83	540.076	634.044	1107.17	0.487801	0.000109227
A_55_P1980321	NM_021568	mm|10qC1	Pcbp3	Mus musculus poly(rC) binding protein 3 (Pcbp3), mRNA [NM_021568]	1246.57	1079.21	1148.44	1637.42	1808.54	1685.37	4258.8	3430.78	3599.92	1158.07	1710.44	3763.17	0.307739	0.000111149
A_51_P420841	ENSMUST00000112707	mm|5qE5	Lrrc8b	leucine rich repeat containing 8 family, member B [Source:MGI Symbol;Acc:MGI:2141353] [ENSMUST00000112707]	448.043	393.037	430.977	547.417	579.792	553.331	1195.9	1007.59	1141.28	424.019	560.18	1114.92	0.380313	0.000113936
A_51_P111462	NM_172595	mm|13qD2.2	Arl15	Mus musculus ADP-ribosylation factor-like 15 (Arl15), mRNA [NM_172595]	2488.2	2540.19	2845.86	2800.65	4499.26	2742.24	6867.78	5995.77	6838.02	2624.75	3347.39	6567.19	0.399676	0.00011459
A_52_P597371	NM_134094	mm|15qB3.1	Ncald	Mus musculus neurocalcin delta (Ncald), transcript variant 1, mRNA [NM_134094]	77.4356	76.6146	81.076	109.66	134.162	68.2343	180.517	222.545	200.38	78.3754	104.019	201.147	0.389642	0.000116942
A_66_P139785	NM_080555	mm|4qC6	Ppap2b	Mus musculus phosphatidic acid phosphatase type 2B (Ppap2b), mRNA [NM_080555]	6120.71	6881.87	6904.08	5931.2	8053.17	7492.63	12754.8	13491.6	13960.5	6635.55	7159	13402.3	0.495106	0.000121474
A_55_P2035159	NM_029357	mm|18qB3	Pcdh1	Mus musculus protocadherin 1 (Pcdh1), mRNA [NM_029357]	1998.83	1931.69	1620.44	2557.24	3555.39	1904.8	7886.73	6416.07	6697.55	1850.32	2672.48	7000.12	0.264327	0.000124169
A_55_P2143233	NM_011242	mm|19qA	Rasgrp2	Mus musculus RAS, guanyl releasing protein 2 (Rasgrp2), mRNA [NM_011242]	1010.2	917.511	972.591	964.898	1285.34	1301.22	2267.87	1986.19	2314.6	966.768	1183.82	2189.56	0.441536	0.000124862
A_52_P274496	NM_183180	mm|2qE1	Tspan18	Mus musculus tetraspanin 18 (Tspan18), mRNA [NM_183180]	4141.11	4340.87	5247.65	5310.18	7594.03	8198.14	20499.8	16724.9	17684.5	4576.54	7034.12	18303.1	0.250043	0.000124978
A_55_P2129000	NM_144853	mm|16qC3.3	Cyyr1	Mus musculus cysteine and tyrosine-rich protein 1 (Cyyr1), mRNA [NM_144853]	1603.71	1413.08	1685.4	1489.24	2591.45	2468.01	5003.15	5308.05	4375.97	1567.4	2182.9	4895.73	0.320157	0.000125326
A_52_P590781	NM_024244	mm|10qB5.3	Fam13c	Mus musculus family with sequence similarity 13, member C (Fam13c), transcript variant 1, mRNA [NM_024244]	54.8452	52.5108	50.105	34.0595	77.4672	96.5871	122.162	111.077	132.641	52.487	69.3713	121.96	0.430363	0.000127223
A_52_P156775	NM_001099742	mm|7qF5	Scgb1c1	Mus musculus secretoglobin, family 1C, member 1 (Scgb1c1), mRNA [NM_001099742]	612.984	637.599	855.906	539.901	1295.11	891.458	3386.88	3792.27	3974	702.163	908.822	3717.72	0.18887	0.000131276
A_55_P2063776	XM_011241810	mm|12qC1	LOC102642272	PREDICTED: Mus musculus uncharacterized LOC102642272 (LOC102642272), mRNA [XM_011241810]	5.36602	4.5063	6.47994	4.81542	7.69385	9.30761	28.2096	25.6687	25.0666	5.45075	7.27229	26.315	0.207135	0.00013962
A_55_P2127204	NM_146137	mm|3qF2.3	Amigo1	Mus musculus adhesion molecule with Ig like domain 1 (Amigo1), transcript variant 1, mRNA [NM_146137]	215.097	225.016	188.364	196.039	202.801	402.475	494.844	505.103	463.249	209.492	267.105	487.732	0.429523	0.000140362
A_51_P430637	NM_008184	mm|3qF2.3	Gstm6	Mus musculus glutathione S-transferase, mu 6 (Gstm6), mRNA [NM_008184]	661.719	789.418	751.343	641.197	1051.03	664.738	2040.42	2217.61	2497.12	734.16	785.655	2251.72	0.326044	0.000141717
A_55_P2637356	NM_019588	mm|19qC3	Plce1	Mus musculus phospholipase C, epsilon 1 (Plce1), mRNA [NM_019588]	283.744	262.549	304.537	294.79	457.41	303.064	901.383	733.947	792.244	283.61	351.755	809.192	0.350486	0.000142742
A_55_P2062190	NM_010358	mm|5qF	Gstm1	Mus musculus glutathione S-transferase, mu 1 (Gstm1), mRNA [NM_010358]	12384.1	10473.2	11311.9	8861.98	17717	12792.2	38964.2	38025.7	31669.8	11389.7	13123.7	36219.9	0.314461	0.000143127
A_52_P322181	NM_007419	mm|19qD2	Adrb1	Mus musculus adrenergic receptor, beta 1 (Adrb1), mRNA [NM_007419]	1223.56	909.526	1156.27	1504.62	2470.65	1736.33	4126.99	3938.41	3962.19	1096.45	1903.87	4009.2	0.273485	0.0001443
A_51_P110759	NM_009199	mm|19qC1	Slc1a1	Mus musculus solute carrier family 1 (neuronal/epithelial high affinity glutamate transporter, system Xag), member 1 (Slc1a1), mRNA [NM_009199]	320.121	361.012	362.421	341.379	466.796	407.584	713.775	767.766	814.086	347.851	405.253	765.209	0.454583	0.000144839
A_51_P268193	NM_017394	mm|7qB1	Slc7a10	Mus musculus solute carrier family 7 (cationic amino acid transporter, y+ system), member 10 (Slc7a10), mRNA [NM_017394]	495.344	620.145	449.397	675.806	611.43	1605.34	2096.88	2379.4	2448.97	521.629	964.191	2308.42	0.225968	0.000150278
A_55_P2196185	NR_030693	mm|4qA1	4930412C18Rik	Mus musculus RIKEN cDNA 4930412C18 gene (4930412C18Rik), long non-coding RNA [NR_030693]	39.3389	40.0578	36.7087	22.9542	57.2018	45.8148	87.6155	107.263	94.2099	38.7018	41.9903	96.3628	0.401626	0.000150333
A_55_P2122474	AK046885	mm|13qC3	Edil3	Mus musculus 10 days neonate cerebellum cDNA, RIKEN full-length enriched library, clone:B930001A02 product:EGF-like repeats and discordin I-like domains 3, full insert sequence. [AK046885]	5.44855	6.22217	6.61773	20.3141	7.91483	20.6299	22.9658	19.6053	25.2403	6.09615	16.2863	22.6038	0.269696	0.000150623
A_55_P1953489	NM_001033550	mm|5qE5	Lrrc8b	Mus musculus leucine rich repeat containing 8 family, member B (Lrrc8b), mRNA [NM_001033550]	1136.38	946.588	965.562	1280.26	1332.44	1476.05	2746.39	2463.37	2508.13	1016.18	1362.92	2572.63	0.394996	0.000155086
A_51_P331429	NM_177756	mm|1qG3	Colgalt2	Mus musculus collagen beta(1-O)galactosyltransferase 2 (Colgalt2), mRNA [NM_177756]	99.1051	112.678	139.5	157.739	272.592	161.337	487.99	503.417	556.315	117.094	197.223	515.907	0.226967	0.000155108
A_52_P135469	NM_008306	mm|18qE1	Ndst1	Mus musculus N-deacetylase/N-sulfotransferase (heparan glucosaminyl) 1 (Ndst1), mRNA [NM_008306]	130.556	149.664	142.289	177.824	158.007	147.007	285.11	326.731	305.97	140.836	160.946	305.937	0.460345	0.000157565
A_52_P160955	NM_009234	mm|12qA2	Sox11	Mus musculus SRY (sex determining region Y)-box 11 (Sox11), mRNA [NM_009234]	55.5411	41.607	54.3905	60.4698	123.998	153.41	294.884	419.027	398.752	50.5129	112.626	370.888	0.136195	0.000158265
A_55_P2071596	NM_011144	mm|15qE2	Ppara	Mus musculus peroxisome proliferator activated receptor alpha (Ppara), transcript variant 1, mRNA [NM_011144]	82.6641	78.3718	75.0527	86.8103	92.6272	94.3605	209.595	213.58	176.287	78.6962	91.266	199.821	0.393834	0.000158304
A_55_P1954061	NM_001205234	mm|19qA	Nrxn2	Mus musculus neurexin II (Nrxn2), transcript variant 1, mRNA [NM_001205234]	236.265	191.785	225.413	301.288	465.883	378.577	601.67	596.441	684.235	217.821	381.916	627.449	0.347153	0.000163089
A_51_P340336	NM_021568	mm|10qC1	Pcbp3	Mus musculus poly(rC) binding protein 3 (Pcbp3), mRNA [NM_021568]	267.127	237.388	235.072	441.808	340.948	394.024	959.029	754.605	984.206	246.529	392.26	899.28	0.27414	0.000163947
A_55_P2042177	ENSMUST00000024798	mm|17qC	Kif6	kinesin family member 6 [Source:MGI Symbol;Acc:MGI:1098238] [ENSMUST00000024798]	64.9394	58.3099	61.6056	37.5055	76.5323	144.587	128.989	135.314	152.924	61.6183	86.2082	139.076	0.443055	0.000166113
A_51_P256246	NM_025359	mm|12qA3	Tspan13	Mus musculus tetraspanin 13 (Tspan13), mRNA [NM_025359]	13555.7	11409.2	14975.8	16290.3	27143.1	15413.5	43075.7	40540.2	39767.1	13313.5	19615.6	41127.7	0.323713	0.000166667
A_55_P2723230	NM_175199	mm|19qD2	Hspa12a	Mus musculus heat shock protein 12A (Hspa12a), mRNA [NM_175199]	569.173	446.548	504.743	476.799	698.112	504.335	1328.8	1401.68	1447.69	506.821	559.748	1392.72	0.363906	0.000166809
A_66_P123617	NM_053106	mm|1qE4	Lmod1	Mus musculus leiomodin 1 (smooth muscle) (Lmod1), mRNA [NM_053106]	20.0603	21.8942	16.942	34.5571	15.427	31.502	55.7005	61.5758	59.0282	19.6322	27.162	58.7682	0.334061	0.000166855
A_52_P1180506	AK082723	mm|10qB4	Gm2137	Mus musculus 0 day neonate cerebellum cDNA, RIKEN full-length enriched library, clone:C230097F24 product:unclassifiable, full insert sequence. [AK082723]	22.342	19.0522	18.7616	25.3034	28.6522	22.9697	45.517	43.2434	43.4411	20.0519	25.6418	44.0672	0.455031	0.000170097
A_55_P1965030	NM_001003915	mm|2qE3	Slc5a12	Mus musculus solute carrier family 5 (sodium/glucose cotransporter), member 12 (Slc5a12), transcript variant 1, mRNA [NM_001003915]	16.801	11.775	25.2744	3.8673	60.4111	31.4006	356.897	449.914	466.97	17.9501	31.893	424.594	0.0422761	0.000170587
A_55_P2288232	NM_001033322	mm|9qA1	Gucy1a2	Mus musculus guanylate cyclase 1, soluble, alpha 2 (Gucy1a2), mRNA [NM_001033322]	631.871	557.85	651.437	489.487	816.447	829.613	1279.93	1228.73	1193.03	613.719	711.849	1233.9	0.497383	0.000171146
A_51_P237752	NM_008986	mm|11qD	Ptrf	Mus musculus polymerase I and transcript release factor (Ptrf), mRNA [NM_008986]	32738.9	32561.9	30527.9	42938	51064.8	38020.9	74877.6	73091.9	89196.4	31942.9	44007.9	79055.3	0.404058	0.000171896
A_51_P476018	NM_011446	mm|14qD1	Sox7	Mus musculus SRY (sex determining region Y)-box 7 (Sox7), mRNA [NM_011446]	864.733	641.08	838.31	930.771	1573.76	1478.25	2794.52	2800.87	2953.94	781.375	1327.59	2849.78	0.274188	0.000176004
A_51_P417477	NM_010241	mm|8qC5	Aktip	Mus musculus thymoma viral proto-oncogene 1 interacting protein (Aktip), transcript variant 2, mRNA [NM_010241]	1011.89	938.683	1018.49	938.574	1275.34	1344.96	2359.35	2019.11	2032.69	989.689	1186.29	2137.05	0.46311	0.000177852
A_51_P462461	NM_144853	mm|16qC3.3	Cyyr1	Mus musculus cysteine and tyrosine-rich protein 1 (Cyyr1), mRNA [NM_144853]	83.7766	63.9314	63.2932	79.0656	120.477	124.476	252.923	295.026	272.153	70.3338	108.006	273.367	0.257287	0.000180919
A_55_P2094721	NM_009234	mm|12qA2	Sox11	Mus musculus SRY (sex determining region Y)-box 11 (Sox11), mRNA [NM_009234]	112.991	78.5337	122.695	157.741	217.041	203.577	670.176	753.182	660.819	104.74	192.786	694.725	0.150764	0.000183362
A_55_P2278604	NR_045326	mm|15qF2	A330009N23Rik	Mus musculus RIKEN cDNA A330009N23 gene (A330009N23Rik), transcript variant 1, long non-coding RNA [NR_045326]	768.896	659.929	636.23	937.158	918.385	677.764	1663.1	1515.29	1592.07	688.351	844.436	1590.15	0.432883	0.000193825
A_55_P1981425	XM_011245236	mm|14qA3	Dnah12	PREDICTED: Mus musculus dynein, axonemal, heavy chain 12 (Dnah12), transcript variant X2, mRNA [XM_011245236]	144.478	139.167	131.511	109.097	167.234	226.238	303.361	360.772	373.3	138.385	167.523	345.811	0.400175	0.000197575
A_55_P2929567	NM_146120	mm|2qB	Gsn	Mus musculus gelsolin (Gsn), transcript variant 1, mRNA [NM_146120]	1089.52	1227.03	1197.56	980.994	1822.43	1446.54	3750.42	3036.63	3876.75	1171.37	1416.65	3554.6	0.329536	0.000198339
A_55_P2734702	NM_009623	mm|15qD1	Adcy8	Mus musculus adenylate cyclase 8 (Adcy8), transcript variant 1, mRNA [NM_009623]	56.3136	67.093	72.8289	108.055	130.861	162.213	248.673	213.444	267.162	65.4118	133.71	243.093	0.269081	0.000198813
A_55_P2148912	NM_026416	mm|3qF1	S100a16	Mus musculus S100 calcium binding protein A16 (S100a16), mRNA [NM_026416]	5609.19	4665.97	4908.58	6005.35	6956.89	5153.31	12365.9	11185.5	11257.3	5061.25	6038.52	11602.9	0.436205	0.000199527
A_55_P2001901	ENSMUST00000064032	mm|14qB		small integral membrane protein 4 [Source:MGI Symbol;Acc:MGI:1913737] [ENSMUST00000064032]	13.4743	15.2351	17.8678	12.3704	17.691	22.0796	60.7484	50.3948	59.6789	15.5257	17.3804	56.9407	0.272665	0.000209124
A_55_P2147666	NM_001134460	mm|6qD1	Prickle2	Mus musculus prickle homolog 2 (Drosophila) (Prickle2), transcript variant 4, mRNA [NM_001134460]	60.4301	70.5152	59.7056	72.645	96.3497	97.8787	238.906	208.278	183.709	63.5503	88.9578	210.298	0.302192	0.00021114
A_65_P05703	ENSMUST00000114174	mm|16qC3.3	Cyyr1	cysteine and tyrosine-rich protein 1 [Source:MGI Symbol;Acc:MGI:2152187] [ENSMUST00000114174]	1921.99	1772.56	2188.54	1950.04	3210.88	2565.54	6325.29	6673.4	5387.33	1961.03	2575.49	6128.67	0.319976	0.000213918
A_66_P118076	NM_001082962	mm|7qC	Snrpn	Mus musculus small nuclear ribonucleoprotein N (Snrpn), transcript variant 3, mRNA [NM_001082962]	564.31	587.196	661.72	580.285	860.72	612.272	1236.33	1307.74	1408.09	604.409	684.426	1317.39	0.458794	0.000214111
A_52_P307005	XM_006512942	mm|10qB1	Ak9	PREDICTED: Mus musculus adenylate kinase 9 (Ak9), transcript variant X4, mRNA [XM_006512942]	53.3326	51.6122	56.0015	41.6939	63.2251	111.819	124.783	138.253	111.6	53.6488	72.246	124.879	0.429607	0.00022093
A_51_P328951	NM_001285852	mm|4qC6	Sgip1	Mus musculus SH3-domain GRB2-like (endophilin) interacting protein 1 (Sgip1), transcript variant 1, mRNA [NM_001285852]	210.95	198.177	210.529	238.588	304.615	316.776	776.382	568.299	678.281	206.552	286.659	674.321	0.306311	0.000222095
A_66_P125723	NM_001097621	mm|12qF1	Kif26a	Mus musculus kinesin family member 26A (Kif26a), mRNA [NM_001097621]	140.653	146.61	138.172	161.396	160.513	171.701	276.853	276.125	325.243	141.812	164.537	292.74	0.484429	0.000222283
A_66_P136655	NM_010593	mm|11qD	Jup	Mus musculus junction plakoglobin (Jup), mRNA [NM_010593]	556.421	592.187	666.678	638.3	857.228	862.31	1755.65	1466.28	1531.28	605.095	785.946	1584.4	0.381908	0.000222448
A_52_P467675	NM_001081971	mm|2qE5	Ankrd63	Mus musculus ankyrin repeat domain 63 (Ankrd63), mRNA [NM_001081971]	5.24088	3.87172	5.74709	7.58272	6.84803	5.9447	36.0831	56.4534	47.8181	4.95323	6.79182	46.7849	0.105872	0.000223059
A_66_P136921	NM_008180	mm|2qH1	Gss	Mus musculus glutathione synthetase (Gss), transcript variant 1, mRNA [NM_008180]	259.224	282.653	295.413	260	345.188	327.954	566.295	575.6	656.317	279.096	311.047	599.404	0.465623	0.000226025
A_66_P118076	NM_001082962	mm|7qC	Snrpn	Mus musculus small nuclear ribonucleoprotein N (Snrpn), transcript variant 3, mRNA [NM_001082962]	555.747	609.349	682.284	596.852	803.631	643.769	1315.81	1343.82	1412.75	615.793	681.418	1357.46	0.453636	0.000228018
A_55_P2163639	NM_001040689	mm|2qG3	Rspo4	Mus musculus R-spondin family, member 4 (Rspo4), transcript variant 1, mRNA [NM_001040689]	5.17291	4.37626	6.18731	14.1511	7.29895	4.79794	23.8419	29.8999	23.5224	5.2455	8.74932	25.7547	0.203671	0.000229161
A_52_P383754	AF217545	mm|6qA3.3	Copg2os2	Mus musculus Mit1/Lb9 mRNA, partial sequence. [AF217545]	54.0323	61.4674	73.6476	50.4804	86.9317	106.903	365.474	367.885	273.192	63.0491	81.4383	335.517	0.187916	0.000231355
A_51_P437240	NM_007929	mm|16qA1	Emp2	Mus musculus epithelial membrane protein 2 (Emp2), mRNA [NM_007929]	23111.4	19701.7	24483.4	27278.4	34369.3	24035	59083.4	54423.3	53116.7	22432.2	28560.9	55541.1	0.403884	0.000232487
A_52_P408025	NM_001143683	mm|2qE3	Mpped2	Mus musculus metallophosphoesterase domain containing 2 (Mpped2), transcript variant 1, mRNA [NM_001143683]	108.049	106.307	147.288	133.244	237.946	229.793	480.061	467.391	532.926	120.548	200.327	493.459	0.244292	0.000234249
A_52_P401640	NM_007563	mm|6qB1	Bpgm	Mus musculus 2,3-bisphosphoglycerate mutase (Bpgm), mRNA [NM_007563]	1381.82	1207.04	1544.33	1316.98	2564.61	1696.11	3398.25	3300.92	3433.91	1377.73	1859.23	3377.69	0.407892	0.00023674
A_55_P2090798	NM_001286413	mm|8qA4	Mtus1	Mus musculus mitochondrial tumor suppressor 1 (Mtus1), transcript variant 5, mRNA [NM_001286413]	1902.2	2017.62	2005.25	2015.58	2851.5	2199.06	5362.55	4339.47	4441.26	1975.02	2355.38	4714.43	0.418932	0.000239998
A_51_P369784	NM_133660	mm|8qC5	Ces1e	Mus musculus carboxylesterase 1E (Ces1e), mRNA [NM_133660]	267.793	230.405	306.408	192.612	427.569	328.295	940.666	807.895	833.757	268.202	316.159	860.773	0.311583	0.000244021
A_55_P2150044	NM_001276315	mm|5qE2	Cdkl2	Mus musculus cyclin-dependent kinase-like 2 (CDC2-related kinase) (Cdkl2), transcript variant 3, mRNA [NM_001276315]	626.936	507.414	578.947	584.99	768.955	784.12	1235.14	1349.54	1327.83	571.099	712.689	1304.17	0.437902	0.000251543
A_52_P817975	XM_011244968	mm|14qE2.3	Klf12	PREDICTED: Mus musculus Kruppel-like factor 12 (Klf12), transcript variant X3, mRNA [XM_011244968]	123.82	156.856	133.129	129.173	190.201	145.772	360.167	427.484	407.071	137.935	155.049	398.241	0.34636	0.00025271
A_55_P1957700	NM_029774	mm|2qB	Ttll11	Mus musculus tubulin tyrosine ligase-like family, member 11 (Ttll11), mRNA [NM_029774]	26.3839	29.1638	22.8407	36.5255	45.6776	41.9591	65.2251	74.1465	72.918	26.1295	41.3874	70.7632	0.369252	0.000254296
A_55_P2729803	NM_001286413	mm|8qA4	Mtus1	Mus musculus mitochondrial tumor suppressor 1 (Mtus1), transcript variant 5, mRNA [NM_001286413]	1481.13	1470.74	1333.78	1529.59	1848.69	1545.19	3645.53	2982.81	3212.31	1428.55	1641.16	3280.21	0.435504	0.000254519
A_55_P2052699	NM_183312	mm|7qC	Synm	Mus musculus synemin, intermediate filament protein (Synm), transcript variant 3, mRNA [NM_183312]	79.0092	87.8374	66.5773	77.7458	128.332	171.264	295.9	323.89	399.756	77.808	125.78	339.849	0.228949	0.000255315
A_55_P2500473	NM_001048178	mm|15qA1	Ghr	Mus musculus growth hormone receptor (Ghr), transcript variant 2, mRNA [NM_001048178]	776.326	933.087	945.299	891.048	1426.58	915.109	1928.09	1954.75	2048.04	884.904	1077.58	1976.96	0.447608	0.000258712
A_55_P1993353	NM_001081263	mm|3qH4	Slc44a5	Mus musculus solute carrier family 44, member 5 (Slc44a5), mRNA [NM_001081263]	6.58032	4.73363	6.85798	14.2985	8.09546	5.30205	28.7937	37.4578	32.4513	6.05731	9.23201	32.901	0.184107	0.000262572
A_66_P118076	NM_001082962	mm|7qC	Snrpn	Mus musculus small nuclear ribonucleoprotein N (Snrpn), transcript variant 3, mRNA [NM_001082962]	610.885	691.404	722.173	642.572	973.638	697.443	1329.76	1449.25	1500.65	674.821	771.217	1426.55	0.473044	0.000262761
A_55_P2126662	NM_001243064	mm|6qA2	Cav1	Mus musculus caveolin 1, caveolae protein (Cav1), transcript variant 2, mRNA [NM_001243064]	986.102	765.728	898.746	1078.02	1823.68	1096.4	2685.76	2341.14	2385.58	883.525	1332.7	2470.83	0.357583	0.00026993
A_52_P598492	NM_001170847	mm|19qD2	Rbm20	Mus musculus RNA binding motif protein 20 (Rbm20), mRNA [NM_001170847]	6.05272	5.22718	6.16384	4.55745	7.29588	19.247	25.5643	39.2663	37.3556	5.81458	10.3668	34.062	0.170706	0.000270013
A_51_P342567	NM_031185	mm|10qA1	Akap12	Mus musculus A kinase (PRKA) anchor protein (gravin) 12 (Akap12), mRNA [NM_031185]	3328.61	4226.25	3351.15	6763.55	6929.52	6375.83	16245.1	13314.9	12419.7	3635.34	6689.63	13993.2	0.259792	0.000277349
A_52_P368473	NM_011845	mm|XqF1	Mid2	Mus musculus midline 2 (Mid2), mRNA [NM_011845]	1994.53	2431.56	2281.14	2583.04	3715.33	2610.11	5244.5	4695.08	4924.65	2235.74	2969.49	4954.74	0.451233	0.000277944
A_55_P2249849	NM_018744	mm|18qC	Sema6a	Mus musculus sema domain, transmembrane domain (TM), and cytoplasmic domain, (semaphorin) 6A (Sema6a), mRNA [NM_018744]	429.533	525.607	506.403	549.986	802.689	595.841	1389.73	1174.97	1225.98	487.181	649.505	1263.56	0.385563	0.000281729
A_66_P118076	NM_001082962	mm|7qC	Snrpn	Mus musculus small nuclear ribonucleoprotein N (Snrpn), transcript variant 3, mRNA [NM_001082962]	562.246	663.257	652.963	628.591	824.738	694.542	1288.39	1316.8	1455.93	626.156	715.957	1353.71	0.462548	0.000282791
A_51_P305213	NM_001163473	mm|11qE1	1810010H24Rik	Mus musculus RIKEN cDNA 1810010H24 gene (1810010H24Rik), mRNA [NM_001163473]	554.879	747.869	719.046	618.009	1158.41	1303.89	2176.57	2592.39	2501.99	673.931	1026.77	2423.65	0.278064	0.000282877
A_55_P2730751	NM_013598	mm|10qD1	Kitl	Mus musculus kit ligand (Kitl), mRNA [NM_013598]	269.851	206.017	256.1	320.043	381.948	358.2	789.133	812.726	974.703	243.989	353.397	858.854	0.284087	0.000284036
A_51_P191669	NM_007694	mm|2qF2	Chgb	Mus musculus chromogranin B (Chgb), mRNA [NM_007694]	16.1202	14.4452	19.4278	26.4695	32.3401	20.1205	74.6874	75.9057	103.226	16.6644	26.3101	84.6065	0.196964	0.000286039
A_52_P325477	NM_053169	mm|11qB2	Trim16	Mus musculus tripartite motif-containing 16 (Trim16), mRNA [NM_053169]	394.236	440.846	458.731	556.843	853.187	602.056	899.335	826.801	952.836	431.271	670.695	892.99	0.482951	0.000286986
A_55_P2737932	NM_001037221	mm|14qC1	Samd4	Mus musculus sterile alpha motif domain containing 4 (Samd4), transcript variant 1, mRNA [NM_001037221]	163.131	167.975	127.078	188.379	252.756	231.668	459.902	429.119	458.793	152.728	224.268	449.271	0.339946	0.000287231
A_30_P01023257	chr2:113880070-113887230_F	mm|2qE4		lincRNA:chr2:113880070-113887230 forward strand	4.71189	4.26002	6.22822	3.76849	7.36445	4.71208	64.3817	103.327	138.445	5.06671	5.28167	102.051	0.0496485	0.000289609
A_52_P113611	NM_021544	mm|9qF3	Scn5a	Mus musculus sodium channel, voltage-gated, type V, alpha (Scn5a), transcript variant 1, mRNA [NM_021544]	433.565	443.052	504.766	444.733	764.976	1185.48	1162.76	1302.54	1508.71	460.461	798.398	1324.67	0.347605	0.00029317
A_55_P2753418	XR_870304	mm|8qA3	Gm26578	PREDICTED: Mus musculus uncharacterized LOC102641860 (LOC102641860), transcript variant X1, ncRNA [XR_870304]	16.795	15.9962	13.9442	20.5882	19.8504	48.331	38.9082	41.8054	48.7762	15.5785	29.5899	43.1633	0.36092	0.00030378
A_55_P2087182	NM_007607	mm|11qC	Car4	Mus musculus carbonic anhydrase 4 (Car4), mRNA [NM_007607]	831.613	593.355	726.067	1349.95	1600.55	653.184	3765.46	2845.46	3075.7	717.012	1201.23	3228.87	0.222063	0.000304964
A_66_P108725	NM_019811	mm|2qH1	Acss2	Mus musculus acyl-CoA synthetase short-chain family member 2 (Acss2), mRNA [NM_019811]	685.82	581.732	659.231	681.125	944.422	792.298	1376.57	1659.59	1579.3	642.261	805.948	1538.49	0.417462	0.000307559
A_51_P454949	NM_010359	mm|3qF2.3	Gstm3	Mus musculus glutathione S-transferase, mu 3 (Gstm3), mRNA [NM_010359]	17038.6	14067.7	19050.9	12356.1	29672.5	16744.4	51959.5	46729.7	50332.2	16719.1	19591	49673.8	0.336577	0.000309151
A_51_P215475	NM_029928	mm|10qD2	Ptprb	Mus musculus protein tyrosine phosphatase, receptor type, B (Ptprb), mRNA [NM_029928]	26266.7	23692.7	25975.7	25257.8	42853.2	34412.5	79291.8	63486.9	62063.7	25311.7	34174.5	68280.8	0.3707	0.000309974
A_30_P01017440	chr14:8576576-8624104_R	mm|14qA1		lincRNA:chr14:8576576-8624104 reverse strand	46.1863	54.8957	46.9574	39.3075	59.237	102.836	100.499	107.375	114.784	49.3465	67.1268	107.553	0.458811	0.000311614
A_55_P1987186	NM_001083618	mm|2qH1	Ttll9	Mus musculus tubulin tyrosine ligase-like family, member 9 (Ttll9), transcript variant 1, mRNA [NM_001083618]	225.281	198.281	260.008	186.139	364.422	492.78	565.149	585.977	615.719	227.857	347.78	588.948	0.386887	0.000312438
A_55_P2000454	ENSMUST00000181716	mm|2qE1	Tspan18	tetraspanin 18 [Source:MGI Symbol;Acc:MGI:1917186] [ENSMUST00000181716]	468.597	454.253	517.279	533.828	1195.74	1169.64	1644.75	2071.68	1462.07	480.043	966.4	1726.16	0.278098	0.000316137
A_51_P384402	NM_019454	mm|2qE5	Dll4	Mus musculus delta-like 4 (Drosophila) (Dll4), mRNA [NM_019454]	202.818	248.9	236.484	245.08	434.257	243.447	794.912	616.805	753.546	229.401	307.594	721.754	0.317838	0.000316702
A_66_P114379	ENSMUST00000039990	mm|16qB1	P3h2	prolyl 3-hydroxylase 2 [Source:MGI Symbol;Acc:MGI:2146663] [ENSMUST00000039990]	307.674	266.807	335.445	282.96	415.204	307.109	753.981	680.659	693.357	303.308	335.091	709.332	0.427597	0.000319975
A_51_P486810	NM_030677	mm|12qC3	Gpx2	Mus musculus glutathione peroxidase 2 (Gpx2), mRNA [NM_030677]	3190.15	2746.69	2365.81	1972	4395.27	2854.67	7417.58	8187.74	7871.49	2767.55	3073.98	7825.6	0.353653	0.000326255
A_55_P1985950	NM_001289729	mm|XqA4	Xpnpep2	Mus musculus X-prolyl aminopeptidase (aminopeptidase P) 2, membrane-bound (Xpnpep2), transcript variant 2, mRNA [NM_001289729]	451.965	301.101	395.88	482.918	544.691	380.829	1597.65	1489.33	1492.31	382.982	469.479	1526.43	0.250901	0.000330553
A_52_P670165	NM_177779	mm|11qB3	Ccdc42	Mus musculus coiled-coil domain containing 42 (Ccdc42), mRNA [NM_177779]	4.96201	4.75016	5.93678	4.89655	8.69321	18.3676	25.9948	30.9153	42.6721	5.21632	10.6525	33.194	0.157146	0.000334349
A_55_P1953919	NM_181407	mm|7qE1	Me3	Mus musculus malic enzyme 3, NADP(+)-dependent, mitochondrial (Me3), mRNA [NM_181407]	185.383	221.256	192.095	130.312	170.591	100.575	460.966	496.639	569.013	199.578	133.826	508.873	0.392196	0.000336784
A_51_P302167	NM_172496	mm|11qA1	Cobl	Mus musculus cordon-bleu WH2 repeat (Cobl), transcript variant 1, mRNA [NM_172496]	227.876	232.228	237.965	276.414	268.949	307.836	430.388	532.429	503.385	232.69	284.4	488.734	0.476108	0.000340324
A_55_P1979508	NM_027085	mm|2qA3	Clic3	Mus musculus chloride intracellular channel 3 (Clic3), mRNA [NM_027085]	6721.3	7347.46	8387.76	7718.25	10005.2	9688.17	15325.6	15924.4	16187.9	7485.51	9137.22	15812.6	0.473389	0.000346127
A_55_P2338200	NM_153803	mm|9qA4	Glb1l2	Mus musculus galactosidase, beta 1-like 2 (Glb1l2), mRNA [NM_153803]	297.223	335.313	264.91	281.03	377.582	299.213	718.724	802.37	864.558	299.149	319.275	795.217	0.376185	0.000349139
A_51_P237746	AK004226	mm|17qA1		Mus musculus 18-day embryo whole body cDNA, RIKEN full-length enriched library, clone:1110051A18 product:Warning: possibly chimeric clone, full insert sequence. [AK004226]	1911.66	1688.46	1498.05	2505.09	2239.54	1984.25	4613.49	4332.01	3970.06	1699.39	2242.96	4305.19	0.39473	0.000353448
A_55_P2030662	NM_001177943	mm|XqC3	Eda	Mus musculus ectodysplasin-A (Eda), transcript variant 8, mRNA [NM_001177943]	83.1305	73.5314	69.7207	110.402	129.276	101.192	211.797	169.87	197.622	75.4609	113.623	193.096	0.390794	0.000355756
A_51_P427926	NM_008542	mm|9qC	Smad6	Mus musculus SMAD family member 6 (Smad6), mRNA [NM_008542]	720.039	624.644	565.412	932.941	1400.6	764.965	4884.23	3091.49	3365.1	636.698	1032.83	3780.28	0.168426	0.000356081
A_51_P404875	NM_201639	mm|7qC	Synm	Mus musculus synemin, intermediate filament protein (Synm), transcript variant 1, mRNA [NM_201639]	1082.59	1025.61	1420.29	1287.13	2400.96	1684.95	4726.72	4558.58	3878.16	1176.16	1791.01	4387.82	0.268051	0.000356084
A_55_P2111355	NM_178444	mm|2qA3	Egfl7	Mus musculus EGF-like domain 7 (Egfl7), transcript variant a, mRNA [NM_178444]	68411.3	72585.1	58397.5	66507.7	91254.7	93390.1	168682	153932	147062	66464.6	83717.5	156559	0.424535	0.000356424
A_66_P118076	NM_001082962	mm|7qC	Snrpn	Mus musculus small nuclear ribonucleoprotein N (Snrpn), transcript variant 3, mRNA [NM_001082962]	541.616	637.391	651.48	579.329	774.625	685.751	1220.53	1238.74	1341.66	610.162	679.902	1266.97	0.481591	0.000357482
A_52_P439407	NM_011348	mm|5qA1	Sema3e	Mus musculus sema domain, immunoglobulin domain (Ig), short basic domain, secreted, (semaphorin) 3E (Sema3e), mRNA [NM_011348]	557.877	533.646	668.861	650.466	826.132	537.081	1598.14	1364.76	1469.99	586.795	671.226	1477.63	0.397119	0.000362995
A_51_P270184	NM_025811	mm|19qD2	Nhlrc2	Mus musculus NHL repeat containing 2 (Nhlrc2), mRNA [NM_025811]	1247.53	1310.8	1533.17	1463.04	2044.86	1822.3	3766.88	3296.86	3146.72	1363.83	1776.73	3403.49	0.400717	0.000370939
A_51_P456721	NM_013478	mm|5qG2	Azgp1	Mus musculus alpha-2-glycoprotein 1, zinc (Azgp1), mRNA [NM_013478]	66.9182	41.3272	66.2795	88.4838	184.784	89.9023	347.842	446.433	404.519	58.175	121.057	399.598	0.145584	0.000371104
A_52_P552879	NM_001025103	mm|7qF5	Cracr2b	Mus musculus calcium release activated channel regulator 2B (Cracr2b), mRNA [NM_001025103]	2081.84	1951.11	2047.22	1645.7	2867.76	2683.14	4578.58	3885.06	4871.93	2026.72	2398.86	4445.19	0.455936	0.00037221
A_51_P462102	NM_133911	mm|5qB3	Adgra2	Mus musculus adhesion G protein-coupled receptor A2 (Adgra2), mRNA [NM_133911]	960.88	1003.97	1138.23	937.019	1651.34	1276.04	2640.74	2181.07	2348.17	1034.36	1288.13	2389.99	0.432789	0.000373567
A_55_P2380428	XR_386238	mm|18qD3	Gm4221	PREDICTED: Mus musculus predicted gene 4221 (Gm4221), transcript variant X11, misc_RNA [XR_386238]	5.24867	4.61013	6.82522	4.25672	9.80045	5.21504	21.2967	20.1634	23.4317	5.56134	6.42407	21.6306	0.257105	0.000375518
A_55_P2061620	NM_023850	mm|2qE1	Chst1	Mus musculus carbohydrate (keratan sulfate Gal-6) sulfotransferase 1 (Chst1), mRNA [NM_023850]	2136.21	1738.77	2000.58	1912.59	3647.71	3823.57	6595.53	8683.85	9707.19	1958.52	3127.96	8328.86	0.235149	0.000378467
A_51_P202596	NM_172628	mm|18qE1	Sh3tc2	Mus musculus SH3 domain and tetratricopeptide repeats 2 (Sh3tc2), mRNA [NM_172628]	490.697	488.653	569.069	744.268	1041.71	919.752	1630.49	1247.08	1425.75	516.139	901.911	1434.44	0.35982	0.000381342
A_51_P239654	NM_010444	mm|15qF2	Nr4a1	Mus musculus nuclear receptor subfamily 4, group A, member 1 (Nr4a1), mRNA [NM_010444]	5194.76	5215.47	4812	5583.39	11642.6	5335.95	13561.3	19324.1	16800.9	5074.08	7520.65	16562.1	0.306367	0.000382571
A_66_P136837	NM_001111140	mm|19qA	Lrrc10b	Mus musculus leucine rich repeat containing 10B (Lrrc10b), mRNA [NM_001111140]	901.297	700.288	836.655	658.717	1277.62	1280.54	1900.46	2158.24	2105.37	812.747	1072.29	2054.69	0.395558	0.000382808
A_65_P07350	NM_001243064	mm|6qA2	Cav1	Mus musculus caveolin 1, caveolae protein (Cav1), transcript variant 2, mRNA [NM_001243064]	556.086	394.606	451.951	568.092	909.317	678.68	1544.21	1380.76	1510.52	467.548	718.696	1478.5	0.316232	0.000387873
A_52_P195018	NM_139206	mm|18qB3	Arap3	Mus musculus ArfGAP with RhoGAP domain, ankyrin repeat and PH domain 3 (Arap3), transcript variant 1, mRNA [NM_139206]	6743.65	7100.53	6722.65	8573.04	9984.89	10467	21505.9	16430.6	16773.9	6855.61	9674.98	18236.8	0.375922	0.000388362
A_55_P2055854	NM_011144	mm|15qE2	Ppara	Mus musculus peroxisome proliferator activated receptor alpha (Ppara), transcript variant 1, mRNA [NM_011144]	258.602	240.691	298.235	290.243	376.429	391.756	563.902	649.188	634.597	265.842	352.809	615.896	0.431635	0.000389599
A_55_P2740985	NM_001302152	mm|16qC4	Erg	Mus musculus avian erythroblastosis virus E-26 (v-ets) oncogene related (Erg), transcript variant 2, mRNA [NM_001302152]	642.802	789.553	638.863	689.48	1150.66	1028.53	1721.63	1701.88	1524.19	690.406	956.224	1649.23	0.418622	0.000392192
A_55_P2163498	NM_001033247	mm|16qB4	Cfap44	Mus musculus cilia and flagella associated protein 44 (Cfap44), mRNA [NM_001033247]	111.274	118.092	131.448	86.8018	124.622	286.169	244.523	240.241	279.898	120.271	165.864	254.887	0.47186	0.00039508
A_52_P557129	NM_020333	mm|2qH3	Slc12a5	Mus musculus solute carrier family 12, member 5 (Slc12a5), mRNA [NM_020333]	152.637	125.107	177.232	204.296	223.81	233.454	591.907	519.81	672.588	151.659	220.52	594.768	0.254988	0.000396677
A_55_P1986053	NM_018814	mm|12qD1	Pcnx	Mus musculus pecanex homolog (Drosophila) (Pcnx), mRNA [NM_018814]	1111.75	959.155	1099.85	871.431	1361.88	1258.7	2472.36	2106	2153.55	1056.92	1164	2243.97	0.471004	0.000403372
A_52_P248604	NM_009868	mm|8qD3	Cdh5	Mus musculus cadherin 5 (Cdh5), mRNA [NM_009868]	4495.22	5195.53	4345.59	5604.65	7416.61	6501.2	15063.5	12477.5	11659	4678.78	6507.49	13066.7	0.35807	0.000406338
A_51_P314652	NM_177130	mm|3qF1	Glt28d2	Mus musculus glycosyltransferase 28 domain containing 2 (Glt28d2), mRNA [NM_177130]	149.193	117.59	154.94	182.353	241.576	185.116	380.501	365.957	353.856	140.574	203.015	366.772	0.383275	0.000406531
A_66_P108149	NM_178928	mm|18qE1	Afap1l1	Mus musculus actin filament associated protein 1-like 1 (Afap1l1), mRNA [NM_178928]	4373.96	4796.6	4471.75	4605.27	7695.21	7467.75	13391.1	11091.4	15341.5	4547.44	6589.41	13274.7	0.342565	0.000410654
A_55_P2485559	NM_173739	mm|7qF1	Galnt18	Mus musculus UDP-N-acetyl-alpha-D-galactosamine:polypeptide N-acetylgalactosaminyltransferase 18 (Galnt18), mRNA [NM_173739]	5651.77	4298.65	5475.02	7349.8	6740.33	6605.07	14760.5	13093.1	14302.7	5141.81	6898.4	14052.1	0.36591	0.000415587
A_51_P379478	NM_172484	mm|1qE3	Nckap5	Mus musculus NCK-associated protein 5 (Nckap5), transcript variant 2, mRNA [NM_172484]	873.852	1075.9	1083.76	1327.94	1328.66	1208.19	2877.16	2391.98	2777.3	1011.17	1288.26	2682.15	0.377001	0.000416664
A_66_P118076	NM_001082962	mm|7qC	Snrpn	Mus musculus small nuclear ribonucleoprotein N (Snrpn), transcript variant 3, mRNA [NM_001082962]	642.885	664.824	783.228	684.221	968.997	686.504	1363.86	1469.49	1505.78	696.979	779.907	1446.38	0.481879	0.000417203
A_52_P17446	XM_006520017	mm|15qA1	Cdh6	PREDICTED: Mus musculus cadherin 6 (Cdh6), transcript variant X1, mRNA [XM_006520017]	32.6746	25.2352	28.0195	32.9492	47.7966	74.6554	107.461	162.41	128.219	28.6431	51.8004	132.697	0.215854	0.00041765
A_55_P1996821	ENSMUST00000040703	mm|11qE2		myosin XVB [Source:MGI Symbol;Acc:MGI:2685534] [ENSMUST00000040703]	4.78107	4.26881	6.34676	4.71662	14.4591	8.90767	20.2798	26.6378	24.6013	5.13221	9.36112	23.8396	0.215281	0.00041845
A_52_P363216	NM_133219	mm|13qA3.3	Gcnt2	Mus musculus glucosaminyl (N-acetyl) transferase 2, I-branching enzyme (Gcnt2), transcript variant 3, mRNA [NM_133219]	1076.85	862.975	844.353	1023.14	1346.61	1288.91	2290.99	2115.62	2271.27	928.061	1219.55	2225.96	0.416926	0.000420326
A_55_P2738714	NM_008180	mm|2qH1	Gss	Mus musculus glutathione synthetase (Gss), transcript variant 1, mRNA [NM_008180]	2662.95	2275.55	2760.02	2730.99	3434.33	3209.55	5123.08	5824.18	5770.5	2566.17	3124.96	5572.59	0.4605	0.000423303
A_55_P2038217	NM_001164612	mm|16qB2	Atp13a4	Mus musculus ATPase type 13A4 (Atp13a4), transcript variant 1, mRNA [NM_001164612]	95.3731	126.242	98.6466	141.884	171.15	97.794	302.646	357.714	306.59	106.754	136.943	322.317	0.331208	0.000426895
A_55_P2346644	AK149560	mm|19qB	C730037M02Rik	Mus musculus adult male liver tumor cDNA, RIKEN full-length enriched library, clone:C730037M02 product:hypothetical protein, full insert sequence. [AK149560]	56.4858	50.078	57.2471	33.7155	104.454	42.9584	176.878	135.12	179.85	54.6036	60.3761	163.949	0.333052	0.000429361
A_52_P837066	BG229036	mm|11qA1		ux65e06.x1 Soares_NKWMD_mandible Mus musculus cDNA clone IMAGE:3515219 3'. [BG229036]	22.3243	23.4971	15.9707	21.6353	9.75619	45.095	76.7716	81.3759	91.3365	20.5974	25.4955	83.1613	0.24768	0.000430971
A_66_P136787	NM_183171	mm|9qA4	Fez1	Mus musculus fasciculation and elongation protein zeta 1 (zygin I) (Fez1), mRNA [NM_183171]	22.4526	28.3824	24.4367	33.3094	50.795	40.3783	74.8896	105.039	92.0774	25.0905	41.4942	90.6687	0.276728	0.000436985
A_51_P237752	NM_008986	mm|11qD	Ptrf	Mus musculus polymerase I and transcript release factor (Ptrf), mRNA [NM_008986]	28915.5	32680.7	29135.7	38373.3	47906.8	39242.8	67421.5	73078.5	87289.8	30244	41841	75929.9	0.398314	0.000438799
A_52_P183038	NM_011829	mm|6qA3.3	Impdh1	Mus musculus inosine 5'-phosphate dehydrogenase 1 (Impdh1), transcript variant 3, mRNA [NM_011829]	2581.07	1797.94	2249.74	3734.56	3934.79	3630.05	8106.64	7884.85	6860.2	2209.58	3766.47	7617.23	0.290077	0.000445531
A_52_P298165	AK045826	mm|19qA	Gm14964	Mus musculus adult male corpora quadrigemina cDNA, RIKEN full-length enriched library, clone:B230312L03 product:hypothetical protein, full insert sequence. [AK045826]	42.1374	52.947	61.0767	62.6214	108.393	141.262	220.858	270.995	199.151	52.0537	104.092	230.335	0.225992	0.000453013
A_55_P1954486	NM_001285454	mm|11qE1	Mapt	Mus musculus microtubule-associated protein tau (Mapt), transcript variant 3, mRNA [NM_001285454]	2972.88	2239.06	3091.46	3489.44	4550.66	8363.76	13610.8	9893.35	11869.8	2767.8	5467.95	11791.3	0.234733	0.000454574
A_55_P2051313	NM_029555	mm|6qB2.1	Gstk1	Mus musculus glutathione S-transferase kappa 1 (Gstk1), mRNA [NM_029555]	3097.05	2849.37	3623.91	2945.44	4248.46	3740.13	8377.22	9666.87	7816.07	3190.11	3644.68	8620.06	0.37008	0.000455429
A_55_P2022971	NM_175414	mm|6qF3	Tspan9	Mus musculus tetraspanin 9 (Tspan9), mRNA [NM_175414]	316.113	328.709	356.507	379.345	358.771	364.67	832.783	659.228	743.99	333.776	367.595	745.334	0.447822	0.000465367
A_51_P475689	NM_026972	mm|8qA1.1	Cd209b	Mus musculus CD209b antigen (Cd209b), transcript variant 1, mRNA [NM_026972]	5.48006	4.87014	6.84685	4.37359	8.17042	5.87364	42.8806	85.8752	73.5849	5.73235	6.13922	67.4469	0.0849906	0.00047467
A_55_P2728058	AK017840	mm|3qF2.2	Zfp697	Mus musculus 8 days embryo whole body cDNA, RIKEN full-length enriched library, clone:5730555N10 product:gap junction membrane channel protein alpha 5, full insert sequence. [AK017840]	385.828	491.465	365.16	638.041	802.841	406.004	1414.49	1330.08	1150.48	414.151	615.628	1298.35	0.318983	0.000475216
A_55_P2799430	NM_010111	mm|8qA1.1	Efnb2	Mus musculus ephrin B2 (Efnb2), mRNA [NM_010111]	2900.65	2235.6	2755.38	3322.21	4534.15	3147.22	13929.5	9746.76	10109	2630.54	3667.86	11261.7	0.233582	0.000475403
A_51_P237752	NM_008986	mm|11qD	Ptrf	Mus musculus polymerase I and transcript release factor (Ptrf), mRNA [NM_008986]	31282.6	36183.7	29805.5	39677	50687.9	44560.8	76275.7	75374.1	92606.4	32423.9	44975.3	81418.7	0.398237	0.00048648
A_51_P432460	NM_026731	mm|7qB1	Ppp1r14a	Mus musculus protein phosphatase 1, regulatory (inhibitor) subunit 14A (Ppp1r14a), mRNA [NM_026731]	3282.08	4560.31	3996.52	4174.16	5395.84	4475.18	11602.3	13434.5	11373.3	3946.3	4681.73	12136.7	0.325155	0.000490023
A_51_P124345	NM_153166	mm|17qA3.3	Cpne5	Mus musculus copine V (Cpne5), mRNA [NM_153166]	325.686	441.314	353.418	213.18	392.505	331.703	1161.78	1403.51	1568.01	373.473	312.463	1377.77	0.271071	0.000490326
A_55_P1958537	NM_001043355	mm|7qE2	Map6	Mus musculus microtubule-associated protein 6 (Map6), transcript variant 3, mRNA [NM_001043355]	5188.61	4680.3	5787.68	7203.6	8443.63	6614.15	12288.9	11763.9	10519.6	5218.86	7420.46	11524.2	0.452863	0.000495086
A_52_P457839	NM_008986	mm|11qD	Ptrf	Mus musculus polymerase I and transcript release factor (Ptrf), mRNA [NM_008986]	40.2571	48.6765	36.5455	58.894	75.975	45.5172	102.013	118.347	115.711	41.8264	60.1287	112.024	0.373371	0.000499101
A_52_P467690	NM_175836	mm|11qA3.3	Sptbn1	Mus musculus spectrin beta, non-erythrocytic 1 (Sptbn1), transcript variant 1, mRNA [NM_175836]	5521.93	5707.12	4706.44	5601.59	7921.49	7437.93	12479.2	10620.8	11941.7	5311.83	6987	11680.6	0.454758	0.000499341
A_55_P2730626	NM_018779	mm|6qG2	Pde3a	Mus musculus phosphodiesterase 3A, cGMP inhibited (Pde3a), mRNA [NM_018779]	125.262	125.518	85.3146	210.088	189.734	165.93	572.199	496.733	445.586	112.031	188.584	504.839	0.221915	0.000503796
A_55_P1993049	ENSMUST00000179230	mm|13qC3		predicted gene 4076 [Source:MGI Symbol;Acc:MGI:3782251] [ENSMUST00000179230]	2986.94	2958.8	3098.31	2507.19	3758.96	3111.53	5285.04	6527.72	6331.23	3014.68	3125.9	6048	0.49846	0.000506155
A_66_P106113	NM_023275	mm|12qC3	Rhoj	Mus musculus ras homolog gene family, member J (Rhoj), mRNA [NM_023275]	3370.79	3577.25	2733.87	4677.06	4358.92	4441.84	8111.84	7366.53	7838.94	3227.3	4492.6	7772.44	0.415224	0.000510246
A_55_P2742920	BC062270	mm|9qD	Myo5c	Mus musculus myosin VC, mRNA (cDNA clone IMAGE:3369168), partial cds. [BC062270]	79.9478	68.2348	85.4364	92.5997	88.6936	137.844	158.262	166.049	153.798	77.873	106.379	159.37	0.488632	0.000513258
A_51_P479408	NM_008317	mm|9qF1	Hyal1	Mus musculus hyaluronoglucosaminidase 1 (Hyal1), mRNA [NM_008317]	279.78	333.978	318.526	296.785	458.311	433.237	1044.88	771.507	865.643	310.761	396.111	894.009	0.347604	0.000519311
A_55_P2047275	NM_019634	mm|XqA1.1	Tspan7	Mus musculus tetraspanin 7 (Tspan7), mRNA [NM_019634]	11587.2	7333.97	10481.2	13395.8	22389.2	12825.6	52350.9	45220.1	41702.8	9800.78	16203.5	46424.6	0.211112	0.000521358
A_66_P131545	NM_199038	mm|2qE5	Casc4	Mus musculus cancer susceptibility candidate 4 (Casc4), transcript variant 2, mRNA [NM_199038]	2003.43	2028.24	1879.92	2113.4	3021.24	2056.57	5997.93	9368.25	8193.82	1970.53	2397.07	7853.33	0.250916	0.000523954
A_55_P2743562	NM_001081064	mm|15qA1	Pdzd2	Mus musculus PDZ domain containing 2 (Pdzd2), mRNA [NM_001081064]	432.587	396.34	477.101	600.476	709.467	982.857	1254.33	1022.87	1360.15	435.343	764.267	1212.45	0.359061	0.000526136
A_51_P122035	NM_153578	mm|7qB5	Nipa1	Mus musculus non imprinted in Prader-Willi/Angelman syndrome 1 homolog (human) (Nipa1), mRNA [NM_153578]	1368.77	1298.45	1601.31	1913.97	1944.33	1395.72	2869.15	2929.28	3256.65	1422.85	1751.34	3018.36	0.471397	0.000526293
A_55_P2488574	NM_177225	mm|15qC	Samd12	Mus musculus sterile alpha motif domain containing 12 (Samd12), mRNA [NM_177225]	479.309	463.938	447.447	521.612	533.514	863.298	1324.66	1106.13	987.09	463.565	639.475	1139.29	0.406888	0.000530619
A_55_P1969032	NM_011268	mm|11qE1	Rgs9	Mus musculus regulator of G-protein signaling 9 (Rgs9), transcript variant 1, mRNA [NM_011268]	530.336	628.603	572.64	1149.03	1070.58	1414.35	3869.91	2286.99	2837.47	577.193	1211.32	2998.12	0.192518	0.000532223
A_55_P2013569	NM_001284190	mm|4qC7	Agbl4	Mus musculus ATP/GTP binding protein-like 4 (Agbl4), transcript variant 3, mRNA [NM_001284190]	24.0404	21.5045	20.5915	25.0688	25.1668	46.1656	45.5744	55.8857	46.5962	22.0455	32.1337	49.3521	0.446698	0.000535553
A_52_P392644	NM_173769	mm|15qF1	Zfp641	Mus musculus zinc finger protein 641 (Zfp641), mRNA [NM_173769]	30.3541	30.3549	44.2841	40.8344	58.0093	67.811	162.178	136.356	182.038	34.9977	55.5516	160.191	0.218475	0.000537822
A_51_P504354	NM_025980	mm|2qA3	Nrarp	Mus musculus Notch-regulated ankyrin repeat protein (Nrarp), mRNA [NM_025980]	110.256	90.221	87.0886	140.389	319.101	97.9919	463.038	337.605	324.76	95.8552	185.827	375.134	0.255522	0.000538686
A_51_P277336	NM_138741	mm|1qC1.1	Sdpr	Mus musculus serum deprivation response (Sdpr), mRNA [NM_138741]	35674.2	28527.3	33498.1	36590.6	62878.7	33531	113975	88267.5	88578.3	32566.6	44333.4	96940.3	0.335945	0.000539933
A_52_P121978	NM_138751	mm|XqB	Tmem47	Mus musculus transmembrane protein 47 (Tmem47), mRNA [NM_138751]	198.675	256.258	205.943	191.704	307.772	207.77	549.333	501.21	501.307	220.292	235.749	517.283	0.425863	0.000543754
A_52_P279329	NM_009612	mm|15qF2	Acvrl1	Mus musculus activin A receptor, type II-like 1 (Acvrl1), transcript variant 1, mRNA [NM_009612]	1044.62	828.726	1238.22	1192.89	1595.08	1234.79	3824.45	3325.75	3486.09	1037.19	1340.92	3545.43	0.292542	0.000550025
A_51_P312673	XM_006498048	mm|2qC1.1	Galnt5	PREDICTED: Mus musculus UDP-N-acetyl-alpha-D-galactosamine:polypeptide N-acetylgalactosaminyltransferase 5 (Galnt5), transcript variant X2, mRNA [XM_006498048]	4.64901	3.92964	5.68854	3.83078	15.7335	4.2905	17.3254	17.831	14.509	4.75573	7.95159	16.5551	0.287266	0.000551425
A_51_P403636	NM_001042660	mm|18qE3	Smad7	Mus musculus SMAD family member 7 (Smad7), mRNA [NM_001042660]	898.631	836.599	863.315	1153.56	1275.59	934.633	2749.1	2182.87	2001.56	866.182	1121.26	2311.18	0.374779	0.000554506
A_51_P252859	NM_010516	mm|3qH2	Cyr61	Mus musculus cysteine rich protein 61 (Cyr61), mRNA [NM_010516]	2210.53	2141	1986.39	2240.39	6279.93	2961.3	5188.91	7417.58	6549.82	2112.64	3827.21	6385.44	0.330853	0.000557652
A_52_P466615	NM_008926	mm|5qE3	Prkg2	Mus musculus protein kinase, cGMP-dependent, type II (Prkg2), mRNA [NM_008926]	46.9903	47.7637	69.9896	63.4644	83.9647	182.717	192.546	207.838	209.072	54.9145	110.049	203.152	0.270313	0.000567487
A_55_P2032232	NM_011268	mm|11qE1	Rgs9	Mus musculus regulator of G-protein signaling 9 (Rgs9), transcript variant 1, mRNA [NM_011268]	462.825	664.415	573.369	1051.71	1035.88	1555.86	3629.14	2356.56	2776.42	566.87	1214.48	2920.71	0.194086	0.00056795
A_66_P117293	NM_177282	mm|7qF1	Mical2	Mus musculus microtubule associated monooxygenase, calponin and LIM domain containing 2 (Mical2), transcript variant B, mRNA [NM_177282]	2192.41	2185.01	1867.6	3027.45	2747.34	2629.54	4784.3	3976.9	4464.3	2081.68	2801.44	4408.5	0.472196	0.000576826
A_55_P2047275	NM_019634	mm|XqA1.1	Tspan7	Mus musculus tetraspanin 7 (Tspan7), mRNA [NM_019634]	10974.9	7361.6	10882.9	13045.3	23437.7	12396.7	54997.9	43040.8	41552.9	9739.81	16293.2	46530.5	0.209321	0.000579751
A_66_P114627	NM_026416	mm|3qF1	S100a16	Mus musculus S100 calcium binding protein A16 (S100a16), mRNA [NM_026416]	7014.96	8048.81	6088.37	7514.54	9567.5	9068.68	16898.1	15870	18085.8	7050.71	8716.91	16951.3	0.41594	0.000580887
A_51_P279062	NM_027763	mm|17qC	Treml1	Mus musculus triggering receptor expressed on myeloid cells-like 1 (Treml1), transcript variant 1, mRNA [NM_027763]	364.003	241.969	264.453	415.466	437.441	436.451	1047.18	1349.69	1175.58	290.142	429.786	1190.82	0.243649	0.00059032
A_55_P2047275	NM_019634	mm|XqA1.1	Tspan7	Mus musculus tetraspanin 7 (Tspan7), mRNA [NM_019634]	11790.1	7368.45	10385	12997.9	22388.3	12494.2	54699.1	43037.6	43715.1	9847.82	15960.1	47150.6	0.208859	0.00059652
A_51_P384441	NM_177672	mm|4qE2	Tmem201	Mus musculus transmembrane protein 201 (Tmem201), transcript variant 2, mRNA [NM_177672]	89.775	77.3514	86.4349	99.9282	100.739	114.133	200.244	161.36	178.127	84.5204	104.933	179.91	0.469792	0.000603427
A_51_P482552	NM_001025250	mm|17qC	Vegfa	Mus musculus vascular endothelial growth factor A (Vegfa), transcript variant 1, mRNA [NM_001025250]	2050.18	2337.97	2535.28	3814.31	3966.64	4966.7	9733.61	6594.67	8396.36	2307.81	4249.22	8241.55	0.280021	0.000612459
A_52_P601333	AK078961	mm|13qD2.2	6230424C14Rik	Mus musculus adult male cecum cDNA, RIKEN full-length enriched library, clone:9130410H17 product:unclassifiable, full insert sequence. [AK078961]	3591.22	4001.22	3047.99	3587.63	4639.93	5155.45	8031.36	7561.96	7682.11	3546.81	4461	7758.48	0.457153	0.000627296
A_66_P133677	NR_045420	mm|18qE1	Bvht	Mus musculus predicted gene, 20748 (Gm20748), long non-coding RNA [NR_045420]	5015.83	4273.97	4525.2	4749.39	5771.45	4780.28	10077.8	8348.85	9424.66	4605	5100.37	9283.77	0.496027	0.000635555
A_66_P125828	ENSMUST00000053717	mm|19qB		predicted pseudogene 6684 [Source:MGI Symbol;Acc:MGI:3643522] [ENSMUST00000053717]	1485.25	1519.5	1939.94	1347.87	2313.65	1970.16	3916.35	4404.25	3910.3	1648.23	1877.23	4076.97	0.404278	0.00063599
A_52_P219549	NM_001024624	mm|XqF4	Cdkl5	Mus musculus cyclin-dependent kinase-like 5 (Cdkl5), mRNA [NM_001024624]	43.1024	49.3695	40.0929	41.2313	47.5119	69.6025	103.242	87.4105	103.034	44.1883	52.7819	97.8957	0.451381	0.000636941
A_55_P2726449	XR_387642	mm|5qF	Gm30522	PREDICTED: Mus musculus predicted gene, 30522 (Gm30522), transcript variant X2, ncRNA [XR_387642]	4.69879	3.93857	5.7177	4.67267	9.55443	5.21142	17.5168	19.1775	14.7411	4.78502	6.47951	17.1451	0.279089	0.000637741
A_55_P1969002	NM_198052	mm|5qF	Tbx3	Mus musculus T-box 3 (Tbx3), transcript variant 2, mRNA [NM_198052]	6174.49	4972.17	7729.27	7566.62	13861.4	10525.8	24106.8	20989	22226	6291.98	10651.3	22440.6	0.280384	0.000650008
A_55_P2415930	XM_011249474	mm|5qE1	Adgrl3	PREDICTED: Mus musculus latrophilin 3 (Lphn3), transcript variant X22, mRNA [XM_011249474]	26.5041	28.0218	19.5358	36.7681	47.801	26.5292	97.9825	100.883	78.2922	24.6872	37.0328	92.3858	0.267219	0.000652737
A_55_P2513335	XM_011238411	mm|1qA1	Gm38717	PREDICTED: Mus musculus lipoxygenase homology domain-containing protein 1 (LOC105242467), transcript variant X2, mRNA [XM_011238411]	25.4419	17.0057	21.1056	21.548	36.3613	52.6134	71.2041	91.264	93.9003	21.1844	36.8409	85.4561	0.247898	0.000656888
A_66_P110425	NM_177052	mm|17qC	Kif6	Mus musculus kinesin family member 6 (Kif6), mRNA [NM_177052]	207.521	166.319	211.065	155.076	259.54	386.034	422.428	431.633	479.94	194.968	266.883	444.667	0.438459	0.000657478
A_55_P2797124	NM_009502	mm|14qA3	Vcl	Mus musculus vinculin (Vcl), mRNA [NM_009502]	5901.14	6287.44	6226.74	9413.32	9971.84	6604.9	17152.7	14975.8	12590.6	6138.44	8663.35	14906.4	0.411799	0.000658009
A_55_P2105858	NM_030693	mm|7qB4	Atf5	Mus musculus activating transcription factor 5 (Atf5), transcript variant 1, mRNA [NM_030693]	18587.2	20722.1	16903.1	20618.9	25430.5	22656.3	43045.8	35990.5	40030.6	18737.4	22901.9	39689	0.472107	0.0006664
A_51_P111192	NM_010005	mm|15qE1	Cyp2d10	Mus musculus cytochrome P450, family 2, subfamily d, polypeptide 10 (Cyp2d10), mRNA [NM_010005]	66.6385	61.4589	53.2047	79.3596	88.1226	88.9819	163.812	153.493	130.419	60.434	85.488	149.241	0.404942	0.000667969
A_66_P106983	XR_398313	mm|19qC1	Gm35438	PREDICTED: Mus musculus predicted gene, 35438 (Gm35438), transcript variant X2, ncRNA [XR_398313]	18.8863	24.1651	17.4583	21.1051	17.224	28.1106	60.7902	51.7254	58.9496	20.1699	22.1466	57.1551	0.352898	0.000668896
A_51_P174081	NM_146073	mm|17qA1	Zdhhc14	Mus musculus zinc finger, DHHC domain containing 14 (Zdhhc14), mRNA [NM_146073]	220.27	210.13	229.925	210.578	279.183	271.454	490.739	388.635	445.77	220.108	253.738	441.715	0.498304	0.000670648
A_52_P571661	NM_025811	mm|19qD2	Nhlrc2	Mus musculus NHL repeat containing 2 (Nhlrc2), mRNA [NM_025811]	437.106	332.494	464.574	473.926	704.297	432.52	1211.7	1135.56	1365.99	411.391	536.914	1237.75	0.332371	0.000674183
A_51_P367947	NM_172525	mm|3qG1	Arhgap29	Mus musculus Rho GTPase activating protein 29 (Arhgap29), mRNA [NM_172525]	959.115	1080.8	878.008	1063.88	1318.28	1482.83	2055.07	2614.67	2403.02	972.641	1288.33	2357.59	0.412558	0.000676352
A_52_P182406	NM_027144	mm|9qA5.1	Arhgef12	Mus musculus Rho guanine nucleotide exchange factor (GEF) 12 (Arhgef12), mRNA [NM_027144]	68.9499	83.7947	84.829	90.7224	109.801	124.568	188.171	159.853	170.689	79.1912	108.364	172.904	0.458006	0.000677163
A_51_P518698	NM_007561	mm|1qC1.3	Bmpr2	Mus musculus bone morphogenetic protein receptor, type II (serine/threonine kinase) (Bmpr2), mRNA [NM_007561]	9953.03	6928.93	9556.05	8829.63	15749.8	9369.34	34165.9	31068.3	27111.9	8812.67	11316.2	30782	0.286293	0.000690087
A_52_P145433	NR_015456	mm|7qC	Snhg14	Mus musculus small nucleolar RNA host gene 14 (Snhg14), long non-coding RNA [NR_015456]	112.002	132.154	127.851	100.647	156.933	168.852	226.563	273.406	254.052	124.002	142.144	251.34	0.493365	0.000690323
A_55_P2047275	NM_019634	mm|XqA1.1	Tspan7	Mus musculus tetraspanin 7 (Tspan7), mRNA [NM_019634]	11869.8	7566.23	11645.8	14663.8	23292.9	12217.9	56874.9	46522.9	44047.2	10360.6	16724.9	49148.3	0.210803	0.000699987
A_51_P497090	NM_027147	mm|4qA5	Enho	Mus musculus energy homeostasis associated (Enho), mRNA [NM_027147]	2125.88	1467.38	1542.04	2452.67	2931.72	1820.11	7262.6	5703.2	5875.23	1711.77	2401.5	6280.34	0.272559	0.000708856
A_52_P120803	NM_013468	mm|19qC2	Ankrd1	Mus musculus ankyrin repeat domain 1 (cardiac muscle) (Ankrd1), mRNA [NM_013468]	347.019	199.559	287.991	462.903	625.181	252.656	1483.82	1267.54	1285.66	278.19	446.913	1345.68	0.206729	0.00071367
A_66_P124545	NR_102312	mm|11qA4	D630024D03Rik	Mus musculus RIKEN cDNA D630024D03 gene (D630024D03Rik), transcript variant 3, long non-coding RNA [NR_102312]	289.879	231.134	235.685	239.034	402.546	467.914	597.819	778.122	752.188	252.233	369.831	709.376	0.35557	0.000717773
A_55_P2153783	NM_010231	mm|1qH2.1	Fmo1	Mus musculus flavin containing monooxygenase 1 (Fmo1), mRNA [NM_010231]	391.151	266.365	389.959	268.093	710.532	588.139	1304.14	1130.98	1341.71	349.158	522.255	1258.94	0.277342	0.000719632
A_55_P1957468	NM_172530	mm|3qF1	She	Mus musculus src homology 2 domain-containing transforming protein E (She), mRNA [NM_172530]	2430.03	2273.87	2300.76	2944.07	3573.71	2649.88	8464.86	6131.04	5977.76	2334.88	3055.89	6857.88	0.340467	0.000727107
A_52_P288251	NM_001001183	mm|17qA3.3	Tmem204	Mus musculus transmembrane protein 204 (Tmem204), mRNA [NM_001001183]	2339.51	2498.06	2096.57	2539.62	3775.72	2331.16	8664.82	6136.8	6466.01	2311.38	2882.17	7089.21	0.326042	0.00072904
A_55_P2737807	AK163231	mm|7qF1	Mical2	Mus musculus 2 cells egg cDNA, RIKEN full-length enriched library, clone:B020004B18 product:hypothetical Aromatic-ring hydroxylase containing protein, full insert sequence. [AK163231]	87.6646	74.0544	62.9667	112.707	99.8934	93.1645	217.098	186.826	194.5	74.8953	101.922	199.475	0.375463	0.000729172
A_52_P497188	NM_001289683	mm|XqB	Prrg1	Mus musculus proline rich Gla (G-carboxyglutamic acid) 1 (Prrg1), transcript variant 3, mRNA [NM_001289683]	309.461	345.163	332.47	315.756	412.547	258.377	863.008	687.968	671.034	329.031	328.894	740.67	0.444235	0.000729291
A_66_P122259	NR_045084	mm|13qD2.1	AI197445	Mus musculus expressed sequence AI197445 (AI197445), transcript variant 2, long non-coding RNA [NR_045084]	23.4981	25.7885	27.1532	56.1793	31.9118	61.6713	65.0683	96.7197	85.2785	25.4799	49.9208	82.3555	0.309389	0.00073121
A_55_P2024366	NM_183024	mm|4qC6	Raver2	Mus musculus ribonucleoprotein, PTB-binding 2 (Raver2), mRNA [NM_183024]	1487.31	2049.42	1827.5	2671.06	2820.89	2257.28	6382.25	5448.27	4871.63	1788.07	2583.08	5567.38	0.32117	0.000739544
A_30_P01018116	chr10:93975406-93977476_R	mm|10qC2		lincRNA:chr10:93975406-93977476 reverse strand	10.3252	7.17172	8.86261	16.026	8.11449	5.7887	37.1796	52.3935	34.6091	8.7865	9.9764	41.3941	0.212265	0.000742517
A_66_P130083	XM_006527267	mm|19qD2	Nhlrc2	PREDICTED: Mus musculus NHL repeat containing 2 (Nhlrc2), transcript variant X2, mRNA [XM_006527267]	3616.55	3637.43	4198.5	3727.1	5684.22	5006.76	10248.2	7874.4	8680.88	3817.49	4806.03	8934.5	0.427275	0.000745087
A_55_P2082653	NM_177747	mm|XqE1	Zfp711	Mus musculus zinc finger protein 711 (Zfp711), mRNA [NM_177747]	54.3172	60.9577	68.2532	61.7768	87.4752	68.1147	157.972	134.931	175.299	61.176	72.4556	156.068	0.391984	0.000747227
A_55_P2095103	NM_001033322	mm|9qA1	Gucy1a2	Mus musculus guanylate cyclase 1, soluble, alpha 2 (Gucy1a2), mRNA [NM_001033322]	120.897	97.3206	123.936	103.813	186.786	151.327	271.259	239.839	244.012	114.051	147.308	251.703	0.453118	0.000754326
A_51_P371034	NM_011268	mm|11qE1	Rgs9	Mus musculus regulator of G-protein signaling 9 (Rgs9), transcript variant 1, mRNA [NM_011268]	114.251	153.807	116.725	273.074	200.284	309.527	955.397	585.966	608.436	128.261	260.962	716.6	0.178985	0.000754755
A_66_P137460	XM_006521080	mm|15qC	Samd12	PREDICTED: Mus musculus sterile alpha motif domain containing 12 (Samd12), transcript variant X1, mRNA [XM_006521080]	564.375	511.963	580.057	566.644	591.72	863.988	1436.97	1206.06	1098.09	552.132	674.117	1247.04	0.442753	0.000756075
A_55_P1974407	NM_011074	mm|5qA1	Cdk14	Mus musculus cyclin-dependent kinase 14 (Cdk14), mRNA [NM_011074]	1938.73	1763.03	1690.95	2091.97	2715.8	2009.29	4153.35	3493.37	3356.29	1797.57	2272.35	3667.67	0.490111	0.000762745
A_66_P114969	NM_201245	mm|11qB1.3	Mprip	Mus musculus myosin phosphatase Rho interacting protein (Mprip), transcript variant 1, mRNA [NM_201245]	2207	2632.13	2205.08	2603.2	2732.23	3038.57	4426.17	5013.92	5329.86	2348.07	2791.33	4923.31	0.476929	0.000767916
A_51_P287100	NM_007663	mm|8qD3	Cdh16	Mus musculus cadherin 16 (Cdh16), transcript variant 1, mRNA [NM_007663]	692.273	563.548	509.247	579.102	649.851	486.511	1512.35	1356.54	1576.8	588.356	571.821	1481.9	0.397029	0.000768297
A_55_P2047275	NM_019634	mm|XqA1.1	Tspan7	Mus musculus tetraspanin 7 (Tspan7), mRNA [NM_019634]	11498.1	6825.45	10142	13398.5	21946	12194.4	56171.5	45264.3	42606	9488.52	15846.3	48013.9	0.19762	0.000777533
A_55_P2089710	NM_001276296	mm|14qE2.3	Ednrb	Mus musculus endothelin receptor type B (Ednrb), transcript variant 3, mRNA [NM_001276296]	167.655	120.344	227.826	154.034	414.854	99.0199	934.237	898.308	1061.87	171.942	222.636	964.804	0.178214	0.000779224
A_55_P2001583	NM_183180	mm|2qE1	Tspan18	Mus musculus tetraspanin 18 (Tspan18), mRNA [NM_183180]	138.081	82.7408	108.554	124.623	154.523	198.272	551.157	430.87	479.911	109.792	159.139	487.313	0.225301	0.000782868
A_55_P1964408	NM_001289782	mm|9qA5.3	Cryab	Mus musculus crystallin, alpha B (Cryab), transcript variant 1, mRNA [NM_001289782]	15005	11181.4	12859.2	14126.9	16598.7	16358.2	29455.4	30591.9	27823.1	13015.2	15694.6	29290.1	0.444354	0.000790198
A_52_P414464	NM_207649	mm|17qB3	Rcan2	Mus musculus regulator of calcineurin 2 (Rcan2), transcript variant 1, mRNA [NM_207649]	562.389	350.465	453.169	515.35	791.276	551.491	1676.65	1515.77	1693.38	455.341	619.372	1628.6	0.279591	0.000792708
A_51_P348804	NM_019764	mm|9qF1	Amotl2	Mus musculus angiomotin-like 2 (Amotl2), mRNA [NM_019764]	1263.04	1335.31	1424.27	1554.19	2251.41	2086.77	3071.7	2519.75	2496.17	1340.87	1964.13	2695.87	0.497379	0.000795187
A_55_P2736764	NM_010513	mm|7qD1	Igf1r	Mus musculus insulin-like growth factor I receptor (Igf1r), mRNA [NM_010513]	945.278	1052.81	950.718	1199.08	1384.17	1137.18	2513	1900.78	2200.78	982.937	1240.14	2204.85	0.445806	0.000798252
A_52_P210078	NM_007392	mm|19qC1	Acta2	Mus musculus actin, alpha 2, smooth muscle, aorta (Acta2), mRNA [NM_007392]	254.191	266.163	186.886	403.973	333.198	353.908	713.092	799.698	939.311	235.746	363.693	817.367	0.288422	0.000798474
A_55_P2100968	NM_001160386	mm|1qC1.1	Dnah7b	Mus musculus dynein, axonemal, heavy chain 7B (Dnah7b), mRNA [NM_001160386]	620.621	513.546	665.963	447.57	887.549	718.37	1247.41	1448.82	1436.48	600.043	684.496	1377.57	0.435581	0.000802074
A_51_P171883	NM_023245	mm|3qG1	Palmd	Mus musculus palmdelphin (Palmd), mRNA [NM_023245]	2236.94	2715.76	2299.81	2690.37	5310.11	3099.07	6306.74	4942.46	5672.68	2417.5	3699.85	5640.63	0.428587	0.000809442
A_66_P132414	NM_177173	mm|1qA2	A830018L16Rik	Mus musculus RIKEN cDNA A830018L16 gene (A830018L16Rik), transcript variant 2, mRNA [NM_177173]	5.42651	4.90169	7.00895	4.33411	10.3862	41.2998	23.2653	18.7374	27.3108	5.77905	18.6734	23.1045	0.250126	0.000812143
A_52_P444946	NM_001033212	mm|11qE1	Rprml	Mus musculus reprimo-like (Rprml), mRNA [NM_001033212]	13.3926	23.9458	19.5082	28.143	34.9002	21.4125	100.965	145.766	155.075	18.9489	28.1519	133.935	0.141478	0.000815146
A_51_P103397	NM_011708	mm|6qF3	Vwf	Mus musculus Von Willebrand factor homolog (Vwf), mRNA [NM_011708]	16208.4	16007.2	14829.6	14419.2	21951.6	24014.3	42374.9	31792.3	33988.3	15681.7	20128.4	36051.8	0.434977	0.000823743
A_55_P2493214	NM_001166067	mm|6qC3	Slc4a5	Mus musculus solute carrier family 4, sodium bicarbonate cotransporter, member 5 (Slc4a5), mRNA [NM_001166067]	520.748	344.885	514.948	453.759	802.685	632.543	1692.14	1600.63	1505.74	460.194	629.662	1599.5	0.287711	0.000830378
A_55_P2003083	XM_006526320	mm|18qB3	Pcdh1	PREDICTED: Mus musculus protocadherin 1 (Pcdh1), transcript variant X1, mRNA [XM_006526320]	12.8491	13.9135	14.2171	10.5427	11.5078	12.6374	38.1722	27.9197	35.7042	13.6599	11.5626	33.9321	0.402566	0.000834854
A_55_P2405784	XM_011243890	mm|12qA1.3	Mboat2	PREDICTED: Mus musculus membrane bound O-acyltransferase domain containing 2 (Mboat2), transcript variant X2, mRNA [XM_011243890]	61.4834	86.7582	75.4136	61.9502	109.112	115.934	204.155	184.256	185.258	74.5517	95.6654	191.223	0.389868	0.000836261
A_55_P2934457	NM_001272023	mm|7qF2	Scnn1b	Mus musculus sodium channel, nonvoltage-gated 1 beta (Scnn1b), transcript variant 2, mRNA [NM_001272023]	50.939	43.6274	44.6451	66.3525	56.0333	50.8105	102.442	83.6813	99.5847	46.4038	57.7321	95.2361	0.487251	0.000837457
A_52_P592466	NM_023275	mm|12qC3	Rhoj	Mus musculus ras homolog gene family, member J (Rhoj), mRNA [NM_023275]	2183.9	2104.1	1607.84	2620.92	2875.22	2442.97	5021.92	4561.85	4987.25	1965.28	2646.37	4857.01	0.404627	0.000840035
A_55_P2296641	ENSMUST00000094228	mm|3qD		RIKEN cDNA 4930449A18 gene [Source:MGI Symbol;Acc:MGI:1921922] [ENSMUST00000094228]	4.72328	4.35393	6.17248	3.85452	7.21931	8.00475	15.3335	19.8843	15.6729	5.08323	6.35952	16.9636	0.299655	0.000842256
A_51_P481325	NM_010499	mm|8qC3	Ier2	Mus musculus immediate early response 2 (Ier2), mRNA [NM_010499]	1363.07	1291.35	1165.28	1574.44	2540.16	1648.31	3963.85	5931.83	3978.38	1273.23	1920.97	4624.69	0.275312	0.00084305
A_55_P2743095	NM_001005510	mm|12qC3	Syne2	Mus musculus spectrin repeat containing, nuclear envelope 2 (Syne2), mRNA [NM_001005510]	5734.89	5751.03	7153.88	5747.83	8189.22	7803.33	12348.5	12463.2	13813.6	6213.27	7246.79	12875.1	0.48258	0.00084983
A_66_P113268	NM_001289462	mm|3qE1	Mme	Mus musculus membrane metallo endopeptidase (Mme), transcript variant 1, mRNA [NM_001289462]	234.201	189.951	237.827	186.009	344.529	315.213	434.862	498.701	504.777	220.659	281.917	479.447	0.460238	0.000855116
A_52_P515244	NM_029134	mm|10qD1	Lrriq1	Mus musculus leucine-rich repeats and IQ motif containing 1 (Lrriq1), transcript variant 2, mRNA [NM_029134]	31.5662	24.4466	25.9803	22.0826	24.6895	53.9952	60.5707	54.5769	56.5008	27.331	33.5891	57.2161	0.477681	0.000855395
A_51_P212038	NM_133764	mm|6qB2.3	Atp6v0e2	Mus musculus ATPase, H+ transporting, lysosomal V0 subunit E2 (Atp6v0e2), mRNA [NM_133764]	1283.95	861.165	1010.11	1071.13	1767.66	1242.24	2903.46	3070.81	3283.81	1051.74	1360.34	3086.03	0.340807	0.000855451
A_52_P657396	XR_863539	mm|8qD1	4933406B17Rik	PREDICTED: Mus musculus RIKEN cDNA 4933406B17 gene (4933406B17Rik), transcript variant X1, misc_RNA [XR_863539]	5.08645	4.0601	5.94738	7.28818	6.98452	15.1862	18.4988	14.557	18.8119	5.03131	9.81964	17.2892	0.291008	0.000857288
A_55_P2096867	NM_008083	mm|16qB4	Gap43	Mus musculus growth associated protein 43 (Gap43), mRNA [NM_008083]	586.396	553.452	601.979	683.269	914.972	1084.72	1461.01	2169.22	2143.64	580.609	894.319	1924.62	0.301674	0.000861952
A_51_P352738	NM_033564	mm|16qA1	Mpv17l	Mus musculus Mpv17 transgene, kidney disease mutant-like (Mpv17l), transcript variant 1, mRNA [NM_033564]	167.285	139.104	181.833	176.948	263.413	165.792	393.41	375.714	336.164	162.741	202.051	368.429	0.441715	0.000867073
A_55_P2727070	XR_888717	mm|5qF	Gm5563	PREDICTED: Mus musculus predicted gene 5563 (Gm5563), transcript variant X4, ncRNA [XR_888717]	141.411	196.821	181.941	104.994	180.224	204.294	415.218	435.909	464.304	173.391	163.171	438.477	0.395439	0.000868869
A_55_P2161353	NM_021452	mm|10qD2	Kcnmb4	Mus musculus potassium large conductance calcium-activated channel, subfamily M, beta member 4 (Kcnmb4), mRNA [NM_021452]	35.0514	38.3634	34.9641	36.7707	51.52	46.0169	73.9662	93.9947	72.5539	36.1263	44.7692	80.1716	0.450612	0.000873956
A_55_P2047275	NM_019634	mm|XqA1.1	Tspan7	Mus musculus tetraspanin 7 (Tspan7), mRNA [NM_019634]	11649.5	7087.08	11020.1	13240	22476	12189	54455.3	46232	41136.3	9918.9	15968.3	47274.5	0.209815	0.000875024
A_52_P996274	AK083199	mm|19qC3	Gm10199	Mus musculus adult male hippocampus cDNA, RIKEN full-length enriched library, clone:C630026L07 product:hypothetical protein, full insert sequence. [AK083199]	5.46846	5.91044	5.78151	6.57113	6.77365	4.30963	21.5221	23.7904	15.1153	5.72014	5.8848	20.1426	0.283982	0.000881648
A_55_P2741794	NM_001025250	mm|17qC	Vegfa	Mus musculus vascular endothelial growth factor A (Vegfa), transcript variant 1, mRNA [NM_001025250]	278.417	340.601	444.006	451.432	607.102	579.02	1247.61	1183.19	1435.93	354.341	545.851	1288.91	0.274916	0.000885402
A_55_P2799238	NM_175328	mm|10qD1	Slc6a15	Mus musculus solute carrier family 6 (neurotransmitter transporter), member 15 (Slc6a15), transcript variant a, mRNA [NM_175328]	32.0996	28.7994	35.6707	15.0276	39.4219	30.8489	150.432	94.7554	116.33	32.1899	28.4328	120.506	0.267123	0.000893777
A_51_P493117	NM_025807	mm|10qB5.3	Slc16a9	Mus musculus solute carrier family 16 (monocarboxylic acid transporters), member 9 (Slc16a9), mRNA [NM_025807]	2204.35	2930.9	2877.96	2404.26	2746.07	2751.55	6263.81	6038.13	5918.15	2671.07	2633.96	6073.36	0.4398	0.000894444
A_55_P2156425	NM_026815	mm|7qB1	Upk1a	Mus musculus uroplakin 1A (Upk1a), mRNA [NM_026815]	183.502	213.059	162.636	166.65	212.733	285.236	762.799	602.131	519.421	186.399	221.54	628.117	0.296758	0.000898647
A_51_P446570	NM_130452	mm|2qE3	Bbox1	Mus musculus butyrobetaine (gamma), 2-oxoglutarate dioxygenase 1 (gamma-butyrobetaine hydroxylase) (Bbox1), mRNA [NM_130452]	52.2025	59.4852	44.024	38.5061	86.4573	41.053	138.895	171.627	196.391	51.9039	55.3388	168.971	0.307176	0.000904332
A_55_P2100060	NM_183158	mm|16qA3	Cyp2ab1	Mus musculus cytochrome P450, family 2, subfamily ab, polypeptide 1 (Cyp2ab1), mRNA [NM_183158]	6.10908	8.66516	6.43822	10.7233	7.63648	7.90093	18.881	18.1501	20.418	7.07082	8.75357	19.1497	0.36924	0.000911459
A_51_P269216	NM_030693	mm|7qB4	Atf5	Mus musculus activating transcription factor 5 (Atf5), transcript variant 1, mRNA [NM_030693]	10462.3	10674.6	8390.97	11383.7	13079	11120.6	26764.8	21857.8	22443.2	9842.65	11861.1	23688.6	0.415502	0.000917663
A_51_P179565	NR_027925	mm|XqA1.1	2010204K13Rik	Mus musculus RIKEN cDNA 2010204K13 gene (2010204K13Rik), transcript variant 2, long non-coding RNA [NR_027925]	889.831	603.531	850.644	735.358	1254.86	1146.72	2247.89	2572.77	2368.19	781.335	1045.65	2396.28	0.326061	0.000918072
A_51_P310821	NM_010453	mm|6qB3	Hoxa5	Mus musculus homeobox A5 (Hoxa5), mRNA [NM_010453]	684.152	630.167	600.017	674.611	734.527	767.127	1606.41	1347.7	1225.04	638.112	725.422	1393.05	0.458068	0.000918152
A_55_P1985623	NM_029600	mm|11qD	Abcc3	Mus musculus ATP-binding cassette, sub-family C (CFTR/MRP), member 3 (Abcc3), mRNA [NM_029600]	2097.23	2118.28	2399.2	1962.31	2717.39	3144.54	3972.28	4763.85	5022.9	2204.9	2608.08	4586.34	0.480754	0.000933495
A_66_P138053	AK044848	mm|9qF1	Gm9917	Mus musculus 9.5 days embryo parthenogenote cDNA, RIKEN full-length enriched library, clone:B130007O15 product:hypothetical protein, full insert sequence. [AK044848]	231.731	144.115	150.04	368.511	522.052	308.939	1456.08	944.339	933.928	175.295	399.834	1111.45	0.157718	0.000934475
A_55_P2083351	NM_010474	mm|5qB3	Hs3st1	Mus musculus heparan sulfate (glucosamine) 3-O-sulfotransferase 1 (Hs3st1), mRNA [NM_010474]	140.216	154.767	176.01	110.201	231.257	139.143	383.752	552.181	487.595	156.998	160.201	474.51	0.330863	0.000934738
A_51_P198645	NM_133167	mm|15qE2	Parvb	Mus musculus parvin, beta (Parvb), mRNA [NM_133167]	258.116	243.802	237.82	274.723	341.936	329.412	700.941	500.844	586.908	246.579	315.357	596.231	0.413563	0.00094624
A_55_P2043337	NM_009937	mm|14qB	Colq	Mus musculus collagen-like tail subunit (single strand of homotrimer) of asymmetric acetylcholinesterase (Colq), mRNA [NM_009937]	1207.77	1744.16	1284.37	2167.33	2363.26	2158.85	4213.52	4497.93	5510.42	1412.1	2229.81	4740.62	0.297872	0.000947098
A_52_P518434	NM_177338	mm|14qD1	Hmbox1	Mus musculus homeobox containing 1 (Hmbox1), mRNA [NM_177338]	194.847	244.501	235.6	239.361	305.981	334.903	482.984	437.042	522.412	224.982	293.415	480.813	0.467921	0.000947921
A_52_P522372	NM_175503	mm|15qC	Aard	Mus musculus alanine and arginine rich domain containing protein (Aard), mRNA [NM_175503]	102.066	103.429	100.555	180.201	289.068	108.68	691.686	563.327	600.475	102.017	192.65	618.496	0.164943	0.000950241
A_51_P441687	NM_146242	mm|10qD2	Lrrc10	Mus musculus leucine rich repeat containing 10 (Lrrc10), mRNA [NM_146242]	12.1827	15.9823	15.1534	8.23433	10.9266	9.92683	119.505	62.8073	82.2063	14.4395	9.69593	88.1727	0.163763	0.000951491
A_51_P177171	NM_011587	mm|4qD2.1	Tie1	Mus musculus tyrosine kinase with immunoglobulin-like and EGF-like domains 1 (Tie1), mRNA [NM_011587]	1634.94	1904.02	1946.99	1883.82	2553.6	2844.09	4321.89	3445.57	3801.45	1828.65	2427.17	3856.3	0.474198	0.000958101
A_55_P2739341	AK178107	mm|5qF	Aldh2	Mus musculus cDNA, clone:Y0G0105H10, strand:minus, reference:ENSEMBL:Mouse-Transcript-ENST:ENSMUST00000031411, based on BLAT search. [AK178107]	4306.68	3390.37	4548.27	4352.13	6469.53	4539.53	11245	9246.3	10276.3	4081.77	5120.4	10255.9	0.397995	0.000962548
A_55_P2505760	NM_027144	mm|9qA5.1	Arhgef12	Mus musculus Rho guanine nucleotide exchange factor (GEF) 12 (Arhgef12), mRNA [NM_027144]	9215.11	8705.41	11993.4	11463.5	15821.4	12040.2	27641.3	24211.6	24172.1	9971.31	13108.4	25341.7	0.393475	0.00096477
A_51_P253732	NM_134437	mm|14qA3	Il17rd	Mus musculus interleukin 17 receptor D (Il17rd), mRNA [NM_134437]	827.841	1084.05	909.254	1036.41	1315.22	1201.52	2059	1937.66	2285.86	940.382	1184.38	2094.17	0.449047	0.000965763
A_65_P01127	NM_178721	mm|16qC1.3	Cadm2	Mus musculus cell adhesion molecule 2 (Cadm2), transcript variant 1, mRNA [NM_178721]	4.71004	6.27659	6.00049	3.82171	8.31413	4.42386	39.611	29.0035	22.1084	5.66237	5.5199	30.241	0.187242	0.000969201
A_51_P496253	NM_010484	mm|11qB5	Slc6a4	Mus musculus solute carrier family 6 (neurotransmitter transporter, serotonin), member 4 (Slc6a4), mRNA [NM_010484]	119.094	95.2419	131.895	114.189	164.405	106.941	279.96	275.096	321.226	115.411	128.512	292.094	0.395114	0.000975677
A_55_P2113673	NM_001043335	mm|12qF1	Eml1	Mus musculus echinoderm microtubule associated protein like 1 (Eml1), transcript variant 1, mRNA [NM_001043335]	3975.73	5215.2	4047.21	5597.27	4841.61	4340.46	11793.6	9831.88	10414.4	4412.71	4926.45	10679.9	0.413178	0.000983143
A_66_P108864	XR_104899	mm|4qE1	Gm13056	PREDICTED: Mus musculus predicted gene 13056 (Gm13056), ncRNA [XR_104899]	1047.97	1398.14	1243.51	1462.34	2208.38	1482.32	2968.16	4008.86	3716.35	1229.87	1717.68	3564.46	0.345038	0.000988404
A_51_P209183	NM_019568	mm|13qB1	Cxcl14	Mus musculus chemokine (C-X-C motif) ligand 14 (Cxcl14), mRNA [NM_019568]	6538.65	8014.94	7410.87	9957.61	11963.9	8212.63	20183.3	15377.2	16695.1	7321.49	10044.7	17418.5	0.420328	0.000988465
A_55_P2907570	NM_019445	mm|1qH3	Fmn2	Mus musculus formin 2 (Fmn2), mRNA [NM_019445]	8.55702	6.90391	6.46014	35.0691	9.06135	6.66409	41.1894	27.2777	48.655	7.30702	16.9315	39.0407	0.187164	0.00099163
A_55_P2103972	ENSMUST00000104915	mm|9qA1		predicted gene 16485 [Source:MGI Symbol;Acc:MGI:3642771] [ENSMUST00000104915]	9.00961	8.98498	12.5424	5.54271	7.89964	30.7145	30.0928	30.7035	25.9677	10.179	14.719	28.9213	0.351955	0.00100781
A_51_P301277	NM_001170748	mm|14qA3	Asb14	Mus musculus ankyrin repeat and SOCS box-containing 14 (Asb14), transcript variant 1, mRNA [NM_001170748]	48.5863	48.6173	38.7809	23.5888	27.1791	78.4922	92.385	108.861	113.378	45.3282	43.0867	104.875	0.432213	0.00101008
A_55_P2136817	NM_175484	mm|9qB	Coro2b	Mus musculus coronin, actin binding protein, 2B (Coro2b), mRNA [NM_175484]	1261.63	1146.93	1453.78	1752.76	1805.37	1984.66	3539.29	2754.02	3552.34	1287.45	1847.6	3281.88	0.392289	0.00101347
A_55_P2047275	NM_019634	mm|XqA1.1	Tspan7	Mus musculus tetraspanin 7 (Tspan7), mRNA [NM_019634]	11629.3	6814.78	10693.1	13445.7	22007.1	11996.4	54619.1	45053.2	41085.7	9712.4	15816.4	46919.4	0.207002	0.00101698
A_52_P554555	AK032692	mm|8qC3	Ier2	Mus musculus 12 days embryo male wolffian duct includes surrounding region cDNA, RIKEN full-length enriched library, clone:6720401C09 product:immediate early response 2, full insert sequence. [AK032692]	50.3343	90.8085	63.5924	89.1387	166.758	190.782	365.747	292.725	396.089	68.2451	148.893	351.52	0.194143	0.0010211
A_51_P367866	NM_007913	mm|18qB1	Egr1	Mus musculus early growth response 1 (Egr1), mRNA [NM_007913]	2266.96	2535.44	2972.13	2624.37	6314.77	3190.74	10088.1	14966.4	9082.51	2591.51	4043.29	11379	0.227745	0.00103117
A_66_P101010	XR_374213	mm|2qB	Gm31080	PREDICTED: Mus musculus predicted gene, 31080 (Gm31080), transcript variant X3, ncRNA [XR_374213]	18.4921	13.514	18.5241	14.8837	34.6269	66.7346	47.7124	49.2667	62.474	16.8434	38.7484	53.151	0.316897	0.00103288
A_55_P2744191	NM_019588	mm|19qC3	Plce1	Mus musculus phospholipase C, epsilon 1 (Plce1), mRNA [NM_019588]	186.817	165.069	177.455	218.065	231.472	189.087	506.412	360.768	455.77	176.447	212.875	440.983	0.400121	0.00103867
A_55_P2884319	ENSMUST00000133275	mm|2qC3	Osbpl6	oxysterol binding protein-like 6 [Source:MGI Symbol;Acc:MGI:2139014] [ENSMUST00000133275]	199.285	169.452	210.772	165.311	280.491	287.471	481.635	381.161	428.628	193.17	244.424	430.475	0.448736	0.00104217
A_55_P2100149	NM_001285455	mm|11qE1	Mapt	Mus musculus microtubule-associated protein tau (Mapt), transcript variant 4, mRNA [NM_001285455]	3640.75	2617.42	4038.13	4348.96	6191.99	10946.4	16207.3	11646.2	13029.7	3432.1	7162.46	13627.7	0.251847	0.0010447
A_51_P436342	NM_008268	mm|11qD	Hoxb5	Mus musculus homeobox B5 (Hoxb5), mRNA [NM_008268]	333.873	500.698	385.541	439.254	643.972	512.331	1424.93	1278.43	1133.42	406.704	531.852	1278.92	0.318005	0.00104561
A_52_P102223	NM_018814	mm|12qD1	Pcnx	Mus musculus pecanex homolog (Drosophila) (Pcnx), mRNA [NM_018814]	345.748	351.801	330.409	269.903	406.737	507.08	809.302	685.008	611.035	342.652	394.574	701.782	0.488261	0.00105609
A_66_P135872	XR_386610	mm|19qB	LOC102636896	PREDICTED: Mus musculus uncharacterized LOC102636896 (LOC102636896), ncRNA [XR_386610]	152.944	171.943	145.008	157.3	155.322	263.591	316.02	375.7	295.794	156.631	192.071	329.171	0.475836	0.00105947
A_51_P318365	NM_010513	mm|7qD1	Igf1r	Mus musculus insulin-like growth factor I receptor (Igf1r), mRNA [NM_010513]	602.367	651.601	550.135	680.638	890.455	852.756	1764.41	1284.07	1413.42	601.368	807.949	1487.3	0.404336	0.00106202
A_55_P2491813	NM_001005748	mm|13qA4	Phactr1	Mus musculus phosphatase and actin regulator 1 (Phactr1), transcript variant 3, mRNA [NM_001005748]	2378.08	2210.63	3029.07	3054.4	4488.69	3245.68	6982.73	5777.27	6384.97	2539.26	3596.26	6381.65	0.3979	0.0010745
A_55_P1981529	NM_001163638	mm|14qA3	Cfap70	Mus musculus cilia and flagella associated protein 70 (Cfap70), transcript variant 1, mRNA [NM_001163638]	233.67	194.92	227.174	130.803	309.28	437.372	513.155	676.391	753.151	218.588	292.485	647.565	0.337554	0.00107495
A_55_P2047275	NM_019634	mm|XqA1.1	Tspan7	Mus musculus tetraspanin 7 (Tspan7), mRNA [NM_019634]	11550.5	6763.8	10705.1	13482.8	22285.2	12237.2	55183.1	44711	40880.1	9673.11	16001.8	46924.8	0.206141	0.00108072
A_55_P2269814	NR_045342	mm|10qD2	4933411E08Rik	Mus musculus RIKEN cDNA 4933411E08 gene (4933411E08Rik), long non-coding RNA [NR_045342]	40.3255	49.7713	49.1479	40.129	44.0125	79.3671	107.053	137.947	106.372	46.4149	54.5028	117.124	0.396289	0.0010831
A_55_P2504130	NM_001285455	mm|11qE1	Mapt	Mus musculus microtubule-associated protein tau (Mapt), transcript variant 4, mRNA [NM_001285455]	1960.97	1300.85	1958.03	2426.67	3184.55	4868.41	9529.02	6700.76	6889.7	1739.95	3493.21	7706.49	0.225777	0.0010888
A_51_P451052	NM_175013	mm|19qB	Pgm5	Mus musculus phosphoglucomutase 5 (Pgm5), mRNA [NM_175013]	1054.5	1147.17	956.337	1450.82	1157.51	1063.43	2802.31	3820.41	2632.85	1052.67	1223.92	3085.19	0.3412	0.00109392
A_51_P466857	NM_145967	mm|11qA2	Vstm2a	Mus musculus V-set and transmembrane domain containing 2A (Vstm2a), transcript variant 2, mRNA [NM_145967]	4.96146	4.16378	6.13037	4.04146	7.21304	8.05437	21.527	38.3895	36.9162	5.0852	6.43629	32.2776	0.157546	0.00109826
A_66_P139166	NM_025285	mm|3qA1	Stmn2	Mus musculus stathmin-like 2 (Stmn2), mRNA [NM_025285]	3875.46	2356.89	2891.38	4341.89	6614.97	2358.33	18109.9	13100.1	12364.5	3041.24	4438.4	14524.9	0.209382	0.0010989
A_66_P127473	NR_033803	mm|15qF2	6030408B16Rik	Mus musculus RIKEN cDNA 6030408B16 gene (6030408B16Rik), long non-coding RNA [NR_033803]	48.1011	52.683	41.4896	84.4919	79.4101	63.5154	171.408	124.606	123.804	47.4245	75.8058	139.939	0.338894	0.00109919
A_66_P106869	NM_153807	mm|11qD	Acsf2	Mus musculus acyl-CoA synthetase family member 2 (Acsf2), mRNA [NM_153807]	24.5703	18.807	24.6713	50.6187	19.9384	42.6299	51.9424	51.0244	60.5622	22.6829	37.729	54.5097	0.416126	0.00110065
A_55_P2716246	AK004213	mm|3qH2	Ttll7	Mus musculus 18-day embryo whole body cDNA, RIKEN full-length enriched library, clone:1110049N09 product:unclassifiable, full insert sequence. [AK004213]	56.092	64.7874	48.8705	97.5023	80.9928	89.2545	198.377	151.566	145.164	56.5833	89.2499	165.036	0.342855	0.00110291
A_55_P2153517	NM_027147	mm|4qA5	Enho	Mus musculus energy homeostasis associated (Enho), mRNA [NM_027147]	2580.27	1876.04	1874.34	3053.1	3670.68	2159.5	9663.85	7412.17	6540.36	2110.22	2961.1	7872.13	0.268062	0.00110512
A_51_P224311	NM_022318	mm|16qB3	Popdc2	Mus musculus popeye domain containing 2 (Popdc2), transcript variant 2, mRNA [NM_022318]	286.997	337.2	438.416	333.279	605.305	625.29	997.893	1049.88	1206.02	354.204	521.292	1084.6	0.326576	0.00113558
A_55_P2017982	NM_001170669	mm|13qD1	Pde8b	Mus musculus phosphodiesterase 8B (Pde8b), transcript variant 1, mRNA [NM_001170669]	759.509	986.831	1135.08	898.944	1527.67	1155.22	2531.06	2514.67	2750.98	960.472	1193.95	2598.9	0.369568	0.00114296
A_55_P1984307	NM_001081178	mm|17qB3	Adgrf5	Mus musculus adhesion G protein-coupled receptor F5 (Adgrf5), mRNA [NM_001081178]	6049.04	5322.43	6841.59	6000.46	11895.1	9039.75	23426.9	16265.8	17028.8	6071.02	8978.44	18907.2	0.321096	0.00114577
A_55_P2728192	NM_001285852	mm|4qC6	Sgip1	Mus musculus SH3-domain GRB2-like (endophilin) interacting protein 1 (Sgip1), transcript variant 1, mRNA [NM_001285852]	37.1773	44.577	57.7996	57.3786	89.0524	82.9435	202.499	151.449	157.215	46.518	76.4582	170.388	0.273012	0.00114663
A_51_P469357	NM_001045518	mm|9qD	Fam83b	Mus musculus family with sequence similarity 83, member B (Fam83b), mRNA [NM_001045518]	4.60947	5.96544	5.71077	16.592	6.69928	12.9018	15.7856	25.0833	23.0932	5.42856	12.0643	21.3207	0.254615	0.00115408
A_51_P163252	NM_013928	mm|3qE1	Schip1	Mus musculus schwannomin interacting protein 1 (Schip1), transcript variant 4, mRNA [NM_013928]	73.2018	97.4636	84.8353	86.8603	112.946	109.126	170.984	165.688	179.598	85.1669	102.977	172.09	0.494898	0.0011719
A_55_P2049373	NM_018779	mm|6qG2	Pde3a	Mus musculus phosphodiesterase 3A, cGMP inhibited (Pde3a), mRNA [NM_018779]	31.0154	29.6073	18.6994	39.4862	39.8889	58.7336	111.626	99.4926	96.9524	26.4407	46.0362	102.69	0.25748	0.00117686
A_66_P107131	NM_011215	mm|12qF2	Ptprn2	Mus musculus protein tyrosine phosphatase, receptor type, N polypeptide 2 (Ptprn2), mRNA [NM_011215]	102.65	90.589	97.8732	83.6987	101.821	127.929	214.92	179.461	241.821	97.0375	104.483	212.067	0.457579	0.00117903
A_55_P2107422	NM_001109040	mm|15qE3	Kif21a	Mus musculus kinesin family member 21A (Kif21a), transcript variant 1, mRNA [NM_001109040]	412.686	467.008	544.6	353.344	784.842	676.601	956.032	1030.9	1147.96	474.765	604.929	1044.96	0.454336	0.00118364
A_55_P2040168	NM_001302260	mm|11qB3	Pmp22	Mus musculus peripheral myelin protein 22 (Pmp22), transcript variant 5, mRNA [NM_001302260]	2745.37	2360.6	1764.19	3056.55	3213.19	2884.53	6366.28	6778.71	6828.39	2290.06	3051.42	6657.79	0.343966	0.0011907
A_55_P2071406	ENSMUST00000043259	mm|6qG2	Pde3a	phosphodiesterase 3A, cGMP inhibited [Source:MGI Symbol;Acc:MGI:1860764] [ENSMUST00000043259]	161.404	171.35	95.7002	259.237	219.607	204.549	710.137	663.795	610.176	142.818	227.798	661.37	0.215943	0.00119437
A_55_P2118913	NM_028742	mm|6qG3	Ifltd1	Mus musculus intermediate filament tail domain containing 1 (Ifltd1), mRNA [NM_028742]	5.64658	7.16509	6.50365	7.19063	7.65927	4.9642	28.5726	17.8984	26.1942	6.43844	6.6047	24.2217	0.265813	0.00119524
A_66_P126629	BC055002	mm|18qB3	Stk32a	Mus musculus serine/threonine kinase 32A, mRNA (cDNA clone MGC:56750 IMAGE:6313304), complete cds. [BC055002]	40.2416	17.6852	24.5179	46.33	97.212	64.0756	210.001	173.924	210.28	27.4816	69.2059	198.068	0.138748	0.00120019
A_51_P236314	XM_006525669	mm|18qE1	Ndst1	PREDICTED: Mus musculus N-deacetylase/N-sulfotransferase (heparan glucosaminyl) 1 (Ndst1), transcript variant X4, mRNA [XM_006525669]	25701	29417.1	34054.5	34541.5	38410.1	32997.3	57161.9	59811.4	63334.5	29724.2	35316.3	60102.6	0.494557	0.00120233
A_52_P624434	NM_175526	mm|6qF3	Clec1a	Mus musculus C-type lectin domain family 1, member a (Clec1a), mRNA [NM_175526]	770.109	511.941	700.098	732.88	1388.53	1086.35	2394.62	2110.48	1858.71	660.716	1069.26	2121.27	0.311472	0.00120498
A_52_P246252	NM_007812	mm|7qA3	Cyp2a5	Mus musculus cytochrome P450, family 2, subfamily a, polypeptide 5 (Cyp2a5), mRNA [NM_007812]	4450.39	3040.45	2233.84	1225.9	8578.73	706.087	17051	15522.1	19134	3241.56	3503.57	17235.7	0.188072	0.00120822
A_52_P215152	NM_010636	mm|14qE2.3	Klf12	Mus musculus Kruppel-like factor 12 (Klf12), mRNA [NM_010636]	12.817	13.4765	14.5502	8.13148	16.0489	9.37822	29.9026	35.4472	44.205	13.6146	11.1862	36.5183	0.372815	0.00120862
A_66_P131856	NM_001024478	mm|12qA3	Cdhr3	Mus musculus cadherin-related family member 3 (Cdhr3), mRNA [NM_001024478]	302.636	250.146	254.207	208.64	419.772	351.536	581.483	715.379	820.264	268.996	326.649	705.709	0.381172	0.00121516
A_52_P301804	NM_013565	mm|11qD	Itga3	Mus musculus integrin alpha 3 (Itga3), transcript variant 1, mRNA [NM_013565]	1836.24	2227.34	2108.37	2471.11	2940.01	2563.53	4656.11	3771.73	4705.47	2057.32	2658.22	4377.77	0.469946	0.00121844
A_51_P436068	NM_007412	mm|10qD3	Gpr182	Mus musculus G protein-coupled receptor 182 (Gpr182), mRNA [NM_007412]	2374.45	1943.41	2845.1	3843.38	4278.36	2650.62	7467.21	6171.11	8106.68	2387.65	3590.79	7248.34	0.329407	0.00122006
A_55_P2730621	AK041267	mm|7qF3		Mus musculus adult male aorta and vein cDNA, RIKEN full-length enriched library, clone:A530095I10 product:unclassifiable, full insert sequence. [AK041267]	5.521	6.98806	6.47111	4.47032	10.1113	7.53939	36.0106	79.4216	82.798	6.32672	7.37368	66.0767	0.0957482	0.00122082
A_51_P341177	NM_016765	mm|17qB1	Ddah2	Mus musculus dimethylarginine dimethylaminohydrolase 2 (Ddah2), transcript variant 2, mRNA [NM_016765]	5047.63	6355.61	4932.24	5368.08	8360.44	5230.22	10916	12870.4	13193.6	5445.16	6319.58	12326.7	0.441738	0.0012236
A_52_P1026777	NM_001033141	mm|18qB2	Ecscr	Mus musculus endothelial cell surface expressed chemotaxis and apoptosis regulator (Ecscr), mRNA [NM_001033141]	3218.17	3613.41	2719	4188.15	4597.67	3275.94	7482.02	7589.12	6380.51	3183.53	4020.59	7150.55	0.445214	0.00122407
A_52_P236705	NM_133229	mm|16qC4	Ripply3	Mus musculus ripply3 homolog (zebrafish) (Ripply3), mRNA [NM_133229]	892.504	665.082	1007.25	875.053	1601.22	920.323	2723.75	2289.51	2490.2	854.946	1132.2	2501.16	0.34182	0.00122804
A_55_P2036303	NM_007540	mm|2qE3	Bdnf	Mus musculus brain derived neurotrophic factor (Bdnf), transcript variant 1, mRNA [NM_007540]	406.33	298.338	354.431	360.059	679.961	364.134	1146.54	897.195	871.682	353.033	468.051	971.805	0.363276	0.00124988
A_51_P279552	NM_016900	mm|6qA2	Cav2	Mus musculus caveolin 2 (Cav2), transcript variant 1, mRNA [NM_016900]	3389.67	2337.04	3135.65	3196.59	4882.67	2874.84	9511.82	7971.94	7757.92	2954.12	3651.37	8413.89	0.3511	0.00125424
A_66_P111661	NM_001081250	mm|11qB3	Myh13	Mus musculus myosin, heavy polypeptide 13, skeletal muscle (Myh13), mRNA [NM_001081250]	494.955	292.964	302.317	213.75	347.596	149.441	2726.12	5741.99	6459.49	363.412	236.929	4975.87	0.0730349	0.00126829
A_55_P2735715	AK145097	mm|5qC3.3	Pdgfra	Mus musculus mammary gland RCB-0526 Jyg-MC(A) cDNA, RIKEN full-length enriched library, clone:G830041I20 product:platelet derived growth factor receptor, alpha polypeptide, full insert sequence. [AK145097]	242.677	333.319	329.391	308.242	467.006	520.732	778.248	680.4	772.257	301.796	431.993	743.635	0.405838	0.00127341
A_52_P22324	NM_023129	mm|10qB3	Pln	Mus musculus phospholamban (Pln), transcript variant 2, mRNA [NM_023129]	5.12967	4.41149	6.11418	4.18391	7.16762	4.8403	56.3178	153.673	190.423	5.21845	5.39728	133.471	0.0390979	0.00127425
A_55_P2017939	NM_011836	mm|2qB	Lamc3	Mus musculus laminin gamma 3 (Lamc3), mRNA [NM_011836]	209.849	155.789	206.481	215.64	327.456	447.419	440.961	564.634	546.889	190.707	330.172	517.494	0.368519	0.00127781
A_55_P2070039	NM_183300	mm|4qC7	Zfyve9	Mus musculus zinc finger, FYVE domain containing 9 (Zfyve9), mRNA [NM_183300]	280.303	244.711	247.674	231.07	363.544	292.784	459.019	504.85	592.952	257.563	295.799	518.94	0.496325	0.00128405
A_55_P2726960	XR_140695	mm|5qA3	1500035N22Rik	PREDICTED: Mus musculus RIKEN cDNA 1500035N22 gene (1500035N22Rik), misc_RNA [XR_140695]	30.2244	13.5976	12.2326	24.5402	72.6017	55.8271	176.637	273.593	301.943	18.6849	50.9897	250.724	0.0745236	0.00128528
A_55_P2807863	NM_198409	mm|XqF4	Rai2	Mus musculus retinoic acid induced 2 (Rai2), transcript variant 1, mRNA [NM_198409]	214.902	251.571	295.664	172.681	355.718	253.585	525.535	600.129	565.195	254.045	260.662	563.62	0.450739	0.0012888
A_55_P2732768	AK080219	mm|7qF2	Acsm5	Mus musculus adult male aorta and vein cDNA, RIKEN full-length enriched library, clone:A530084I08 product:hypothetical Firefly luciferase-like structure containing protein, full insert sequence. [AK080219]	7.87235	9.13773	5.5705	3.66165	6.547	9.36001	24.4861	23.5276	26.4777	7.52686	6.52289	24.8305	0.30313	0.001291
A_52_P576258	ENSMUST00000132375	mm|5qE1	Adgrl3	adhesion G protein-coupled receptor L3 [Source:MGI Symbol;Acc:MGI:2441950] [ENSMUST00000132375]	202.986	178.452	140.446	203.859	337.448	221.332	658.307	595.799	467.096	173.961	254.213	573.734	0.303209	0.0012937
A_66_P122294	XM_006521520	mm|15qE2	Pnpla5	PREDICTED: Mus musculus patatin-like phospholipase domain containing 5 (Pnpla5), transcript variant X1, mRNA [XM_006521520]	33.2637	49.6993	33.3224	51.2268	57.4067	80.0359	143.718	150.496	214.214	38.7618	62.8898	169.476	0.228716	0.00129632
A_51_P101588	NR_104339	mm|10qC1	Adamtsl5	Mus musculus ADAMTS-like 5 (Adamtsl5), transcript variant 2, non-coding RNA [NR_104339]	76.4699	66.4944	53.6875	74.6266	81.0003	137.801	162.844	149.629	178.525	65.5506	97.8092	163.666	0.400514	0.00129984
A_52_P151393	NM_198860	mm|10qC1	Lrrc75b	Mus musculus leucine rich repeat containing 75B (Lrrc75b), mRNA [NM_198860]	21.5333	21.5549	27.6615	30.25	19.1216	31.7871	46.1421	53.8582	52.988	23.5832	27.0529	50.9961	0.462452	0.00130767
A_52_P643165	NM_001037221	mm|14qC1	Samd4	Mus musculus sterile alpha motif domain containing 4 (Samd4), transcript variant 1, mRNA [NM_001037221]	1053.16	1193.42	1398.98	1335.1	2575.79	1393.38	3115.86	2503.7	2739.53	1215.19	1768.09	2786.36	0.436119	0.00131198
A_51_P501773	NM_175434	mm|8qE2	Slc35f3	Mus musculus solute carrier family 35, member F3 (Slc35f3), mRNA [NM_175434]	100.955	60.442	90.9636	114.091	119.66	155.88	329.495	291.194	286.732	84.1202	129.877	302.474	0.278107	0.00132304
A_55_P2734582	NM_001161775	mm|16qA1	Myh11	Mus musculus myosin, heavy polypeptide 11, smooth muscle (Myh11), transcript variant 2, mRNA [NM_001161775]	257.067	219.392	195.507	292.514	262.965	301.68	582.483	673.764	876.111	223.989	285.72	710.786	0.315128	0.00132622
A_55_P2729120	NM_019750	mm|9qF1	Nat6	Mus musculus N-acetyltransferase 6 (Nat6), mRNA [NM_019750]	248.816	388.03	295.675	266.828	548.267	344.972	922.031	849.203	1006.59	310.84	386.689	925.94	0.335703	0.0013271
A_55_P2727404	AK009214	mm|1qA2	2610203C22Rik	Mus musculus adult male tongue cDNA, RIKEN full-length enriched library, clone:2310007M24 product:unclassifiable, full insert sequence. [AK009214]	47.7515	68.9462	66.239	65.2238	102.018	60.6975	154.931	189.229	192.783	60.9789	75.9798	178.981	0.340701	0.00132897
A_52_P156314	NM_207707	mm|12qC3	Esr2	Mus musculus estrogen receptor 2 (beta) (Esr2), transcript variant 1, mRNA [NM_207707]	4.46633	3.77029	8.20661	3.56938	12.6177	27.332	59.0448	36.3406	46.1984	5.48108	14.5064	47.1946	0.116138	0.00133507
A_55_P2047275	NM_019634	mm|XqA1.1	Tspan7	Mus musculus tetraspanin 7 (Tspan7), mRNA [NM_019634]	12305	7275.35	10626.4	13896.6	20708.8	11400.3	55545.2	44698.6	37857	10068.9	15335.3	46033.6	0.218729	0.00133808
A_30_P01022120	chr13:22110479-22116629_R	mm|13qA3.1		lincRNA:chr13:22110479-22116629 reverse strand	72.5527	68.4062	59.247	95.2004	61.2811	131.391	135.807	187.028	170.107	66.7353	95.9574	164.314	0.406145	0.00134178
A_51_P486150	NM_008756	mm|13qD1	Ocln	Mus musculus occludin (Ocln), mRNA [NM_008756]	210.061	163.665	222.84	210.076	298.564	246.761	496.311	478.588	419.934	198.855	251.8	464.944	0.427697	0.00134269
A_52_P493493	NM_010727	mm|5qC3.3	Lnx1	Mus musculus ligand of numb-protein X 1 (Lnx1), transcript variant 2, mRNA [NM_010727]	4.43725	3.71999	7.78716	5.73377	6.51692	5.89791	29.8243	30.558	37.0753	5.3148	6.04953	32.4859	0.163603	0.00134579
A_52_P86116	NM_173052	mm|13qA3.3	Serpinb1b	Mus musculus serine (or cysteine) peptidase inhibitor, clade B, member 1b (Serpinb1b), mRNA [NM_173052]	13.9418	12.9461	9.5322	10.8933	16.5666	8.61705	37.056	30.2346	35.3358	12.14	12.0256	34.2088	0.354881	0.0013602
A_51_P404377	NM_009708	mm|11qD	Rnd2	Mus musculus Rho family GTPase 2 (Rnd2), mRNA [NM_009708]	87.1127	114.267	97.0086	84.4208	144.045	92.6523	198.047	209.587	241.085	99.4627	107.039	216.239	0.459966	0.00136295
A_52_P637988	NM_009199	mm|19qC1	Slc1a1	Mus musculus solute carrier family 1 (neuronal/epithelial high affinity glutamate transporter, system Xag), member 1 (Slc1a1), mRNA [NM_009199]	221.094	290.964	280.773	265.288	327.692	242.474	575.833	592.014	516.795	264.277	278.485	561.547	0.470623	0.00136458
A_55_P2495047	NM_145823	mm|11qE1	Pitpnc1	Mus musculus phosphatidylinositol transfer protein, cytoplasmic 1 (Pitpnc1), mRNA [NM_145823]	5860.74	4602.46	6766.7	7019.96	9687.84	8764.05	14299.7	13479.1	14567.4	5743.3	8490.62	14115.4	0.406883	0.00136762
A_66_P105318	AK043615	mm|2qA1	Gm13383	Mus musculus 10 days neonate cortex cDNA, RIKEN full-length enriched library, clone:A830012G03 product:unclassifiable, full insert sequence. [AK043615]	4.75072	5.87234	5.85676	3.86217	10.8979	25.9624	20.0529	27.8113	16.3966	5.49327	13.5742	21.4203	0.256452	0.00137
A_52_P424359	NM_009759	mm|XqF5	Bmx	Mus musculus BMX non-receptor tyrosine kinase (Bmx), mRNA [NM_009759]	7.88789	8.65195	14.0299	6.87809	17.9338	16.1622	42.0713	42.7517	38.8504	10.1899	13.658	41.2244	0.247182	0.00138774
A_55_P2004457	NM_001289683	mm|XqB	Prrg1	Mus musculus proline rich Gla (G-carboxyglutamic acid) 1 (Prrg1), transcript variant 3, mRNA [NM_001289683]	76.7523	77.3665	72.1395	75.7831	58.6584	83.729	167.509	182.835	133.911	75.4194	72.7235	161.418	0.46723	0.00138886
A_66_P105480	AK045826	mm|19qA	Gm14964	Mus musculus adult male corpora quadrigemina cDNA, RIKEN full-length enriched library, clone:B230312L03 product:hypothetical protein, full insert sequence. [AK045826]	445.338	489.209	725.904	475.171	870.201	1291.78	1803.53	2231.35	2433.5	553.484	879.051	2156.12	0.256703	0.00139032
A_51_P286996	AF089734	mm|7qB1	Fxyd1	Mus musculus phospholemman precursor, mRNA, complete cds. [AF089734]	453.337	636.982	522	447.6	720.577	682.074	1158.28	1240	1344.24	537.44	616.75	1247.51	0.43081	0.00139037
A_52_P508991	NM_010231	mm|1qH2.1	Fmo1	Mus musculus flavin containing monooxygenase 1 (Fmo1), mRNA [NM_010231]	2331.69	1387.74	2156.45	1844.98	4078.25	2901.34	8219.34	7154.16	6802.15	1958.63	2941.52	7391.88	0.26497	0.00139881
A_51_P158638	ENSMUST00000142141	mm|17qA3.3	Ggnbp1	gametogenetin binding protein 1 [Source:MGI Symbol;Acc:MGI:3055306] [ENSMUST00000142141]	93.0525	70.5413	81.9156	78.2547	84.5825	156.715	167.604	214.69	188.909	81.8365	106.517	190.401	0.429811	0.00140191
A_52_P296338	NM_173739	mm|7qF1	Galnt18	Mus musculus UDP-N-acetyl-alpha-D-galactosamine:polypeptide N-acetylgalactosaminyltransferase 18 (Galnt18), mRNA [NM_173739]	561.263	427.971	538.842	711.938	685.52	579.194	1678.24	1202.75	1652.01	509.359	658.884	1511	0.3371	0.00140384
A_55_P2159575	NM_001204931	mm|10qC1	Reep6	Mus musculus receptor accessory protein 6 (Reep6), transcript variant 2, mRNA [NM_001204931]	2360.72	2139.11	2942.74	2378.56	3423.53	3024.14	5671.16	5075.53	5744.84	2480.85	2942.08	5497.18	0.451296	0.00141431
A_51_P273823	NM_029112	mm|5qF	Morn3	Mus musculus MORN repeat containing 3 (Morn3), mRNA [NM_029112]	136.864	103.734	122.291	101.6	238.052	151.76	324.97	496.998	496.804	120.963	163.804	439.591	0.275173	0.00142456
A_55_P2594763	NM_001005748	mm|13qA4	Phactr1	Mus musculus phosphatase and actin regulator 1 (Phactr1), transcript variant 3, mRNA [NM_001005748]	1958.56	1800.54	2450.42	2605.53	3714.66	2325.27	5701.54	4803.65	4573.31	2069.84	2881.82	5026.17	0.411813	0.00142979
A_51_P514177	NM_028838	mm|9qF3	Lrrc2	Mus musculus leucine rich repeat containing 2 (Lrrc2), mRNA [NM_028838]	20.6183	13.5118	23.8032	37.7196	18.9261	31.3233	93.3109	70.5363	86.5361	19.3111	29.323	83.4611	0.231379	0.00143129
A_51_P160083	XR_140695	mm|5qA3	1500035N22Rik	PREDICTED: Mus musculus RIKEN cDNA 1500035N22 gene (1500035N22Rik), misc_RNA [XR_140695]	22.4515	26.3423	12.7283	23.8735	43.436	51.4632	129.431	209.955	235.849	20.5073	39.5909	191.745	0.106951	0.00143521
A_55_P2031692	NM_008184	mm|3qF2.3	Gstm6	Mus musculus glutathione S-transferase, mu 6 (Gstm6), mRNA [NM_008184]	246.893	211.034	190.231	287.82	326.844	217.066	572.407	825.975	912.078	216.053	277.243	770.154	0.280532	0.00143856
A_52_P622067	NM_029600	mm|11qD	Abcc3	Mus musculus ATP-binding cassette, sub-family C (CFTR/MRP), member 3 (Abcc3), mRNA [NM_029600]	88.7445	109.513	74.9855	83.796	103.09	185.127	216.002	207.38	220.801	91.0811	124.004	214.728	0.42417	0.0014395
A_55_P2039250	NM_026037	mm|12qA1.3	Mboat2	Mus musculus membrane bound O-acyltransferase domain containing 2 (Mboat2), transcript variant 1, mRNA [NM_026037]	171.19	208.3	139.988	174.215	217.009	228.709	408.385	452.628	463.235	173.159	206.644	441.416	0.392281	0.00144067
A_55_P2082096	ENSMUST00000150155	mm|5qF		WD repeat domain 66 [Source:MGI Symbol;Acc:MGI:1918495] [ENSMUST00000150155]	363.9	237.516	324.181	240.154	458.45	631.977	820.654	820.871	900.286	308.532	443.527	847.27	0.364149	0.00144387
A_51_P450682	NM_199455	mm|8qD1	Tepp	Mus musculus testis, prostate and placenta expressed (Tepp), transcript variant 1, mRNA [NM_199455]	55.8495	39.8446	53.202	62.4154	73.6519	47.5115	142.73	138.556	114.532	49.632	61.1929	131.94	0.376172	0.00144995
A_51_P435339	NM_010149	mm|9qA3	Epor	Mus musculus erythropoietin receptor (Epor), mRNA [NM_010149]	235.933	286.5	281.727	166.668	370.211	374.253	577.998	601.182	782.105	268.053	303.71	653.762	0.410017	0.00145032
A_51_P417053	NM_011656	mm|3qF2.1	Tuft1	Mus musculus tuftelin 1 (Tuft1), transcript variant 1, mRNA [NM_011656]	1190.09	1024.25	1291.37	1350.56	1608.58	1764.84	2145.24	2275.51	2608.75	1168.57	1574.66	2343.17	0.498714	0.00145049
A_51_P303739	NM_178928	mm|18qE1	Afap1l1	Mus musculus actin filament associated protein 1-like 1 (Afap1l1), mRNA [NM_178928]	5129.32	4482.35	6070.52	6249.78	10005.9	7132.31	17539.8	14207.4	12474.8	5227.4	7796.01	14740.7	0.354625	0.00145212
A_66_P125003	NM_025807	mm|10qB5.3	Slc16a9	Mus musculus solute carrier family 16 (monocarboxylic acid transporters), member 9 (Slc16a9), mRNA [NM_025807]	157.323	182.793	210.234	138.262	177.722	164.39	400.065	419.4	513.533	183.45	160.124	444.333	0.412866	0.00145337
A_51_P284577	NM_010489	mm|9qF1	Hyal2	Mus musculus hyaluronoglucosaminidase 2 (Hyal2), mRNA [NM_010489]	8164.43	6034.17	6594.81	9049.82	10867.9	9851.23	20736.8	15839.3	16866.9	6931.14	9922.97	17814.3	0.389076	0.00145392
A_52_P241676	NM_023449	mm|17qA3.3	Slc9a3r2	Mus musculus solute carrier family 9 (sodium/hydrogen exchanger), member 3 regulator 2 (Slc9a3r2), transcript variant B, mRNA [NM_023449]	5044.95	4232.08	5387.56	5299.79	8410.51	6561.85	11949.7	9405.7	10547.2	4888.2	6757.38	10634.2	0.459667	0.00146673
A_55_P2740239	NM_001136061	mm|14qE2.3	Ednrb	Mus musculus endothelin receptor type B (Ednrb), transcript variant 2, mRNA [NM_001136061]	8.62341	6.11414	6.53298	6.16819	28.5102	4.60315	87.5808	90.1237	91.711	7.09018	13.0938	89.8052	0.0789507	0.00146817
A_55_P2102065	NM_001122660	mm|9qE1	Gm10639	Mus musculus predicted gene 10639 (Gm10639), mRNA [NM_001122660]	140.377	73.4229	90.7046	121.261	301.581	113.385	1024.94	752.761	550.162	101.501	178.742	775.956	0.130808	0.00147014
A_52_P116134	NM_009656	mm|5qF	Aldh2	Mus musculus aldehyde dehydrogenase 2, mitochondrial (Aldh2), mRNA [NM_009656]	7936.68	6400.41	9612.7	8182.87	12724.8	8056.44	23491.4	19461.4	22686.4	7983.26	9654.7	21879.8	0.36487	0.00147176
A_55_P2822828	NM_011299	mm|17qA1	Rps6ka2	Mus musculus ribosomal protein S6 kinase, polypeptide 2 (Rps6ka2), mRNA [NM_011299]	180.916	161.37	157.09	167.148	208.683	318.973	368.51	328.589	458.493	166.459	231.601	385.198	0.432138	0.00147352
A_52_P956261	XM_006506528	mm|6qC1	Ndnf	PREDICTED: Mus musculus neuron-derived neurotrophic factor (Ndnf), transcript variant X1, mRNA [XM_006506528]	2165.74	1912.33	1967.91	3645.87	2366.49	1856.93	4192.64	3529.7	4714.34	2015.32	2623.1	4145.56	0.48614	0.00147703
A_55_P1976584	NM_001038710	mm|9qD	Tmod2	Mus musculus tropomodulin 2 (Tmod2), transcript variant 1, mRNA [NM_001038710]	226.013	248.753	232.079	292.366	434.233	235.485	762.832	624.635	500.877	235.615	320.695	629.448	0.37432	0.00148444
A_51_P451075	NM_009722	mm|5qF	Atp2a2	Mus musculus ATPase, Ca++ transporting, cardiac muscle, slow twitch 2 (Atp2a2), transcript variant 2, mRNA [NM_009722]	848.63	776.121	755.07	737.243	851.389	1039.83	2419.73	4118.24	4405.41	793.274	876.155	3647.79	0.217467	0.00149466
A_55_P2068233	NM_001005748	mm|13qA4	Phactr1	Mus musculus phosphatase and actin regulator 1 (Phactr1), transcript variant 3, mRNA [NM_001005748]	1199.58	1181.61	1552.69	1618.54	2200.28	1546.08	3775.29	3007.78	2978.55	1311.3	1788.3	3253.87	0.402996	0.00150201
A_55_P2021540	NM_145136	mm|11qB3	Myocd	Mus musculus myocardin (Myocd), transcript variant A, mRNA [NM_145136]	60.1431	83.4152	67.0809	102.256	101.293	115.95	160.955	180.742	212.441	70.2131	106.5	184.713	0.380121	0.00150294
A_52_P682330	NM_177698	mm|8qB3.3	Psd3	Mus musculus pleckstrin and Sec7 domain containing 3 (Psd3), transcript variant 2, mRNA [NM_177698]	271.702	308.139	275.064	337.221	366.494	328.682	539.463	541.156	697.882	284.968	344.132	592.834	0.480689	0.00152257
A_55_P2744601	NM_009891	mm|14qB	Chat	Mus musculus choline acetyltransferase (Chat), mRNA [NM_009891]	11.2453	11.3112	9.53266	20.807	29.5851	25.4415	34.8958	33.4448	23.6522	10.6964	25.2779	30.6643	0.348823	0.00153241
A_55_P2599538	NM_172525	mm|3qG1	Arhgap29	Mus musculus Rho GTPase activating protein 29 (Arhgap29), mRNA [NM_172525]	610.131	762.641	600.77	738.116	907.731	1280.26	1309.48	1650.79	1677.43	657.847	975.369	1545.9	0.425544	0.00153879
A_51_P449233	NM_172444	mm|9qB	Thsd4	Mus musculus thrombospondin, type I, domain containing 4 (Thsd4), transcript variant 2, mRNA [NM_172444]	93.3993	120.128	114.931	124.205	168.307	144.228	217.341	234.414	274.182	109.486	145.58	241.979	0.452461	0.00154721
A_55_P2046245	NM_008235	mm|16qB2	Hes1	Mus musculus hairy and enhancer of split 1 (Drosophila) (Hes1), mRNA [NM_008235]	338.845	256.229	209.729	366.428	524.199	310.153	1018.53	1169.93	821.291	268.267	400.26	1003.25	0.267399	0.00155007
A_55_P1999082	NM_025809	mm|12qC1	Clec14a	Mus musculus C-type lectin domain family 14, member a (Clec14a), mRNA [NM_025809]	689.205	902.869	1083.52	569.015	1321.46	1188.37	2599.86	3141.53	3675.62	891.864	1026.28	3139	0.284123	0.00156151
A_52_P467449	NM_007440	mm|11qB3	Alox12	Mus musculus arachidonate 12-lipoxygenase (Alox12), mRNA [NM_007440]	219.227	257.14	174.967	296.444	189.265	231.264	655.767	690.238	527.736	217.111	238.991	624.58	0.347611	0.00156261
A_51_P189814	NM_013805	mm|16qA3	Cldn5	Mus musculus claudin 5 (Cldn5), mRNA [NM_013805]	17105.6	9548.49	12992	24209.2	27813.7	25436.2	68734.9	48931.1	55796.7	13215.4	25819.7	57820.9	0.228557	0.00156902
A_51_P130374	NM_013690	mm|4qC5	Tek	Mus musculus endothelial-specific receptor tyrosine kinase (Tek), transcript variant 1, mRNA [NM_013690]	873.989	948.15	1183.73	1145.25	1768.61	1337.14	4086.82	2806.19	4592.97	1001.96	1417	3828.66	0.261699	0.0015873
A_55_P2160910	NM_028224	mm|15qF1	Faim2	Mus musculus Fas apoptotic inhibitory molecule 2 (Faim2), transcript variant 1, mRNA [NM_028224]	241.649	185.666	334.961	175.996	572.283	609.293	1468.01	1069.09	1029.04	254.092	452.524	1188.71	0.213754	0.00158834
A_66_P130688	NM_009656	mm|5qF	Aldh2	Mus musculus aldehyde dehydrogenase 2, mitochondrial (Aldh2), mRNA [NM_009656]	22222.5	19278.5	27404.2	22930.6	37287.5	27066.1	59322.1	49714.1	59628.3	22968.4	29094.7	56221.5	0.408534	0.00159001
A_52_P408530	NM_009179	mm|8qE1	St3gal2	Mus musculus ST3 beta-galactoside alpha-2,3-sialyltransferase 2 (St3gal2), mRNA [NM_009179]	1822.73	2066.61	1911.76	2537.35	2612.73	2174.01	4633.91	3514.26	3689.39	1933.7	2441.36	3945.86	0.490059	0.0015906
A_66_P126159	NM_001080971	mm|2qH4	Tubb1	Mus musculus tubulin, beta 1 class VI (Tubb1), mRNA [NM_001080971]	21.2735	26.8748	19.3579	40.2081	30.7163	39.1056	94.3656	81.934	147.784	22.5021	36.6767	108.028	0.208299	0.00159078
A_55_P2136040	ENSMUST00000100700	mm|5qG1.1		predicted gene 10382 [Source:MGI Symbol;Acc:MGI:3647829] [ENSMUST00000100700]	9.35475	10.9304	13.549	4.45589	20.3746	21.2828	29.6699	31.9894	41.1873	11.2781	15.3711	34.2822	0.328977	0.00159601
A_51_P210021	NM_028735	mm|9qF4	Ttc21a	Mus musculus tetratricopeptide repeat domain 21A (Ttc21a), mRNA [NM_028735]	68.478	82.1333	70.955	55.5634	98.8243	117.232	135.291	150.454	177.337	73.8554	90.54	154.361	0.47846	0.00159643
A_55_P2349148	AK017909	mm|10qA1	5830408B19Rik	Mus musculus adult male thymus cDNA, RIKEN full-length enriched library, clone:5830408B19 product:unclassifiable, full insert sequence. [AK017909]	221.587	332.484	373.467	381.463	579.466	324.515	1017.51	1251.39	1380.16	309.179	428.481	1216.35	0.254185	0.00159651
A_55_P2105685	NM_013462	mm|8qA2	Adrb3	Mus musculus adrenergic receptor, beta 3 (Adrb3), mRNA [NM_013462]	55.2087	61.0381	77.8425	53.9909	106.1	105.467	151.845	176.757	204.184	64.6964	88.5195	177.595	0.364292	0.00159865
A_55_P2497229	NM_025949	mm|XqE1	Rps6ka6	Mus musculus ribosomal protein S6 kinase polypeptide 6 (Rps6ka6), mRNA [NM_025949]	59.1218	50.6352	37.7075	53.8795	48.7551	41.8984	135.868	180.702	161.013	49.1548	48.1777	159.194	0.308773	0.00160001
A_55_P2133165	NM_170779	mm|11qA4	Wwc1	Mus musculus WW, C2 and coiled-coil domain containing 1 (Wwc1), mRNA [NM_170779]	1730.86	1890.24	2284.02	2084.09	2858.95	3221.12	4002.89	3815.4	4567.04	1968.37	2721.39	4128.44	0.476784	0.00160364
A_52_P407280	NM_001285435	mm|10qC1	Adamtsl5	Mus musculus ADAMTS-like 5 (Adamtsl5), transcript variant 1, mRNA [NM_001285435]	298.352	409.312	348.253	272.82	564.911	712.275	943.728	744.541	821.136	351.972	516.669	836.468	0.420784	0.00160453
A_55_P2078428	NM_001164525	mm|1qH3	Tstd1	Mus musculus thiosulfate sulfurtransferase (rhodanese)-like domain containing 1 (Tstd1), mRNA [NM_001164525]	814.034	919.935	1044.46	861.876	1010.27	1527.83	1668.31	2009.52	1990.16	926.144	1133.33	1889.33	0.490197	0.00160694
A_66_P118076	NM_001082962	mm|7qC	Snrpn	Mus musculus small nuclear ribonucleoprotein N (Snrpn), transcript variant 3, mRNA [NM_001082962]	554.133	574.112	619.634	617.921	845.699	612.491	1240.83	1256.9	1241.78	582.626	692.037	1246.5	0.467409	0.00162046
A_55_P2053783	NM_001161362	mm|9qE4	Ppp2r3a	Mus musculus protein phosphatase 2, regulatory subunit B'', alpha (Ppp2r3a), transcript variant 1, mRNA [NM_001161362]	12.9932	13.86	17.6038	22.2926	18.6037	23.1009	41.2847	31.7052	38.8735	14.819	21.3324	37.2878	0.397422	0.0016272
A_55_P2047275	NM_019634	mm|XqA1.1	Tspan7	Mus musculus tetraspanin 7 (Tspan7), mRNA [NM_019634]	11989.8	6297.88	10731.7	14130	22158.7	11481.4	56104.6	44619	43101.7	9673.15	15923.4	47941.7	0.201769	0.00162894
A_55_P2914118	NM_001162532	mm|7qD2	Fam174b	Mus musculus family with sequence similarity 174, member B (Fam174b), mRNA [NM_001162532]	10487	10736.1	12703.8	14586	14188.4	15015.3	21694.5	25258.5	29416.2	11309	14596.6	25456.4	0.444248	0.00163191
A_52_P573255	NM_027219	mm|15qE1	Cdc42ep1	Mus musculus CDC42 effector protein (Rho GTPase binding) 1 (Cdc42ep1), mRNA [NM_027219]	10697.6	10984.4	8861.13	12624.1	14255.1	15534.4	30057.1	23970.9	21534.4	10181	14137.9	25187.5	0.40421	0.00165058
A_52_P359958	NM_145525	mm|2qC3	Osbpl6	Mus musculus oxysterol binding protein-like 6 (Osbpl6), transcript variant 1, mRNA [NM_145525]	93.6697	77.6897	115.275	72.5432	148.526	129.942	253.559	222.17	271.439	95.5448	117.004	249.056	0.383628	0.00165231
A_66_P123268	NM_001143776	mm|10qB5.3	Fam13c	Mus musculus family with sequence similarity 13, member C (Fam13c), transcript variant 2, mRNA [NM_001143776]	16.1781	19.6963	19.3923	14.0834	13.2004	66.4995	40.8135	42.609	57.0649	18.4222	31.2611	46.8291	0.393393	0.00165924
A_66_P138345	NM_001085378	mm|2qH1	Myh7b	Mus musculus myosin, heavy chain 7B, cardiac muscle, beta (Myh7b), mRNA [NM_001085378]	232.782	82.3554	167.161	74.5376	186.85	37.372	1830.36	3558.63	4371.82	160.766	99.5865	3253.6	0.0494117	0.00168389
A_55_P2810296	NM_178256	mm|XqF4	Reps2	Mus musculus RALBP1 associated Eps domain containing protein 2 (Reps2), transcript variant 1, mRNA [NM_178256]	114.418	85.8939	72.7855	91.1981	83.8352	172.331	251.803	250.1	302.446	91.0324	115.788	268.116	0.339526	0.00169948
A_51_P302890	ENSMUST00000029485	mm|3qF3	1700013F07Rik	RIKEN cDNA 1700013F07 gene [Source:MGI Symbol;Acc:MGI:1922754] [ENSMUST00000029485]	370.861	303.882	328.549	209.205	426.642	370.029	639.678	882.297	767.778	334.431	335.292	763.251	0.438166	0.00171104
A_55_P2939224	BC120770	mm|6qA2	Gm4876	Mus musculus predicted gene, EG232599, mRNA (cDNA clone MGC:156007 IMAGE:40129693), complete cds. [BC120770]	35.6401	50.42	48.8191	57.7674	61.0632	60.7161	143.094	156.639	111.839	44.9597	59.8489	137.191	0.327717	0.00171637
A_66_P111334	NR_040353	mm|2qA1	E030013I19Rik	Mus musculus RIKEN cDNA E030013I19 gene (E030013I19Rik), long non-coding RNA [NR_040353]	243.036	321.127	388.649	290.254	444.807	533.525	1005.94	1500.88	1543.6	317.604	422.862	1350.14	0.235238	0.00173151
A_52_P459929	NM_001033228	mm|13qD2.2	Itga1	Mus musculus integrin alpha 1 (Itga1), mRNA [NM_001033228]	1942.23	1895.52	1443.7	1919.23	2094.86	2355.96	4226.28	3896.84	3556.49	1760.48	2123.35	3893.2	0.452194	0.00173282
A_52_P48767	NM_027760	mm|6qG3	Rassf8	Mus musculus Ras association (RalGDS/AF-6) domain family (N-terminal) member 8 (Rassf8), mRNA [NM_027760]	144.819	149.383	113.586	162.79	185.705	163.422	299.97	268.679	261.658	135.93	170.639	276.769	0.49113	0.00173442
A_51_P121134	NM_001164669	mm|6qC1	Dnah6	Mus musculus dynein, axonemal, heavy chain 6 (Dnah6), mRNA [NM_001164669]	220.023	178.979	256.422	168.859	348.937	431.762	592.044	636.094	862.147	218.475	316.519	696.762	0.313557	0.00173564
A_52_P149705	NM_177222	mm|6qG3	Casc1	Mus musculus cancer susceptibility candidate 1 (Casc1), mRNA [NM_177222]	50.7765	41.3449	41.6559	30.4282	53.3338	60.0876	114.346	99.4751	146.694	44.5925	47.9498	120.172	0.371073	0.00173975
A_55_P2728202	NM_010197	mm|18qB3	Fgf1	Mus musculus fibroblast growth factor 1 (Fgf1), mRNA [NM_010197]	538.948	394.898	548.25	664.429	661.545	559.248	1439.42	1366.34	1118.23	494.032	628.407	1308	0.377701	0.00174022
A_55_P1961736	NM_001286653	mm|17qB3	Rcan2	Mus musculus regulator of calcineurin 2 (Rcan2), transcript variant 3, mRNA [NM_001286653]	1057.91	593.375	806.997	1016.19	1573.84	1003.4	3172	2716.31	2821.3	819.428	1197.81	2903.2	0.282249	0.00174306
A_55_P2192633	AK054344	mm|4qD2.2	E330017L17Rik	Mus musculus 2 days pregnant adult female ovary cDNA, RIKEN full-length enriched library, clone:E330017L17 product:unclassifiable, full insert sequence. [AK054344]	9.90964	13.566	5.98839	19.6931	6.99503	10.9344	51.2757	62.4413	60.3538	9.82133	12.5408	58.0236	0.169265	0.00174971
A_51_P346815	NM_029541	mm|XqF1	Arxes1	Mus musculus adipocyte-related X-chromosome expressed sequence 1 (Arxes1), mRNA [NM_029541]	22.0316	32.0911	23.4209	26.0863	36.6183	6.13642	64.1272	84.3806	71.259	25.8479	22.947	73.2556	0.352845	0.0017557
A_55_P2741366	NM_001081242	mm|9qC	Tln2	Mus musculus talin 2 (Tln2), mRNA [NM_001081242]	93.1086	70.7972	95.3636	92.1372	105.975	69.8156	170.008	179.822	184.24	86.4231	89.3094	178.023	0.485459	0.00175856
A_55_P2505011	NM_145506	mm|1qE2.3	Epb4.1l5	Mus musculus erythrocyte protein band 4.1-like 5 (Epb4.1l5), transcript variant 1, mRNA [NM_145506]	228.751	206.204	286.826	230.58	409.262	294.19	796.706	643.576	569.975	240.594	311.344	670.085	0.359049	0.00176404
A_66_P122805	NM_026056	mm|13qA5	Cap2	Mus musculus CAP, adenylate cyclase-associated protein, 2 (yeast) (Cap2), mRNA [NM_026056]	70.2195	79.5279	60.1785	70.8429	75.4337	109.526	187.21	297.092	301.029	69.9753	85.2675	261.777	0.267309	0.00176773
A_55_P2011286	NM_175606	mm|5qC3.3	Hopx	Mus musculus HOP homeobox (Hopx), transcript variant 1, mRNA [NM_175606]	14593.9	8752.98	13328.1	18192.6	20079.1	19095	48008.3	39832	39117.2	12225	19122.2	42319.2	0.288876	0.00178448
A_52_P338951	NR_045293	mm|13qC1	D630045M09Rik	Mus musculus RIKEN cDNA D630045M09 gene (D630045M09Rik), long non-coding RNA [NR_045293]	10.542	11.2163	14.2499	14.5212	28.1942	8.59958	40.6572	79.191	63.4563	12.0027	17.105	61.1015	0.196439	0.00179052
A_55_P2269289	NM_138650	mm|16qB1	Dgkg	Mus musculus diacylglycerol kinase, gamma (Dgkg), mRNA [NM_138650]	75.8407	62.0264	87.1374	54.768	109.919	98.7902	154.854	187.879	174.943	75.0015	87.8259	172.559	0.434643	0.00179086
A_52_P778761	XM_006523097	mm|16qC1.3	Vgll3	PREDICTED: Mus musculus vestigial like 3 (Drosophila) (Vgll3), transcript variant X1, mRNA [XM_006523097]	459.042	355.714	457.762	549.625	827.513	489.606	834.698	1055.07	1030.75	424.173	622.248	973.507	0.435716	0.00179217
A_51_P182572	NM_001005748	mm|13qA4	Phactr1	Mus musculus phosphatase and actin regulator 1 (Phactr1), transcript variant 3, mRNA [NM_001005748]	3110.6	2800.72	3847.84	4164.28	5733.16	3744.22	9615.92	7549.54	7413.2	3253.05	4547.22	8192.89	0.397058	0.00180562
A_55_P2796700	NM_138956	mm|10qD2	Rassf3	Mus musculus Ras association (RalGDS/AF-6) domain family member 3 (Rassf3), mRNA [NM_138956]	3115.22	2243.12	3100.62	2870.95	3602.5	3002.15	6607.54	7403.28	6233.47	2819.65	3158.53	6748.1	0.417844	0.0018213
A_66_P103575	FJ422280	mm|3qH2	Gm17501	Mus musculus plasma membrane Ca2+ pump interacting protein mRNA, complete cds. [FJ422280]	41.1549	33.6893	43.348	19.5145	65.7271	73.6247	96.2801	150.233	143.046	39.3974	52.9555	129.853	0.3034	0.00182314
A_66_P118472	NR_131039	mm|18qE3	LOC105246506	Mus musculus uncharacterized LOC105246506 (LOC105246506), long non-coding RNA [NR_131039]	5.49844	4.64174	6.67463	9.76022	29.598	21.5998	23.8552	17.7395	15.4461	5.60494	20.3193	19.0136	0.294786	0.00183553
A_55_P1961968	NM_009538	mm|10qA2	Plagl1	Mus musculus pleiomorphic adenoma gene-like 1 (Plagl1), mRNA [NM_009538]	2272.19	2932.82	3184.58	2435.22	4245.45	2674.92	5714.35	5894.92	6089.61	2796.53	3118.53	5899.62	0.474018	0.00185033
A_55_P1958921	NM_001190371	mm|18qA1	Ankrd29	Mus musculus ankyrin repeat domain 29 (Ankrd29), mRNA [NM_001190371]	490.221	500.695	570.974	491.359	736.262	502.057	1294.03	959.288	1040.36	520.63	576.559	1097.89	0.474208	0.00186544
A_51_P398723	NM_010228	mm|5qG3	Flt1	Mus musculus FMS-like tyrosine kinase 1 (Flt1), mRNA [NM_010228]	13539.1	9697.44	11760	15110.2	19418.2	18129.7	41569.9	28970	31414	11665.5	17552.7	33984.6	0.343259	0.00187081
A_55_P1999541	NM_177779	mm|11qB3	Ccdc42	Mus musculus coiled-coil domain containing 42 (Ccdc42), mRNA [NM_177779]	309.911	239.613	272.222	320.082	286.311	350.734	603.711	769.912	572.141	273.915	319.042	648.588	0.422326	0.00187574
A_51_P300378	NM_133791	mm|8qB1.1	Wwc2	Mus musculus WW, C2 and coiled-coil domain containing 2 (Wwc2), mRNA [NM_133791]	7513.94	6680.56	6977.6	8308.98	9702.66	8407.03	17171.8	13123.1	13027.8	7057.36	8806.22	14440.9	0.488707	0.00187629
A_55_P2085761	NM_028500	mm|8qB3.3	Calr3	Mus musculus calreticulin 3 (Calr3), transcript variant 1, mRNA [NM_028500]	5.08762	4.39169	6.45184	4.0683	186.918	8.81892	16.5463	19.5759	27.7201	5.31038	66.6017	21.2808	0.249539	0.0018771
A_51_P284486	NM_008183	mm|3qF2.3	Gstm2	Mus musculus glutathione S-transferase, mu 2 (Gstm2), mRNA [NM_008183]	9868.34	14301.3	9242.35	13216	13519.5	11042.5	28323.7	32272.8	32031.6	11137.3	12592.6	30876	0.360711	0.00188684
A_66_P113917	NM_178689	mm|19qD3	Eno4	Mus musculus enolase 4 (Eno4), mRNA [NM_178689]	181.265	128.827	230.128	162.488	347.709	297.154	581.649	688.87	750.389	180.074	269.117	673.636	0.267316	0.00189068
A_30_P01023560	chr2:65240793-65292293_F	mm|2qC1.3		lincRNA:chr2:65240793-65292293 forward strand	6.85949	7.27519	6.10504	6.62542	7.3026	10.3456	18.1591	21.8015	14.2408	6.74657	8.09121	18.0671	0.373417	0.00189536
A_51_P480290	NM_027195	mm|4qE2	Casz1	Mus musculus castor zinc finger 1 (Casz1), transcript variant 2, mRNA [NM_027195]	1363.12	1159.16	1878.12	1718.14	2654.01	2192.04	3959.95	4024.56	4297.59	1466.8	2188.06	4094.03	0.358277	0.00190436
A_66_P118301	NM_009640	mm|15qB3.1	Angpt1	Mus musculus angiopoietin 1 (Angpt1), transcript variant 1, mRNA [NM_009640]	1452.93	2036.77	1941.17	1357.54	2321.18	2103.26	3994.47	3932.87	3764.41	1810.29	1927.33	3897.25	0.464504	0.00190673
A_51_P353252	NM_178920	mm|15qD1	Mal2	Mus musculus mal, T cell differentiation protein 2 (Mal2), mRNA [NM_178920]	12281.5	7769.52	11072.7	14518.7	14638.2	11316.4	28206.3	30607.4	27347.1	10374.6	13491.1	28720.2	0.361228	0.0019116
A_52_P109270	NM_173379	mm|16qB1	P3h2	Mus musculus prolyl 3-hydroxylase 2 (P3h2), mRNA [NM_173379]	53.7937	62.4846	74.5731	63.639	70.6585	80.5715	129.036	122.584	135.591	63.6172	71.623	129.07	0.492889	0.00192779
A_52_P572178	NM_001081051	mm|13qA3.1	D130043K22Rik	Mus musculus RIKEN cDNA D130043K22 gene (D130043K22Rik), mRNA [NM_001081051]	19.1724	20.0973	27.3776	7.38211	42.8557	57.1781	67.7405	62.3538	93.559	22.2158	35.8053	74.5511	0.297994	0.00192833
A_51_P450527	NM_011526	mm|9qA5.2	Tagln	Mus musculus transgelin (Tagln), mRNA [NM_011526]	15154.4	14124.9	9617.42	16765.5	18886.4	19702.9	35986.6	34416.2	37580.7	12965.6	18451.6	35994.5	0.36021	0.00193174
A_55_P1989673	NM_033314	mm|9qF1	Slco2a1	Mus musculus solute carrier organic anion transporter family, member 2a1 (Slco2a1), mRNA [NM_033314]	11273.1	7572.49	11240.6	11948.5	21250	14548.1	33190.3	25752.7	32842	10028.7	15915.5	30595	0.32779	0.00195743
A_55_P2804466	NM_001277327	mm|7qF1	Sox6	Mus musculus SRY (sex determining region Y)-box 6 (Sox6), transcript variant 5, mRNA [NM_001277327]	131.425	87.5304	119.943	138.98	160.826	127.68	289.588	298.837	370.719	112.966	142.495	319.715	0.353335	0.00196563
A_55_P2094060	NM_010370	mm|13qD2.2	Gzma	Mus musculus granzyme A (Gzma), mRNA [NM_010370]	4000.69	4820.1	6085.37	6651.72	6609.57	5790.72	11917.6	13733.2	15392.6	4968.72	6350.67	13681.1	0.36318	0.00197981
A_52_P330359	NM_178755	mm|2qE1	Agbl2	Mus musculus ATP/GTP binding protein-like 2 (Agbl2), mRNA [NM_178755]	85.8886	78.69	108.498	46.5645	152.529	149.361	184.723	195.817	223.656	91.0257	116.152	201.399	0.451968	0.00198422
A_51_P235726	NM_023892	mm|9qA3	Icam4	Mus musculus intercellular adhesion molecule 4, Landsteiner-Wiener blood group (Icam4), mRNA [NM_023892]	75.0807	63.3874	79.1064	72.9957	101.156	83.6704	128.816	143.447	164.173	72.5248	85.9408	145.478	0.498526	0.00199635
A_52_P207335	NM_025944	mm|4qB1	Tmem246	Mus musculus transmembrane protein 246 (Tmem246), mRNA [NM_025944]	1524.67	1070.18	1546.7	1697.14	2264.9	1629.25	3134.54	3679.61	3516.41	1380.52	1863.76	3443.52	0.400902	0.00202966
A_51_P431347	NM_025896	mm|13qA3.1	Prl3a1	Mus musculus prolactin family 3, subfamily a, member 1 (Prl3a1), mRNA [NM_025896]	5.54023	7.29609	6.03024	3.83188	7.10432	14.329	13.0031	18.0814	17.229	6.28886	8.42174	16.1045	0.390502	0.00203044
A_55_P1955681	NM_033269	mm|13qA1	Chrm3	Mus musculus cholinergic receptor, muscarinic 3, cardiac (Chrm3), mRNA [NM_033269]	11.1801	10.6708	12.7733	16.4775	28.5086	29.0712	52.2005	34.3823	31.0152	11.5414	24.6858	39.1993	0.294428	0.00203795
A_55_P1997831	NM_028146	mm|8qE2	Dbndd1	Mus musculus dysbindin (dystrobrevin binding protein 1) domain containing 1 (Dbndd1), transcript variant 1, mRNA [NM_028146]	126.886	99.5429	134.764	86.7776	178.303	153.35	251.181	275.85	328.257	120.398	139.477	285.096	0.422306	0.002054
A_55_P2501896	NM_001033345	mm|1qC3	Catip	Mus musculus ciliogenesis associated TTC17 interacting protein (Catip), mRNA [NM_001033345]	415.773	388.173	350.945	329.658	506.786	660.142	756.583	1027.47	1113.68	384.963	498.862	965.91	0.39855	0.00205514
A_52_P417859	NM_025757	mm|11qB2	Gid4	Mus musculus GID complex subunit 4, VID24 homolog (S. cerevisiae) (Gid4), mRNA [NM_025757]	491.432	655.025	650.131	505.163	715.016	819.738	1366.45	1155.09	1326.42	598.863	679.972	1282.65	0.466895	0.0020558
A_55_P2745766	NM_001127353	mm|10qA1	Adgb	Mus musculus androglobin (Adgb), mRNA [NM_001127353]	7.40496	8.2406	10.3634	4.27812	15.2151	22.3394	26.0891	46.8788	34.1731	8.66964	13.9442	35.7137	0.242754	0.00205802
A_55_P1968195	NR_003552	mm|15qE1	Cyp2d13	Mus musculus cytochrome P450, family 2, subfamily d, polypeptide 13 (Cyp2d13), non-coding RNA [NR_003552]	21.7997	26.3489	23.7667	29.218	35.3886	31.1346	62.501	65.5965	46.1165	23.9718	31.9137	58.0713	0.412799	0.00206249
A_52_P341058	NM_177335	mm|10qD2	D930020B18Rik	Mus musculus RIKEN cDNA D930020B18 gene (D930020B18Rik), mRNA [NM_177335]	4.39261	7.12381	5.43114	9.02901	17.5085	22.2034	40.6313	21.9108	26.2297	5.64919	16.247	29.5906	0.190912	0.00206317
A_51_P489720	NM_153081	mm|11qB3	Slc16a11	Mus musculus solute carrier family 16 (monocarboxylic acid transporters), member 11 (Slc16a11), transcript variant 3, mRNA [NM_153081]	5174.75	3405.54	4560.55	3585.05	6992.71	6789.26	12224.6	17312.4	19124.6	4380.28	5789.01	16220.5	0.270046	0.00206681
A_55_P1992084	NM_008981	mm|14qA1	Ptprg	Mus musculus protein tyrosine phosphatase, receptor type, G (Ptprg), mRNA [NM_008981]	761.967	589.805	586.995	683.06	900.983	629.555	2258.85	1648.26	1551.92	646.256	737.866	1819.68	0.355149	0.00207359
A_55_P1998656	NM_001026214	mm|12qD1	Entpd5	Mus musculus ectonucleoside triphosphate diphosphohydrolase 5 (Entpd5), transcript variant 2, mRNA [NM_001026214]	291.443	246.748	204.841	236.396	265.72	351.807	561.078	492.8	549.41	247.677	284.641	534.43	0.463442	0.00207464
A_65_P04240	ENSMUST00000140435	mm|19qA	Nrxn2	neurexin II [Source:MGI Symbol;Acc:MGI:1096362] [ENSMUST00000140435]	8.73025	10.1277	12.4243	24.8942	23.9959	13.3242	88.813	42.1075	52.6911	10.4274	20.7381	61.2039	0.170372	0.0020774
A_66_P136801	NR_002864	mm|15qD3	Peg13	Mus musculus paternally expressed 13 (Peg13), long non-coding RNA [NR_002864]	7533.85	8005.22	7100.47	6894.17	9916.35	10389.4	19030.8	13693.7	15018.6	7546.52	9066.66	15914.4	0.474195	0.00208374
A_55_P2905246	NM_173402	mm|5qB2	Rgs12	Mus musculus regulator of G-protein signaling 12 (Rgs12), transcript variant 1, mRNA [NM_173402]	1505.72	1295.77	1039.35	1455.17	1492.04	2423.2	3813.41	2874.22	3282.41	1280.28	1790.14	3323.35	0.385237	0.00208447
A_55_P2912429	NM_010882	mm|7qC	Ndn	Mus musculus necdin (Ndn), mRNA [NM_010882]	1323.14	1504.8	1129.02	1658.92	1574.54	1227.37	2447.57	2685.19	3006.14	1318.99	1486.94	2712.97	0.486178	0.00208763
A_52_P596592	NM_146240	mm|10qD1	Rassf9	Mus musculus Ras association (RalGDS/AF-6) domain family (N-terminal) member 9 (Rassf9), mRNA [NM_146240]	462.215	519.616	605.905	417.102	743.87	743.603	1066.04	1401.8	1475.92	529.245	634.858	1314.59	0.402594	0.00208995
A_52_P487599	NM_178413	mm|6qC1	Thnsl2	Mus musculus threonine synthase-like 2 (bacterial) (Thnsl2), transcript variant 1, mRNA [NM_178413]	359.71	478.652	421.302	319.384	530.679	334.389	811.095	1027.21	1052.85	419.888	394.817	963.717	0.435696	0.00209174
A_55_P2124619	NM_025481	mm|11qE1	Smurf2	Mus musculus SMAD specific E3 ubiquitin protein ligase 2 (Smurf2), mRNA [NM_025481]	1301.45	858.875	956.658	1328.52	1235.25	1043.06	3222.52	2713.28	2548.34	1038.99	1202.27	2828.05	0.367389	0.00209816
A_51_P149469	NM_009608	mm|2qE4	Actc1	Mus musculus actin, alpha, cardiac muscle 1 (Actc1), mRNA [NM_009608]	2166.25	993.271	1333.34	2843.74	2777.31	2224.36	7264.97	10041.7	11843.4	1497.62	2615.14	9716.68	0.154129	0.00210451
A_51_P387868	NM_027951	mm|17qA3.3	Tekt4	Mus musculus tektin 4 (Tekt4), mRNA [NM_027951]	1198.55	841.427	1093.44	797.903	1660.56	1436.79	2165.11	2606.3	2555.38	1044.47	1298.42	2442.26	0.427666	0.00211218
A_55_P1999953	NM_207683	mm|6qG2	Pik3c2g	Mus musculus phosphatidylinositol 3-kinase, C2 domain containing, gamma polypeptide (Pik3c2g), transcript variant 1, mRNA [NM_207683]	11.3127	17.564	12.0811	22.2067	15.6146	21.664	37.4331	33.9822	36.946	13.6526	19.8284	36.1204	0.377974	0.00211639
A_55_P2735180	NM_013512	mm|18qB1	Epb4.1l4a	Mus musculus erythrocyte protein band 4.1-like 4a (Epb4.1l4a), mRNA [NM_013512]	141.88	133.627	174.025	127.201	217.951	189.81	304.563	268.444	327.595	149.844	178.321	300.201	0.499146	0.00212348
A_51_P223132	NM_001081242	mm|9qC	Tln2	Mus musculus talin 2 (Tln2), mRNA [NM_001081242]	275.953	346.088	223.939	253.866	321.763	287.772	657.931	756.582	703.202	281.993	287.8	705.905	0.399477	0.00212552
A_66_P136389	NM_007560	mm|3qH1	Bmpr1b	Mus musculus bone morphogenetic protein receptor, type 1B (Bmpr1b), transcript variant 1, mRNA [NM_007560]	116.13	85.9786	71.771	108.417	143.803	95.5308	261.268	385.693	319.268	91.2934	115.917	322.076	0.283453	0.0021332
A_55_P2006327	NM_008981	mm|14qA1	Ptprg	Mus musculus protein tyrosine phosphatase, receptor type, G (Ptprg), mRNA [NM_008981]	188.225	200.519	179.918	229.857	290.644	202.038	540.239	392.624	379.112	189.554	240.846	437.325	0.43344	0.00214258
A_51_P478419	NM_178680	mm|11qC	Unc45b	Mus musculus unc-45 homolog B (C. elegans) (Unc45b), mRNA [NM_178680]	3236.71	3567.7	4581.21	4009.17	6434.23	5682.71	10583.9	8138.91	9223.68	3795.21	5375.37	9315.5	0.407408	0.00214654
A_66_P116657	NM_178755	mm|2qE1	Agbl2	Mus musculus ATP/GTP binding protein-like 2 (Agbl2), mRNA [NM_178755]	101.899	74.1853	90.3463	51.3233	112.368	158.358	175.056	168.111	191.218	88.8102	107.35	178.128	0.498574	0.00215965
A_51_P133936	NM_013598	mm|10qD1	Kitl	Mus musculus kit ligand (Kitl), mRNA [NM_013598]	1196.38	828.012	1218.3	1306.36	1949.01	1257.66	3778.61	3113.07	2750.9	1080.9	1504.34	3214.19	0.336289	0.00216443
A_55_P1982049	NM_010494	mm|11qE1	Icam2	Mus musculus intercellular adhesion molecule 2 (Icam2), mRNA [NM_010494]	30593.7	19525.8	21446.2	38683.7	39349.7	36414.6	84090.4	72086.9	62683.6	23855.2	38149.4	72953.6	0.326991	0.00216783
A_66_P139546	NM_008344	mm|15qF3	Igfbp6	Mus musculus insulin-like growth factor binding protein 6 (Igfbp6), mRNA [NM_008344]	17346.1	10328.1	17242.3	16423.7	33116.9	20183.2	57491.7	46531.9	56794.5	14972.1	23241.3	53606.1	0.279299	0.0021704
A_51_P219166	NM_027756	mm|8qB3.1	Mfap3l	Mus musculus microfibrillar-associated protein 3-like (Mfap3l), transcript variant 1, mRNA [NM_027756]	70.4189	53.7295	45.5883	60.9041	72.7614	99.7375	131.083	156.033	151.329	56.5789	77.801	146.148	0.387134	0.00220295
A_55_P2913454	NM_001033145	mm|9qE3.3	1190002N15Rik	Mus musculus RIKEN cDNA 1190002N15 gene (1190002N15Rik), mRNA [NM_001033145]	1312.7	1633.64	2016.65	1765.5	2597.54	2035.13	3912.68	4114.77	4764.12	1654.33	2132.72	4263.86	0.387989	0.00221425
A_51_P258281	NM_010253	mm|19qA	Gal	Mus musculus galanin (Gal), mRNA [NM_010253]	264.98	209.104	258.1	273.701	258.123	286.082	445.419	466.98	552.732	244.061	272.635	488.377	0.499739	0.00221581
A_55_P2023732	NM_001001980	mm|5qC3.1	Limch1	Mus musculus LIM and calponin homology domains 1 (Limch1), transcript variant 1, mRNA [NM_001001980]	14794.3	21847.3	18994.8	21133.3	25155.4	24608.3	42350.8	39392.5	41940.7	18545.5	23632.3	41228	0.449827	0.00221928
A_51_P286357	NM_139138	mm|17qD	Adgre4	Mus musculus adhesion G protein-coupled receptor E4 (Adgre4), mRNA [NM_139138]	52.0949	83.8002	55.53	113.337	76.0574	50.1348	175.416	194.777	224.045	63.8084	79.843	198.079	0.322135	0.00222024
A_51_P392303	NM_010733	mm|12qB1	Lrrn3	Mus musculus leucine rich repeat protein 3, neuronal (Lrrn3), transcript variant 2, mRNA [NM_010733]	257.17	386.388	332.717	329.937	469.233	387.037	926.273	1495.62	1471.34	325.425	395.402	1297.74	0.250762	0.00222223
A_55_P2111523	NM_080846	mm|11qE1	Higd1b	Mus musculus HIG1 domain family, member 1B (Higd1b), mRNA [NM_080846]	6008.75	4455.61	4784.86	5748.13	7977.8	7956.39	12497.4	10575	10039.8	5083.07	7227.44	11037.4	0.460531	0.0022266
A_55_P2785982	AW060805	mm|13qA5		UI-M-BH1-anu-h-08-0-UI.s1 NIH_BMAP_M_S2 Mus musculus cDNA clone UI-M-BH1-anu-h-08-0-UI 3'. [AW060805]	52.9589	49.7606	61.5487	94.4091	103.299	40.7963	247.088	381.754	182.602	54.7561	79.5016	270.481	0.202439	0.00222877
A_52_P638895	NM_001025250	mm|17qC	Vegfa	Mus musculus vascular endothelial growth factor A (Vegfa), transcript variant 1, mRNA [NM_001025250]	4155.02	6405.33	6543.57	6159.09	10260.6	11054.6	18321.7	15043.6	18067.2	5701.31	9158.08	17144.2	0.33255	0.00226159
A_55_P2733882	XM_011245236	mm|14qA3	Dnah12	PREDICTED: Mus musculus dynein, axonemal, heavy chain 12 (Dnah12), transcript variant X2, mRNA [XM_011245236]	178.396	132.195	135.403	109.895	189.537	205.858	292.144	319.334	358.252	148.665	168.43	323.243	0.459916	0.00226838
A_52_P645862	NM_177322	mm|13qA3.2	Agtr1a	Mus musculus angiotensin II receptor, type 1a (Agtr1a), mRNA [NM_177322]	509.867	463.477	581.653	621.628	837.661	899.125	1552.11	1195.83	1070.17	518.332	786.138	1272.7	0.40727	0.00226977
A_51_P234140	NM_183294	mm|12qC2	Cdkl1	Mus musculus cyclin-dependent kinase-like 1 (CDC2-related kinase) (Cdkl1), mRNA [NM_183294]	68.3062	75.6935	76.5105	65.0185	96.7646	102.375	125.024	170.099	165.982	73.5034	88.0526	153.701	0.478222	0.00227049
A_51_P489452	NM_033037	mm|18qC	Cdo1	Mus musculus cysteine dioxygenase 1, cytosolic (Cdo1), mRNA [NM_033037]	1866.14	1934.42	2420.06	1652.12	2566.14	3897.98	5001.96	4111.84	3992.7	2073.54	2705.42	4368.84	0.474621	0.00227586
A_55_P1954067	NM_001205234	mm|19qA	Nrxn2	Mus musculus neurexin II (Nrxn2), transcript variant 1, mRNA [NM_001205234]	206.677	223.311	191.585	272.774	301.65	377.306	414.82	370.113	512.621	207.191	317.243	432.518	0.479035	0.00227855
A_55_P2483726	NM_001195065	mm|10qA2	Phactr2	Mus musculus phosphatase and actin regulator 2 (Phactr2), transcript variant A, mRNA [NM_001195065]	1734.82	2361.94	2350.37	2073.53	3064.92	2351.94	5197.26	4440.9	4474.78	2149.04	2496.8	4704.31	0.456824	0.0022808
A_55_P2130695	NM_001081393	mm|18qA1	Armc4	Mus musculus armadillo repeat containing 4 (Armc4), mRNA [NM_001081393]	319.874	214.72	302.837	242.14	447.467	410.64	654.778	673.541	770.735	279.143	366.749	699.684	0.398956	0.00228444
A_55_P2502301	NM_010270	mm|6qB1	Mrps33	Mus musculus mitochondrial ribosomal protein S33 (Mrps33), transcript variant 1, mRNA [NM_010270]	185.444	192.9	250.726	250.49	258.762	339.768	472.102	457.686	396.584	209.69	283.007	442.124	0.474279	0.00229643
A_51_P318012	NM_024448	mm|17qE1.1	Rab12	Mus musculus RAB12, member RAS oncogene family (Rab12), mRNA [NM_024448]	528.177	437.761	403.181	489.288	568.74	657.196	831.298	955.351	1056.91	456.373	571.742	947.853	0.481481	0.00229788
A_66_P121897	XR_873885	mm|13qA5	E030046B03Rik	PREDICTED: Mus musculus RIKEN cDNA E030046B03 gene (E030046B03Rik), transcript variant X1, ncRNA [XR_873885]	69.0677	34.4836	53.6065	54.4915	115.531	113.912	204.622	203.102	241.31	52.386	94.6448	216.345	0.242141	0.00230477
A_51_P215627	NM_207229	mm|14qA3	Plac9a	Mus musculus placenta specific 9a (Plac9a), mRNA [NM_207229]	14169.7	15292.9	10953	14702.6	16927.2	16579.9	27009.9	32481.8	33605.5	13471.9	16069.9	31032.4	0.434122	0.00231021
A_51_P193832	NM_001081346	mm|10qB5.1	Rtkn2	Mus musculus rhotekin 2 (Rtkn2), mRNA [NM_001081346]	4155.62	4779.4	5892.83	4974.39	5946.04	6135.57	9717.98	11581.6	11153.2	4942.62	5685.33	10817.6	0.456906	0.00231545
A_51_P430033	NM_028384	mm|9qF4	Ccdc13	Mus musculus coiled-coil domain containing 13 (Ccdc13), mRNA [NM_028384]	188.486	120.805	173.84	133.634	247.001	237.827	396.631	416.743	452.402	161.043	206.154	421.925	0.381687	0.00232075
A_51_P289889	NM_033525	mm|3qG3	Npnt	Mus musculus nephronectin (Npnt), transcript variant 1, mRNA [NM_033525]	1577.78	1744.2	1729.67	1681.33	2207.69	1449.78	2995.76	3414.97	4250.28	1683.89	1779.6	3553.67	0.473844	0.00232183
A_55_P1959763	NM_007826	mm|14qE2.1	Dach1	Mus musculus dachshund 1 (Drosophila) (Dach1), transcript variant 1, mRNA [NM_007826]	1044.71	816.206	1255.53	1571.9	3439.02	1235.75	4213.57	3513.61	2744.35	1038.82	2082.23	3490.51	0.297612	0.00233389
A_55_P2141786	NM_053117	mm|18qE3	Pard6g	Mus musculus par-6 family cell polarity regulator gamma (Pard6g), mRNA [NM_053117]	3563.35	3908.2	3146.98	3953.43	5588.29	3978.17	9631.39	8043.35	6753.17	3539.51	4506.63	8142.64	0.434688	0.00234162
A_55_P2357342	NR_045932	mm|11qC	Slfn5os	Mus musculus schlafen 5, opposite strand (Slfn5os), long non-coding RNA [NR_045932]	20.3046	24.2686	12.0113	30.6656	40.5705	27.8403	81.0632	82.3402	73.4672	18.8615	33.0255	78.9569	0.238884	0.00234228
A_55_P2002122	NM_173402	mm|5qB2	Rgs12	Mus musculus regulator of G-protein signaling 12 (Rgs12), transcript variant 1, mRNA [NM_173402]	6547.04	6236.43	5334.58	8199.5	9113.97	8911.12	17481.7	12425.5	12952	6039.35	8741.53	14286.4	0.422735	0.00234411
A_55_P1990909	NAP066544-1	mm|3qA3			53.7556	38.8647	57.5839	49.7212	99.6449	53.3336	178.872	186.123	126.479	50.068	67.5665	163.825	0.305619	0.00234994
A_55_P2143150	NM_001159517	mm|17qA1	Qk	Mus musculus quaking (Qk), transcript variant 1, mRNA [NM_001159517]	2798.35	2295.44	2749.64	3533.17	3828.02	3149.52	8135.66	6573.03	5376.07	2614.48	3503.57	6694.92	0.390517	0.00235005
A_52_P486279	NM_024286	mm|10qB2	Popdc3	Mus musculus popeye domain containing 3 (Popdc3), mRNA [NM_024286]	116.426	89.8323	134.546	166.91	166.583	161.895	271.212	289.831	246.322	113.602	165.129	269.122	0.42212	0.00235482
A_51_P476538	NM_001301269	mm|2qE5	Inafm2	Mus musculus InaF motif containing 2 (Inafm2), mRNA [NM_001301269]	975.88	888.47	992.619	993.397	1425.3	996.028	2387.17	1701.7	1882.2	952.323	1138.24	1990.36	0.478468	0.00236079
A_52_P150273	AK011568	mm|11qC	2610027K06Rik	Mus musculus 10 days embryo whole body cDNA, RIKEN full-length enriched library, clone:2610027K06 product:unclassifiable, full insert sequence. [AK011568]	75.7432	124.578	85.8121	131.21	112.327	126.76	296.284	348.052	262.317	95.3778	123.432	302.218	0.315593	0.00236116
A_55_P2280237	NM_172863	mm|3qF2.2	Zfp697	Mus musculus zinc finger protein 697 (Zfp697), mRNA [NM_172863]	198.258	154.175	146.793	257.554	251.725	296.316	541.062	367.021	454.398	166.409	268.532	454.161	0.36641	0.00236293
A_30_P01024751	chr14:22267795-22319045_R			lincRNA:chr14:22267795-22319045 reverse strand	18.6574	14.5921	12.2839	13.2544	11.1421	32.9892	37.3294	34.7224	33.7072	15.1778	19.1286	35.253	0.430539	0.00237369
A_55_P2125613	NM_001101486	mm|6qA3.3	Fam71f2	Mus musculus family with sequence similarity 71, member F2 (Fam71f2), mRNA [NM_001101486]	125.277	88.4479	84.3195	142.66	165.818	337.066	315.862	235.37	302.927	99.3481	215.181	284.72	0.348933	0.00238219
A_55_P2908237	NM_001026214	mm|12qD1	Entpd5	Mus musculus ectonucleoside triphosphate diphosphohydrolase 5 (Entpd5), transcript variant 2, mRNA [NM_001026214]	461.888	321.693	416.513	405.612	488.68	493.625	944.812	813.24	870.522	400.032	462.639	876.191	0.456557	0.00238835
A_51_P444437	NM_025968	mm|4qB3	Ptgr1	Mus musculus prostaglandin reductase 1 (Ptgr1), mRNA [NM_025968]	1037.2	662.124	754.317	1149.24	1209.89	868.804	2248.22	2156.13	1925.07	817.882	1075.98	2109.8	0.387658	0.00240565
A_66_P108910	AK087627	mm|XqA4	Xpnpep2	Mus musculus 2 days pregnant adult female oviduct cDNA, RIKEN full-length enriched library, clone:E230027M02 product:MEMBRANE-BOUND AMINOPEPTIDASE P (EC 3.4.11.9) homolog [Mus musculus], full insert sequence. [AK087627]	4.43527	3.65126	5.43923	8.13027	6.40193	11.0715	25.2847	13.6587	20.2665	4.50859	8.53457	19.7366	0.228438	0.00241152
A_55_P2003638	NM_144552	mm|12qB3	Stxbp6	Mus musculus syntaxin binding protein 6 (amisyn) (Stxbp6), mRNA [NM_144552]	456.387	292.827	498.186	589.854	849.967	476.402	1958.41	1543.32	1321.32	415.8	638.741	1607.68	0.258633	0.00242879
A_52_P516409	NM_053185	mm|XqF1	Col4a6	Mus musculus collagen, type IV, alpha 6 (Col4a6), mRNA [NM_053185]	453.788	627.738	501.179	647.214	768.187	677.401	1108.88	1210.53	1484.99	527.568	697.6	1268.14	0.416019	0.0024429
A_55_P2735595	NM_019427	mm|4qB3	Epb4.1l4b	Mus musculus erythrocyte protein band 4.1-like 4b (Epb4.1l4b), mRNA [NM_019427]	356.348	276.123	376.017	324.239	483.721	470.62	984.827	758.275	738.042	336.163	426.193	827.048	0.406461	0.00244324
A_55_P2579390	NM_028377	mm|12qD1	Ccdc176	Mus musculus coiled-coil domain containing 176 (Ccdc176), mRNA [NM_028377]	29.8591	19.9449	20.8479	17.1765	29.8529	69.8022	80.6135	66.1505	106.43	23.5507	38.9439	84.398	0.279043	0.00247455
A_66_P138446	ENSMUST00000020948	mm|11qE1	Abca8b	ATP-binding cassette, sub-family A (ABC1), member 8b [Source:MGI Symbol;Acc:MGI:1351668] [ENSMUST00000020948]	345.619	318.014	347.471	335.813	638.209	457.896	1108.42	807.446	702.453	337.035	477.306	872.774	0.386165	0.00248735
A_51_P472274	NM_009236	mm|2qH4	Sox18	Mus musculus SRY (sex determining region Y)-box 18 (Sox18), mRNA [NM_009236]	1786.54	2286.53	2514.78	1895.18	3238.51	2145.38	4416.73	4998.54	5589.48	2195.95	2426.36	5001.58	0.439051	0.00249118
A_55_P1998947	NM_053169	mm|11qB2	Trim16	Mus musculus tripartite motif-containing 16 (Trim16), mRNA [NM_053169]	827.617	726.376	818.004	1138.46	1561.29	1003.59	2361.71	1744.79	1582.98	790.666	1234.45	1896.49	0.416909	0.00249743
A_52_P177142	NM_027715	mm|2qA3	Otud1	Mus musculus OTU domain containing 1 (Otud1), mRNA [NM_027715]	78.383	58.8041	56.1078	61.7165	127.904	59.634	152.449	127.274	143.379	64.4317	83.085	141.034	0.456853	0.00249999
A_66_P112328	NM_173769	mm|15qF1	Zfp641	Mus musculus zinc finger protein 641 (Zfp641), mRNA [NM_173769]	12.9221	28.3278	15.1718	25.2528	47.3094	44.0956	107.838	83.4123	111.142	18.8072	38.8859	100.797	0.186585	0.0025004
A_55_P2013601	NM_001286348	mm|5qB3	Ldb2	Mus musculus LIM domain binding 2 (Ldb2), transcript variant 3, mRNA [NM_001286348]	1924.69	2060.9	1627.35	3591.62	2224.21	1801.47	5975.47	4335.79	4074.47	1870.98	2539.1	4795.24	0.390174	0.00250083
A_55_P2797212	NM_027153	mm|XqF5	Pir	Mus musculus pirin (Pir), transcript variant 1, mRNA [NM_027153]	1219.71	1952.95	1400.1	1110.1	2378.59	1687.99	3723.6	4269.9	4558.41	1524.25	1725.56	4183.97	0.364308	0.00250264
A_52_P670263	NM_001177319	mm|2qD	Tfpi	Mus musculus tissue factor pathway inhibitor (Tfpi), transcript variant 2, mRNA [NM_001177319]	411.303	582.899	448.471	477.555	586.312	424.866	1035.69	983.145	944.626	480.891	496.244	987.822	0.48682	0.00250745
A_51_P314397	NM_024223	mm|12qF1	Crip2	Mus musculus cysteine rich protein 2 (Crip2), mRNA [NM_024223]	85573	59409.5	75188.9	92491.8	106457	89276.8	168242	156106	146563	73390.5	96075.4	156971	0.467543	0.00250845
A_66_P132832	NM_001033208	mm|9qD	Myzap	Mus musculus myocardial zonula adherens protein (Myzap), mRNA [NM_001033208]	416.169	300.766	484.426	478.808	661.047	499.058	1517.69	1065.62	1498.97	400.454	546.304	1360.76	0.294287	0.00251286
A_55_P1954758	NM_001033217	mm|15qE3	Prickle1	Mus musculus prickle homolog 1 (Drosophila) (Prickle1), mRNA [NM_001033217]	5102.44	5272.95	6273.97	5617.4	11188.6	11270.2	12535.2	19058.7	20581.2	5549.79	9358.73	17391.7	0.319105	0.00253289
A_52_P6092	NM_001162926	mm|15qD1	Fam84b	Mus musculus family with sequence similarity 84, member B (Fam84b), mRNA [NM_001162926]	2048.8	1798.74	2060.26	1638.57	2721.87	2021.68	3301.67	4532.66	4071.83	1969.27	2127.37	3968.72	0.496197	0.00253291
A_55_P2024555	NM_008247	mm|13qD2.2	Ppap2a	Mus musculus phosphatidic acid phosphatase type 2A (Ppap2a), transcript variant 1, mRNA [NM_008247]	4391.6	4446.46	4865.68	6772.38	7849.75	6627.42	13820.7	9063	10263.2	4567.91	7083.18	11049	0.413424	0.00255895
A_52_P286360	NM_008769	mm|XqA1.1	Otc	Mus musculus ornithine transcarbamylase (Otc), mRNA [NM_008769]	4.64038	3.96685	5.68699	3.73832	6.66789	8.64758	33.3647	18.602	17.4906	4.76474	6.35127	23.1524	0.205799	0.00257252
A_52_P398998	NM_010279	mm|19qD2	Gfra1	Mus musculus glial cell line derived neurotrophic factor family receptor alpha 1 (Gfra1), transcript variant 1, mRNA [NM_010279]	35.5568	19.2272	21.2274	22.6672	48.6048	25.2334	100.299	86.4933	86.7952	25.3371	32.1685	91.1959	0.277832	0.00259536
A_55_P2745567	NM_013598	mm|10qD1	Kitl	Mus musculus kit ligand (Kitl), mRNA [NM_013598]	323.095	188.013	220.3	324.009	346.892	344.794	754.927	669.359	716.98	243.803	338.565	713.755	0.341577	0.00260207
A_51_P161830	NM_007934	mm|3qG3	Enpep	Mus musculus glutamyl aminopeptidase (Enpep), mRNA [NM_007934]	890.379	740.718	963.106	749.017	1261.5	1148.85	1904.18	2016.91	1549.74	864.734	1053.13	1823.61	0.474189	0.00260473
A_51_P504214	NM_018832	mm|XqA1.1	Magix	Mus musculus MAGI family member, X-linked (Magix), transcript variant 1, mRNA [NM_018832]	30.5692	31.0535	40.069	24.5609	67.3161	63.3463	71.3654	99.1262	104.417	33.8972	51.7411	91.6361	0.369911	0.00260576
A_51_P264695	NM_016669	mm|7qF2	Crym	Mus musculus crystallin, mu (Crym), mRNA [NM_016669]	334.996	448.245	351.055	315.255	403.983	259.552	686.683	815.979	829.039	378.099	326.264	777.234	0.486467	0.00261074
A_55_P2048194	NM_177618	mm|11qB4	Wscd1	Mus musculus WSC domain containing 1 (Wscd1), mRNA [NM_177618]	39.0748	61.5618	68.9483	42.1092	93.317	71.2989	185.977	166.738	192.188	56.5283	68.9084	181.634	0.31122	0.00261238
A_52_P674331	AK086343	mm|18qB3	3222401L13Rik	Mus musculus 15 days embryo head cDNA, RIKEN full-length enriched library, clone:D930022P05 product:unclassifiable, full insert sequence. [AK086343]	38.9904	52.6994	43.3571	28.8252	42.0663	83.9942	99.5704	93.1358	81.2398	45.0156	51.6286	91.3154	0.492969	0.00261962
A_52_P664899	NM_207685	mm|4qC5	Elavl2	Mus musculus ELAV (embryonic lethal, abnormal vision, Drosophila)-like 2 (Hu antigen B) (Elavl2), transcript variant 1, mRNA [NM_207685]	5.2681	4.49156	6.2537	10.8254	7.35685	4.92139	20.2446	44.8998	44.2953	5.33779	7.7012	36.4799	0.146321	0.00262288
A_65_P05040	NM_175367	mm|12qD3	Ston2	Mus musculus stonin 2 (Ston2), mRNA [NM_175367]	105.489	139.866	155.566	124.25	224.645	149.222	314.148	303.563	276.478	133.64	166.039	298.063	0.448363	0.00262745
A_51_P229911	NM_080435	mm|14qC3	Adcy4	Mus musculus adenylate cyclase 4 (Adcy4), mRNA [NM_080435]	3146.76	3966.86	3125	3835.1	4231.53	4748.8	11087.8	7270.48	8774.22	3412.87	4271.81	9044.16	0.377356	0.00264278
A_51_P394394	NM_027533	mm|3qF2.2	Tspan2	Mus musculus tetraspanin 2 (Tspan2), transcript variant 1, mRNA [NM_027533]	3664.48	2652.11	3976.21	3693.21	6992.9	5210.67	10847.6	8755.14	8170.3	3430.94	5298.93	9257.67	0.370605	0.00264654
A_52_P263658	NM_008236	mm|4qE2	Hes2	Mus musculus hairy and enhancer of split 2 (Drosophila) (Hes2), transcript variant 2, mRNA [NM_008236]	72.5183	63.309	69.3896	41.6071	98.5724	67.7952	196.955	409.957	341.749	68.4056	69.3249	316.22	0.216323	0.0026705
A_55_P2089020	NM_001101483	mm|9qE3.3	Slc35g2	Mus musculus solute carrier family 35, member G2 (Slc35g2), mRNA [NM_001101483]	474.915	401.054	613.851	486.733	812.365	548.988	1202.53	1070.66	1217.24	496.607	616.029	1163.48	0.42683	0.00267174
A_55_P1993955	NM_011125	mm|2qH3	Pltp	Mus musculus phospholipid transfer protein (Pltp), mRNA [NM_011125]	5308.17	4187.15	4226.31	7252.42	7211.93	5593.98	19839.4	14339.7	11406.2	4573.88	6686.11	15195.1	0.30101	0.00269863
A_52_P29987	NM_001134460	mm|6qD1	Prickle2	Mus musculus prickle homolog 2 (Drosophila) (Prickle2), transcript variant 4, mRNA [NM_001134460]	378.546	288.564	471.214	460.97	746.155	463.533	1570.08	1175.05	1065.61	379.441	556.886	1270.25	0.298715	0.0027027
A_51_P152550	NM_178378	mm|16qB3	Iqcg	Mus musculus IQ motif containing G (Iqcg), mRNA [NM_178378]	587.848	392.557	545.695	370.341	724.479	575.407	1128.27	1285.48	1424.7	508.7	556.742	1279.48	0.397583	0.00272607
A_66_P112711	BY321538	mm|6qF3		BY321538 RIKEN full-length enriched, synovial fibroblasts Mus musculus cDNA clone L030007O14 5', mRNA sequence [BY321538]	62.9337	51.4413	75.8041	69.6401	100.777	101.234	154.776	149.879	128.339	63.3931	90.5501	144.331	0.43922	0.00272701
A_55_P2033780	NM_010174	mm|4qD2.2	Fabp3	Mus musculus fatty acid binding protein 3, muscle and heart (Fabp3), mRNA [NM_010174]	983.715	754.423	504.685	237.122	672.595	583.41	3228.35	6491.18	6043.8	747.608	497.709	5254.44	0.142281	0.00275213
A_51_P308048	NM_027294	mm|9qF3	Cmtm8	Mus musculus CKLF-like MARVEL transmembrane domain containing 8 (Cmtm8), mRNA [NM_027294]	5330.78	4500.53	6245.61	5094.69	8271.93	5505.3	9862.04	11057.9	11900.2	5358.97	6290.64	10940	0.489849	0.00275264
A_52_P46447	NM_015800	mm|17qE3	Crim1	Mus musculus cysteine rich transmembrane BMP regulator 1 (chordin like) (Crim1), mRNA [NM_015800]	3293.9	4057.52	2733.39	2462.45	4333.79	4724.61	7656.69	6823.1	7308.34	3361.6	3840.28	7262.71	0.462858	0.00276363
A_51_P499854	NM_010284	mm|15qA1	Ghr	Mus musculus growth hormone receptor (Ghr), transcript variant 1, mRNA [NM_010284]	1453.77	2066.38	1594.13	1351.27	2160.11	1817.61	3379.79	3314.41	3558.2	1704.76	1776.33	3417.47	0.498837	0.00276427
A_55_P2000148	NM_175138	mm|4qA5	Dnaic1	Mus musculus dynein, axonemal, intermediate chain 1 (Dnaic1), mRNA [NM_175138]	471.606	322.857	437.209	389.317	571.659	737.286	887.406	1183.37	1118.69	410.557	566.088	1063.15	0.386169	0.00276512
A_55_P2275279	NM_011845	mm|XqF1	Mid2	Mus musculus midline 2 (Mid2), mRNA [NM_011845]	152.167	195.276	127.365	164.209	245.559	214.44	349.816	384.956	350.501	158.269	208.069	361.758	0.437501	0.0027671
A_55_P2807466	NM_001285845	mm|4qD3	Paqr7	Mus musculus progestin and adipoQ receptor family member VII (Paqr7), transcript variant 1, mRNA [NM_001285845]	10120.7	6778.01	9622.28	9059.42	12265.9	8592.87	19745.1	25083.4	22833	8840.32	9972.74	22553.9	0.391965	0.00276755
A_52_P81478	NM_153600	mm|6qB1	Ttc26	Mus musculus tetratricopeptide repeat domain 26 (Ttc26), mRNA [NM_153600]	63.8967	59.8599	75.4871	52.2417	66.1119	66.312	158.312	119.358	161.664	66.4145	61.5552	146.445	0.453513	0.00278279
A_55_P2011146	NM_178608	mm|6qC1	Reep1	Mus musculus receptor accessory protein 1 (Reep1), mRNA [NM_178608]	468.712	281.554	283.879	677.339	625.815	427.766	1419.74	1042.83	1121.63	344.715	576.973	1194.73	0.288529	0.00278673
A_55_P2007326	NM_009997	mm|7qA3	Cyp2a4	Mus musculus cytochrome P450, family 2, subfamily a, polypeptide 4 (Cyp2a4), mRNA [NM_009997]	2631.21	2016.07	1140.52	684.61	4390.19	496.193	9535.22	8813.87	11155.5	1929.27	1857	9834.87	0.196166	0.00278675
A_51_P375987	NM_021716	mm|2qC1.3	Fign	Mus musculus fidgetin (Fign), transcript variant 1, mRNA [NM_021716]	191.685	224.283	227.341	219.881	236.876	339.206	534.604	387.921	418.046	214.436	265.321	446.857	0.479877	0.00282772
A_66_P112882	NM_198422	mm|5qE3	Paqr3	Mus musculus progestin and adipoQ receptor family member III (Paqr3), mRNA [NM_198422]	15.234	9.74824	13.7257	17.4587	17.0985	23.0492	34.7645	29.6941	36.6798	12.9026	19.2021	33.7128	0.382723	0.00283058
A_55_P2739077	AK171501	mm|11qD	Jup	Mus musculus B6-derived CD11 +ve dendritic cells cDNA, RIKEN full-length enriched library, clone:F730222K01 product:junction plakoglobin, full insert sequence. [AK171501]	164.196	224.083	229.814	205.664	461.257	191.88	635.753	446.156	559.43	206.031	286.267	547.113	0.376579	0.00284245
A_55_P2050192	ENSMUST00000082418		ND5	mitochondrially encoded NADH dehydrogenase 5 [Source:MGI Symbol;Acc:MGI:102496] [ENSMUST00000082418]	7925.94	8116.03	6863.8	7303.96	8395.7	7856.22	12840.1	15660.4	17641.8	7635.26	7851.96	15380.8	0.496416	0.00284756
A_55_P1974367	NM_010174	mm|4qD2.2	Fabp3	Mus musculus fatty acid binding protein 3, muscle and heart (Fabp3), mRNA [NM_010174]	856.602	635.337	410.54	184.917	538.139	509.575	2971.69	5914.21	5948.69	634.159	410.877	4944.86	0.128246	0.00285085
A_66_P103684	NM_001135150	mm|3qG3	Slc39a8	Mus musculus solute carrier family 39 (metal ion transporter), member 8 (Slc39a8), transcript variant 1, mRNA [NM_001135150]	686.747	508.051	681.238	760.15	1024.54	756.484	1285.53	1525.6	1788.8	625.346	847.059	1533.31	0.407841	0.00285432
A_55_P2099650	NM_053195	mm|2qG1	Slc24a3	Mus musculus solute carrier family 24 (sodium/potassium/calcium exchanger), member 3 (Slc24a3), mRNA [NM_053195]	1387.86	1480.6	1009.01	1651.47	1587.84	1358.21	2952.21	3679	4238.36	1292.49	1532.51	3623.19	0.356726	0.00285639
A_55_P2539048	0	mm|3qD			16.5712	9.06619	8.98766	5.69382	19.2363	11.0405	56.9274	123	73.4571	11.5417	11.9902	84.4616	0.13665	0.00286022
A_30_P01021493	chr3:93564825-93576725_F	mm|3qF2.1		lincRNA:chr3:93564825-93576725 forward strand	360.233	313.422	254.814	351.604	463.071	338.737	897.635	754.777	643.733	309.489	384.471	765.381	0.40436	0.00286163
A_52_P177847	NM_025817	mm|6qB3	Tril	Mus musculus TLR4 interactor with leucine-rich repeats (Tril), mRNA [NM_025817]	54.9321	71.9595	73.2153	61.3787	91.141	36.1352	135.639	191.788	184.4	66.7023	62.885	170.609	0.390965	0.00286675
A_52_P836389	DV062564	mm|11qB1.3		NEONATAL_12_O05.x1 FH NEONATAL Mus musculus cDNA clone NEONATAL_12_O05, mRNA sequence [DV062564]	54.4307	58.2261	75.8225	42.7381	82.4445	70.583	170.776	133.54	133.495	62.8265	65.2552	145.937	0.430503	0.00289164
A_55_P2032548	NM_001166067	mm|6qC3	Slc4a5	Mus musculus solute carrier family 4, sodium bicarbonate cotransporter, member 5 (Slc4a5), mRNA [NM_001166067]	142.409	87.8561	117.494	121.459	180.319	158.999	383.287	291.875	420.269	115.919	153.592	365.143	0.317463	0.00290877
A_51_P308912	NM_026831	mm|3qF3	Mybphl	Mus musculus myosin binding protein H-like (Mybphl), mRNA [NM_026831]	21.1423	4.05757	7.67452	4.61394	9.56053	4.48041	235.702	809.899	849.373	10.9581	6.21829	631.658	0.0173482	0.00291343
A_55_P2738432	NM_001014973	mm|12qA3	Snx13	Mus musculus sorting nexin 13 (Snx13), mRNA [NM_001014973]	300.41	242.363	216.661	294.155	287.709	309.427	570.161	469.736	510.941	253.145	297.097	516.946	0.489693	0.00291841
A_51_P308446	NM_028567	mm|3qF1	1700094D03Rik	Mus musculus RIKEN cDNA 1700094D03 gene (1700094D03Rik), mRNA [NM_028567]	801.234	643.749	891.054	611.226	958.645	1109.66	1446.36	1802.26	1773.34	778.679	893.177	1673.99	0.465165	0.00295049
A_30_P01033625	chr10:41368681-41393645_R	mm|10qB2		lincRNA:chr10:41368681-41393645 reverse strand	69.8755	58.1231	52.5237	38.3261	79.9736	128.044	109.308	115.604	137.356	60.1741	82.1144	120.756	0.498311	0.00295863
A_51_P197645	NM_001291001	mm|16qA1	Tekt5	Mus musculus tektin 5 (Tekt5), transcript variant 1, mRNA [NM_001291001]	39.1087	45.2508	50.8939	96.7486	52.2854	64.2532	108.215	179.648	185.493	45.0845	71.0957	157.785	0.285733	0.00295986
A_65_P16189	NM_027468	mm|10qD2	Cpm	Mus musculus carboxypeptidase M (Cpm), mRNA [NM_027468]	869.544	1209.81	1178.75	1301.08	1658.06	1148.42	2421.61	3432.22	3635.17	1086.04	1369.19	3163	0.343356	0.00299752
A_51_P351384	NM_009476	mm|9qA5.2	Upk2	Mus musculus uroplakin 2 (Upk2), mRNA [NM_009476]	25.4047	7.97323	11.9442	24.7978	61.9511	5.20832	108.218	134.53	143.195	15.1074	30.6524	128.648	0.117432	0.00299754
A_55_P2070069	NM_001081175	mm|1qH4	Itpkb	Mus musculus inositol 1,4,5-trisphosphate 3-kinase B (Itpkb), mRNA [NM_001081175]	176.162	219.828	165.103	219.264	206.149	269.06	426.488	334.612	409.667	187.031	231.491	390.256	0.479253	0.00300153
A_55_P2257341	NR_037963	mm|11qE1	2410004I01Rik	Mus musculus RIKEN cDNA 2410004I01 gene (2410004I01Rik), long non-coding RNA [NR_037963]	249.995	205.71	408.925	351.328	524.581	402.457	1220.53	1196.53	963.866	288.21	426.122	1126.98	0.255738	0.00301026
A_55_P1953846	NM_013851	mm|11qE1	Abca8b	Mus musculus ATP-binding cassette, sub-family A (ABC1), member 8b (Abca8b), mRNA [NM_013851]	265.649	303.143	237.16	337.924	435.082	417.48	840.755	541.324	698.195	268.651	396.829	693.425	0.387426	0.00302681
A_66_P120828	NM_001077202	mm|XqA5	Hs6st2	Mus musculus heparan sulfate 6-O-sulfotransferase 2 (Hs6st2), transcript variant 1, mRNA [NM_001077202]	72.9531	36.7461	52.8684	53.2722	132.309	56.4771	175.432	200.267	202.016	54.1892	80.6861	192.572	0.281398	0.0030305
A_55_P2851414	NM_009133	mm|2qH4	Stmn3	Mus musculus stathmin-like 3 (Stmn3), mRNA [NM_009133]	14.3698	12.6416	8.28559	15.4759	38.1406	17.7138	36.1815	39.9303	53.9083	11.7657	23.7768	43.34	0.271473	0.00303454
A_52_P308843	NM_028317	mm|2qA3	Skida1	Mus musculus SKI/DACH domain containing 1 (Skida1), mRNA [NM_028317]	12.1589	16.0056	11.2481	21.5989	24.0069	10.7667	27.085	36.4879	36.4411	13.1375	18.7908	33.338	0.394071	0.00306031
A_55_P2499474	NM_153163	mm|6qA3.1	Cadps2	Mus musculus Ca2+-dependent activator protein for secretion 2 (Cadps2), transcript variant 1, mRNA [NM_153163]	764.519	581.696	782.94	664.266	1023.85	880.446	1749.57	1578.62	1338.47	709.719	856.186	1555.55	0.456249	0.00307254
A_66_P116542	ENSMUST00000071184	mm|13qA1		ribosomal protein L10A, pseudogene 2 [Source:MGI Symbol;Acc:MGI:3646227] [ENSMUST00000071184]	27.1066	28.6033	24.7499	35.9704	23.749	47.8285	112.007	140.432	69.649	26.8199	35.8493	107.362	0.249807	0.00307471
A_55_P1992222	NR_015470	mm|1qA2	2610203C22Rik	Mus musculus RIKEN cDNA 2610203C22 gene (2610203C22Rik), long non-coding RNA [NR_015470]	10.4448	15.5002	6.60002	18.4324	17.8825	5.46385	51.6587	46.598	57.6334	10.8483	13.9263	51.9633	0.208769	0.00309516
A_55_P2209053	AK013461	mm|17qA3.3	2900001G08Rik	Mus musculus adult male hippocampus cDNA, RIKEN full-length enriched library, clone:2900001G08 product:unclassifiable, full insert sequence. [AK013461]	1542.26	723.018	1836.23	1696.34	4099.35	4374.66	7306.22	8322.18	8865.6	1367.17	3390.12	8164.67	0.16745	0.00311645
A_55_P2030269	NM_001164669	mm|6qC1	Dnah6	Mus musculus dynein, axonemal, heavy chain 6 (Dnah6), mRNA [NM_001164669]	1761.49	1245.79	2115.68	1412.59	2932.27	3556.96	4377.19	4982.53	5629.02	1707.65	2633.94	4996.25	0.341787	0.00311799
A_52_P161237	NM_025350	mm|6qA3.3	Cpa1	Mus musculus carboxypeptidase A1, pancreatic (Cpa1), mRNA [NM_025350]	5.46356	6.82415	5.99086	4.26101	7.08078	4.5149	12.3394	19.2996	14.9004	6.09286	5.28556	15.5131	0.392754	0.00312223
A_52_P577388	NM_134065	mm|13qA2	Epdr1	Mus musculus ependymin related protein 1 (zebrafish) (Epdr1), mRNA [NM_134065]	925.625	798.679	852.343	820.617	1082.52	557.237	1431.95	2020.46	1866.76	858.882	820.126	1773.06	0.484408	0.0031246
A_66_P112201	XR_861571	mm|6qA1	Gm19272	PREDICTED: Mus musculus predicted gene, 19272 (Gm19272), transcript variant X3, misc_RNA [XR_861571]	7.43921	5.10966	5.54233	3.87852	6.50164	51.9845	21.3689	18.918	13.8418	6.0304	20.7882	18.0429	0.334226	0.00317221
A_66_P105350	NM_001033382	mm|6qF1	Cacna2d4	Mus musculus calcium channel, voltage-dependent, alpha 2/delta subunit 4 (Cacna2d4), mRNA [NM_001033382]	47.6866	61.1805	81.6405	56.9317	93.6496	122.744	341.698	228.489	203.512	63.5025	91.1086	257.9	0.24623	0.00317258
A_55_P2802560	NM_029195	mm|5qA3	Ccdc146	Mus musculus coiled-coil domain containing 146 (Ccdc146), mRNA [NM_029195]	359.24	224.711	246.024	169.779	324.857	415.308	679.58	751.462	659.557	276.658	303.315	696.866	0.397003	0.00318327
A_52_P554007	NM_026817	mm|15qE3	Rabl2	Mus musculus RAB, member RAS oncogene family-like 2 (Rabl2), mRNA [NM_026817]	55.9604	44.9237	46.1849	42.6224	50.714	76.2606	86.9772	94.7099	116.704	49.023	56.5323	99.4636	0.492874	0.00319191
A_55_P2096699	NM_001271018	mm|11qD	Calcoco2	Mus musculus calcium binding and coiled-coil domain 2 (Calcoco2), mRNA [NM_001271018]	40.0635	44.9899	33.0603	26.8531	38.0607	55.7421	70.1349	86.4688	87.7111	39.3712	40.2186	81.4383	0.483448	0.00319206
A_66_P100490	NM_177225	mm|15qD1	Samd12	Mus musculus sterile alpha motif domain containing 12 (Samd12), mRNA [NM_177225]	74.6105	104.418	86.1367	74.8524	84.9335	188.601	205.656	164.693	181.467	88.3885	116.129	183.939	0.480533	0.00319361
A_52_P451614	NM_001038710	mm|9qD	Tmod2	Mus musculus tropomodulin 2 (Tmod2), transcript variant 1, mRNA [NM_001038710]	868.112	1219.61	934.233	1195.85	1463.36	942.104	3015.13	2176.35	2311.99	1007.32	1200.44	2501.16	0.40274	0.00319367
A_55_P2014500	NM_172690	mm|4qA5	N28178	Mus musculus expressed sequence N28178 (N28178), mRNA [NM_172690]	141.615	210.299	165.949	181.364	291.295	285.693	412.394	610.598	658.913	172.621	252.784	560.635	0.307903	0.00319547
A_51_P273433	NM_008926	mm|5qE3	Prkg2	Mus musculus protein kinase, cGMP-dependent, type II (Prkg2), mRNA [NM_008926]	501.203	521.398	810.231	623.192	874.254	1509.64	2020.65	1792.7	1543.8	610.944	1002.36	1785.72	0.342128	0.00319596
A_51_P322041	NM_177678	mm|5qB3	Ablim2	Mus musculus actin-binding LIM protein 2 (Ablim2), transcript variant 3, mRNA [NM_177678]	16.7683	27.4346	30.1031	19.3974	42.7661	60.8468	71.9678	80.0623	81.2346	24.7687	41.0034	77.7549	0.318548	0.00319763
A_52_P908143	AK086813	mm|8qE1	Gm26878	Mus musculus 0 day neonate lung cDNA, RIKEN full-length enriched library, clone:E030002K04 product:hypothetical protein, full insert sequence. [AK086813]	11.3463	18.1766	9.3795	23.8333	41.9822	65.6192	120.727	64.8101	62.0721	12.9675	43.8116	82.5364	0.157112	0.00320101
A_55_P2047188	NM_010197	mm|18qB3	Fgf1	Mus musculus fibroblast growth factor 1 (Fgf1), mRNA [NM_010197]	8843.38	7452.27	12123.8	10184.4	15889.9	11006.3	26939.4	23946.4	22338.7	9473.15	12360.2	24408.2	0.388114	0.00321436
A_55_P2137527	NM_029283	mm|11qB1.3	Fam183b	Mus musculus family with sequence similarity 183, member B (Fam183b), transcript variant 1, mRNA [NM_029283]	3605.71	2216.51	3538.66	2384.68	4747.37	5411.02	8248.45	11586.4	10690.5	3120.29	4181.02	10175.1	0.30666	0.00321505
A_66_P122115	NM_001024478	mm|12qA3	Cdhr3	Mus musculus cadherin-related family member 3 (Cdhr3), mRNA [NM_001024478]	683.736	430.342	551.143	389.593	864.841	779.112	1272.34	1654.14	1726.71	555.074	677.849	1551.06	0.357866	0.0032295
A_66_P118356	XR_874491	mm|14qB	Smim4	PREDICTED: Mus musculus uncharacterized LOC105245714 (LOC105245714), transcript variant X1, ncRNA [XR_874491]	77.0787	73.3398	121.406	60.2562	145.383	113.042	315.691	266.014	240.568	90.608	106.227	274.091	0.330576	0.00324189
A_66_P109368	NM_029525	mm|1qA2	Prex2	Mus musculus phosphatidylinositol-3,4,5-trisphosphate-dependent Rac exchange factor 2 (Prex2), transcript variant 1, mRNA [NM_029525]	471.155	653.281	482.226	473.029	777.756	962.958	1318.29	1293.45	1898.23	535.554	737.915	1503.32	0.356246	0.00326009
A_52_P369415	NM_207649	mm|17qB3	Rcan2	Mus musculus regulator of calcineurin 2 (Rcan2), transcript variant 1, mRNA [NM_207649]	82.9216	53.1176	47.3858	75.5655	109.25	85.8401	212.068	170.657	240.728	61.1417	90.2184	207.818	0.294208	0.00328303
A_51_P144160	NM_173422	mm|15qD1	Colec10	Mus musculus collectin sub-family member 10 (Colec10), mRNA [NM_173422]	4.76216	4.2661	6.31974	3.79458	7.49072	4.72922	14.6806	20.7012	28.3766	5.116	5.33817	21.2528	0.240721	0.00328873
A_52_P680941	NM_001048178	mm|15qA1	Ghr	Mus musculus growth hormone receptor (Ghr), transcript variant 2, mRNA [NM_001048178]	212.742	313.634	237.841	251.416	365.718	253.575	585.097	550.896	727.727	254.739	290.236	621.24	0.410049	0.00329042
A_51_P477682	NM_008939	mm|3qG1	Prss12	Mus musculus protease, serine 12 neurotrypsin (motopsin) (Prss12), mRNA [NM_008939]	774.379	417.052	558.358	1689.5	1681.19	692.932	3605.52	2026.98	2497.81	583.263	1354.54	2710.1	0.215218	0.00330481
A_52_P931548	AK041447	mm|6qF3		Mus musculus 3 days neonate thymus cDNA, RIKEN full-length enriched library, clone:A630010E04 product:unclassifiable, full insert sequence. [AK041447]	5.03042	4.30926	6.53975	9.00132	7.78539	6.43768	13.0576	17.3233	21.3811	5.29314	7.74146	17.254	0.306778	0.00330537
A_30_P01021251	chr14:77006215-77063293_R	mm|14qD3		lincRNA:chr14:77006215-77063293 reverse strand	14741.9	18043.8	14384.8	19404.1	21055.3	17905	37989.4	27548.3	34968.1	15723.5	19454.8	33501.9	0.469331	0.00331262
A_55_P2132132	XR_387508	mm|1qG3	Gm5532	PREDICTED: Mus musculus predicted gene 5532 (Gm5532), transcript variant X4, misc_RNA [XR_387508]	54.0376	39.6695	38.2404	56.5306	42.8079	59.5553	120.918	101.834	90.2081	43.9825	52.9646	104.32	0.421611	0.003318
A_52_P635278	NM_199307	mm|4qD3	Ece1	Mus musculus endothelin converting enzyme 1 (Ece1), mRNA [NM_199307]	13401.1	14526.5	11967	16037.5	16461.3	12613.2	39634	28970.7	26233.4	13298.2	15037.3	31612.7	0.420661	0.00333793
A_55_P2730781	NM_016678	mm|4qB1	Reck	Mus musculus reversion-inducing-cysteine-rich protein with kazal motifs (Reck), mRNA [NM_016678]	2482.56	2772.4	3427.92	2298.49	4553.98	3447.17	7065.02	5368.4	6776.43	2894.29	3433.21	6403.29	0.452001	0.00335711
A_52_P229972	NM_009202	mm|17qA1	Slc22a1	Mus musculus solute carrier family 22 (organic cation transporter), member 1 (Slc22a1), mRNA [NM_009202]	17.6582	22.3289	16.7382	13.4672	19.1371	23.0055	62.1645	134.496	137.536	18.9084	18.5366	111.399	0.169737	0.00336047
A_55_P2315012	AK036594	mm|5qE4	4930458D05Rik	Mus musculus adult male bone cDNA, RIKEN full-length enriched library, clone:9830138L07 product:unclassifiable, full insert sequence. [AK036594]	15.2733	23.2516	20.2183	17.3435	27.3865	37.904	43.8689	63.7754	57.1601	19.5811	27.5447	54.9348	0.356442	0.00338854
A_51_P258409	NM_010423	mm|3qA1	Hey1	Mus musculus hairy/enhancer-of-split related with YRPW motif 1 (Hey1), mRNA [NM_010423]	2957.37	2481.42	4109.89	3872.19	5170.13	3688.2	10383.1	7695.37	9375.31	3182.89	4243.51	9151.25	0.34781	0.00339384
A_30_P01028764	chr13:114106455-114118105_F	mm|13qD2.2		lincRNA:chr13:114106455-114118105 forward strand	13.2474	16.2423	11.3726	22.1666	17.9162	32.4416	29.0628	41.9163	43.4734	13.6208	24.1748	38.1508	0.357025	0.00341098
A_52_P15300	NM_134032	mm|11qD	Hoxb2	Mus musculus homeobox B2 (Hoxb2), mRNA [NM_134032]	308.876	478.797	351.227	449.134	573.202	474.679	872.507	810.799	860.476	379.633	499.005	847.928	0.447719	0.00341339
A_51_P303725	NM_144534	mm|8qB3.3	Tmem38a	Mus musculus transmembrane protein 38A (Tmem38a), mRNA [NM_144534]	971.17	821.601	810.547	581.493	893.437	1128.42	1469.24	1860.7	2065.74	867.773	867.785	1798.56	0.482482	0.003425
A_51_P365152	NM_010474	mm|5qB3	Hs3st1	Mus musculus heparan sulfate (glucosamine) 3-O-sulfotransferase 1 (Hs3st1), mRNA [NM_010474]	197.144	213.628	292.323	184.245	381.515	177.185	569.313	896.159	673.703	234.365	247.648	713.058	0.328676	0.00342934
A_51_P245558	NM_011326	mm|7qF2	Scnn1g	Mus musculus sodium channel, nonvoltage-gated 1 gamma (Scnn1g), mRNA [NM_011326]	1855.63	1578.87	2498.25	2398.92	3037.61	2320.82	4939.93	4275.35	5000.85	1977.58	2585.78	4738.71	0.417325	0.0034411
A_55_P2804238	NM_001159662	mm|2qH1	Ppp1r16b	Mus musculus protein phosphatase 1, regulatory (inhibitor) subunit 16B (Ppp1r16b), transcript variant 1, mRNA [NM_001159662]	5157.56	4661.58	6408.98	6404.99	6934.71	8032.54	9698.23	11584.3	12325.2	5409.37	7124.08	11202.6	0.482869	0.0034619
A_55_P2800654	NM_172532	mm|13qA3.1	Aldh5a1	Mus musculus aldhehyde dehydrogenase family 5, subfamily A1 (Aldh5a1), mRNA [NM_172532]	184.398	215.07	253.688	153.161	239.498	319.735	388.516	498.544	467.599	217.719	237.465	451.553	0.482155	0.00349444
A_51_P482711	NM_053272	mm|4qC7	Dhcr24	Mus musculus 24-dehydrocholesterol reductase (Dhcr24), mRNA [NM_053272]	3853.86	2995.63	2591.87	4553.34	4583.28	4897.72	6134.95	6838.36	6611.97	3147.12	4678.11	6528.43	0.482064	0.00349893
A_55_P1969027	ENSMUST00000106704	mm|11qE1	Rgs9	regulator of G-protein signaling 9 [Source:MGI Symbol;Acc:MGI:1338824] [ENSMUST00000106704]	31.4662	44.7665	46.1228	52.3429	41.2065	53.3704	114.229	85.7212	108.52	40.7852	48.9733	102.823	0.396654	0.00353207
A_55_P2001415	NM_146618	mm|7qD3	Olfr297	Mus musculus olfactory receptor 297 (Olfr297), mRNA [NM_146618]	13.6145	18.0928	11.2399	28.7095	22.0991	13.5293	32.2102	36.683	33.2003	14.3157	21.446	34.0312	0.420665	0.00355251
A_55_P2908124	NM_016900	mm|6qA2	Cav2	Mus musculus caveolin 2 (Cav2), transcript variant 1, mRNA [NM_016900]	12538.3	7958.97	12043.7	12034.2	18865.9	10797.6	31997.2	27504.8	25668.3	10847	13899.3	28390.1	0.382069	0.00355921
A_55_P2040936	NM_001146350	mm|2qB	Eng	Mus musculus endoglin (Eng), transcript variant 2, mRNA [NM_001146350]	2934.47	5078.72	3281.2	3726.17	4571.22	3762.93	14513.2	10996.6	10749.9	3764.8	4020.11	12086.6	0.311486	0.00357013
A_55_P2500761	NM_001282042	mm|3qH2	Sh3glb1	Mus musculus SH3-domain GRB2-like B1 (endophilin) (Sh3glb1), transcript variant 3, mRNA [NM_001282042]	56.3017	42.9912	65.8113	61.4304	90.4309	79.8087	113.543	117.484	125.784	55.0347	77.2233	118.937	0.462722	0.00358098
A_55_P1998442	NM_011349	mm|9qF1	Sema3f	Mus musculus sema domain, immunoglobulin domain (Ig), short basic domain, secreted, (semaphorin) 3F (Sema3f), mRNA [NM_011349]	13574.3	9687.24	10517.9	16516.5	17357	16802.1	35310	23746	27835.9	11259.8	16891.9	28964	0.388752	0.00358676
A_55_P2158990	NM_010591	mm|4qC5	Jun	Mus musculus jun proto-oncogene (Jun), mRNA [NM_010591]	23889.3	16058.2	15836.8	25150.7	34628	27727.7	58773.1	54011.2	42055	18594.8	29168.8	51613.1	0.360272	0.0035965
A_52_P27482	NM_001081346	mm|10qB5.1	Rtkn2	Mus musculus rhotekin 2 (Rtkn2), mRNA [NM_001081346]	1345.11	1685.94	2039.24	1575.44	2087.9	2170.74	3362.08	4021.58	3846.26	1690.1	1944.69	3743.31	0.451499	0.00360612
A_55_P2513525	NM_001114663	mm|1qC1.2	Plcl1	Mus musculus phospholipase C-like 1 (Plcl1), mRNA [NM_001114663]	382.941	356.71	426.366	364.986	620.018	554.708	1155.43	752.32	845.844	388.672	513.238	917.865	0.423453	0.00361371
A_30_P01019724	chr4:89032648-89133273_R	mm|4qC4		lincRNA:chr4:89032648-89133273 reverse strand	7.31923	8.73694	9.13934	10.7698	24.3321	24.3852	36.1375	21.2335	22.1479	8.3985	19.829	26.5063	0.316849	0.00361572
A_52_P282905	NM_001081372	mm|8qC5	Ces1b	Mus musculus carboxylesterase 1B (Ces1b), mRNA [NM_001081372]	5.16318	4.35958	6.39743	4.1154	13.778	4.76224	30.5888	16.4182	17.6902	5.30673	7.55188	21.5657	0.246072	0.00366109
A_52_P312102	ENSMUST00000090180	mm|14qB	Sema3g	sema domain, immunoglobulin domain (Ig), short basic domain, secreted, (semaphorin) 3G [Source:MGI Symbol;Acc:MGI:3041242] [ENSMUST00000090180]	9510.67	4960.48	6428.57	10540	13332.7	7491.15	38816.1	24966.3	24959.2	6966.57	10454.6	29580.5	0.235512	0.00367628
A_30_P01023053	chr11:93994795-94017045_F	mm|11qD		lincRNA:chr11:93994795-94017045 forward strand	40.267	27.43	30.6352	24.8053	40.8545	66.9549	72.2689	90.2214	68.7293	32.7774	44.2049	77.0732	0.425276	0.00367948
A_55_P1965772	NM_001163337	mm|11qB4	Atp2a3	Mus musculus ATPase, Ca++ transporting, ubiquitous (Atp2a3), transcript variant 3, mRNA [NM_001163337]	2275.01	1629.97	1587.27	2150.77	2564.09	2402.53	5071.39	3764.15	4303.88	1830.75	2372.47	4379.81	0.417997	0.00368457
A_52_P347401	NM_201374	mm|7qB4	Ccdc155	Mus musculus coiled-coil domain containing 155 (Ccdc155), mRNA [NM_201374]	21.3275	16.8392	24.8635	18.9095	52.139	53.5244	43.9401	63.2626	54.3886	21.0101	41.5243	53.8638	0.390059	0.00368837
A_52_P423587	NM_001045524	mm|9qA1	Cep126	Mus musculus centrosomal protein 126 (Cep126), mRNA [NM_001045524]	45.1079	24.8223	36.9866	33.1197	65.2637	55.1187	109.279	98.0905	128.119	35.6389	51.1673	111.829	0.31869	0.00370078
A_51_P181565	NM_010415	mm|18qB2	Hbegf	Mus musculus heparin-binding EGF-like growth factor (Hbegf), mRNA [NM_010415]	1691.27	1866.39	2158.27	2673.7	3619.11	2360.04	5553.81	4134.37	3728.85	1905.31	2884.28	4472.34	0.426021	0.00370103
A_52_P144310	NM_008077	mm|2qC2	Gad1	Mus musculus glutamate decarboxylase 1 (Gad1), mRNA [NM_008077]	5.4398	4.57079	6.57005	14.346	7.81659	20.9364	16.9979	38.1859	27.404	5.52688	14.3663	27.5293	0.200764	0.00370199
A_66_P122106	NM_053115	mm|14qA1	Acox2	Mus musculus acyl-Coenzyme A oxidase 2, branched chain (Acox2), transcript variant 1, mRNA [NM_053115]	17.9973	13.5924	16.0205	13.9699	45.4513	11.6991	44.7478	37.9281	66.1763	15.8701	23.7068	49.6174	0.319849	0.0037037
A_51_P385697	NM_010795	mm|15qE1	Mgat3	Mus musculus mannoside acetylglucosaminyltransferase 3 (Mgat3), mRNA [NM_010795]	218.796	125.627	207.776	159.973	290.829	192.23	521.446	784.598	736.581	184.066	214.344	680.875	0.270338	0.00372178
A_52_P376460	NM_001271533	mm|1qC3	Spag16	Mus musculus sperm associated antigen 16 (Spag16), transcript variant 3, mRNA [NM_001271533]	106.382	72.3947	114.849	75.8979	115.496	117.463	228.046	318.42	287.227	97.8751	102.952	277.898	0.352198	0.00372214
A_52_P284495	NM_026153	mm|15qB2	Ankrd33b	Mus musculus ankyrin repeat domain 33B (Ankrd33b), transcript variant 1, mRNA [NM_026153]	287.041	383.296	437.086	452.554	609.853	972.262	995.36	773.818	856.899	369.141	678.223	875.359	0.421702	0.00374904
A_51_P521304	NM_026167	mm|XqA2	Klhl13	Mus musculus kelch-like 13 (Klhl13), transcript variant 1, mRNA [NM_026167]	192.805	243.827	183.457	309.155	244.316	208.565	442.782	728.883	671.93	206.696	254.012	614.532	0.336347	0.00375836
A_51_P122649	NM_027299	mm|12qF1	Degs2	Mus musculus degenerative spermatocyte homolog 2 (Drosophila), lipid desaturase (Degs2), transcript variant 1, mRNA [NM_027299]	34.3032	28.5352	44.5741	24.9343	61.7602	53.9384	88.542	133.07	148.102	35.8041	46.8776	123.238	0.290529	0.00376611
A_51_P275435	NM_172411	mm|1qD	2310007B03Rik	Mus musculus RIKEN cDNA 2310007B03 gene (2310007B03Rik), transcript variant 1, mRNA [NM_172411]	901.568	849.172	1272.2	1024.67	1680.28	1246.22	2604	2461.68	2065.81	1007.65	1317.06	2377.16	0.423886	0.00378333
A_52_P400999	NM_020260	mm|16qB4	Arhgap31	Mus musculus Rho GTPase activating protein 31 (Arhgap31), mRNA [NM_020260]	4427.16	3933.16	4542.6	5071.69	5915.2	4987.94	10893	7846.88	7849.17	4300.98	5324.94	8863	0.485273	0.00378383
A_52_P368306	NM_026433	mm|11qC	Tmem100	Mus musculus transmembrane protein 100 (Tmem100), mRNA [NM_026433]	1987.63	719.914	1148.87	2976.31	3099.42	1125.51	10924	7037.31	7546.37	1285.47	2400.41	8502.58	0.151186	0.00378491
A_66_P105175	NM_009738	mm|3qE3	Bche	Mus musculus butyrylcholinesterase (Bche), mRNA [NM_009738]	335.49	169.395	283.918	367.381	528.497	412.333	836.667	954.706	895.068	262.934	436.071	895.48	0.293624	0.00378657
A_55_P1986531	NM_001191012	mm|17qB1	G6b	Mus musculus immunoreceptor tyrosine-based inhibitory motif (ITIM) containing platelet receptor (G6b), transcript variant 1, mRNA [NM_001191012]	33.3611	13.8341	26.5612	52.4459	53.6599	63.214	141.409	111.606	112.748	24.5855	56.4399	121.921	0.20165	0.00379589
A_55_P2803649	NM_021361	mm|12qB3	Nova1	Mus musculus neuro-oncological ventral antigen 1 (Nova1), mRNA [NM_021361]	89.2754	54.4157	53.9783	98.387	96.0801	78.4135	215.512	186.251	170.194	65.8898	90.9602	190.652	0.345602	0.00379874
A_55_P2723125	NM_001271616	mm|5qB3	Fgfbp1	Mus musculus fibroblast growth factor binding protein 1 (Fgfbp1), transcript variant 1, mRNA [NM_001271616]	475.405	233.22	391.378	372.86	738.462	417.468	1840.35	1353.08	1306.13	366.668	509.597	1499.85	0.244469	0.00382203
A_51_P487818	NM_017399	mm|6qC1	Fabp1	Mus musculus fatty acid binding protein 1, liver (Fabp1), mRNA [NM_017399]	88.6844	277.499	132.633	44.6879	136.82	68.7545	1019.14	1337.84	1638.64	166.272	83.4209	1331.87	0.124841	0.00382564
A_55_P1972887	ENSMUST00000165000	mm|4qE2	Ankrd65	ankyrin repeat domain 65 [Source:MGI Symbol;Acc:MGI:2685285] [ENSMUST00000165000]	45.6737	37.8892	62.6198	33.5268	99.3268	66.5528	116.565	160.079	168.189	48.7276	66.4688	148.278	0.328624	0.0038261
A_66_P118799	NR_131059	mm|15qA1	Gm5144	Mus musculus predicted gene 5144 (Gm5144), long non-coding RNA [NR_131059]	46.3332	37.7468	37.1385	51.9585	61.0004	47.5525	174.902	105.387	103.018	40.4062	53.5038	127.769	0.316244	0.00383306
A_55_P2737407	ENSMUST00000107381	mm|7qD3	Ttll13	tubulin tyrosine ligase-like family, member 13 [Source:MGI Symbol;Acc:MGI:1920845] [ENSMUST00000107381]	33.0054	30.7185	42.16	72.822	42.1405	49.2049	89.1125	83.5269	65.3201	35.2946	54.7225	79.3198	0.444966	0.00383972
A_55_P2161140	NM_015812	mm|12qD1	Rgs6	Mus musculus regulator of G-protein signaling 6 (Rgs6), transcript variant 1, mRNA [NM_015812]	40.398	23.67	47.89	76.6732	66.9323	73.2951	156.395	121.949	137.121	37.3193	72.3002	138.488	0.269476	0.00384558
A_52_P576912	NM_028523	mm|16qC1.2	Dcbld2	Mus musculus discoidin, CUB and LCCL domain containing 2 (Dcbld2), mRNA [NM_028523]	31.957	26.6599	22.7646	38.3534	34.5715	35.9975	78.9797	58.0515	94.4412	27.1272	36.3075	77.1575	0.351582	0.00388975
A_51_P145662	NM_029465	mm|8qA1.1	Clec4g	Mus musculus C-type lectin domain family 4, member g (Clec4g), mRNA [NM_029465]	55.4645	58.4982	51.5812	51.453	74.9818	58.1122	122.927	183.721	234.925	55.1813	61.5156	180.524	0.305672	0.00390003
A_55_P2736215	XM_011243097	mm|10qA1	Syne1	PREDICTED: Mus musculus spectrin repeat containing, nuclear envelope 1 (Syne1), transcript variant X17, mRNA [XM_011243097]	175.729	331.161	272.125	311.394	304.079	943.144	775.619	768.667	939.994	259.672	519.539	828.093	0.313578	0.00390498
A_52_P399095	NM_177793	mm|10qB1	Mettl24	Mus musculus methyltransferase like 24 (Mettl24), mRNA [NM_177793]	494.213	343.427	407.311	520.519	595.81	419.184	791.157	802.428	951.199	414.984	511.837	848.261	0.489217	0.00391247
A_55_P2073248	NM_001013780	mm|4qE1	Slc25a34	Mus musculus solute carrier family 25, member 34 (Slc25a34), mRNA [NM_001013780]	113.815	73.4361	78.1155	89.684	174.692	132.629	342.05	268.453	216.572	88.4556	132.335	275.692	0.32085	0.0039127
A_55_P1981836	NM_145536	mm|2qH1	Ccm2l	Mus musculus cerebral cavernous malformation 2-like (Ccm2l), mRNA [NM_145536]	4017.44	5623.93	4253.32	5708.79	6061.8	11443.6	13525.2	9427.54	10744.1	4631.56	7738.07	11232.3	0.412344	0.00392846
A_55_P1964282	NM_001200041	mm|7qA1	Sbk3	Mus musculus SH3 domain binding kinase family, member 3 (Sbk3), mRNA [NM_001200041]	246.135	135.171	166.161	252.244	207.712	162.806	716.173	1404.22	1753.97	182.489	207.587	1291.46	0.141305	0.00393919
A_55_P2096144	NM_010308	mm|8qC5	Gnao1	Mus musculus guanine nucleotide binding protein, alpha O (Gnao1), transcript variant A, mRNA [NM_010308]	196.155	105.988	191.676	252.45	277.257	289.962	675.956	497.995	677.557	164.607	273.223	617.169	0.266712	0.00395068
A_66_P116886	XR_375857	mm|3qF2.1	Gm20627	PREDICTED: Mus musculus predicted gene 20627 (Gm20627), transcript variant X3, ncRNA [XR_375857]	54.2742	79.4033	85.8443	68.3955	113.855	184.484	160.609	180.968	173.707	73.1739	122.245	171.761	0.426021	0.00395133
A_51_P171107	NM_026239	mm|XqE3	Tmem35	Mus musculus transmembrane protein 35 (Tmem35), mRNA [NM_026239]	147.373	177.534	109.56	171.024	216.821	159.792	321.197	424.577	413.205	144.822	182.546	386.326	0.374871	0.00395145
A_51_P343613	NM_153068	mm|7qA2	Ehd2	Mus musculus EH-domain containing 2 (Ehd2), mRNA [NM_153068]	740.035	1095.68	636.247	1375.83	902.41	1015.09	2284.74	2156.2	2025.15	823.989	1097.78	2155.36	0.382297	0.00398046
A_66_P119623	AY072938	mm|9qF1	Ackr4	Mus musculus chemokine receptor CCX CKR mRNA, complete cds, alternatively spliced. [AY072938]	101.766	256.045	134.945	107.538	209.656	79.008	761.452	1342.98	1017.57	164.252	132.067	1040.66	0.157834	0.00398375
A_55_P2787697	NM_007672	mm|7qF2	Cdr2	Mus musculus cerebellar degeneration-related 2 (Cdr2), mRNA [NM_007672]	400.172	368.608	278.776	554.287	701.79	375.537	1468.99	936.376	903.915	349.185	543.871	1103.09	0.316551	0.00398925
A_55_P2744698	NM_027763	mm|17qC	Treml1	Mus musculus triggering receptor expressed on myeloid cells-like 1 (Treml1), transcript variant 1, mRNA [NM_027763]	43.3725	25.4511	16.5415	38.1029	35.1535	54.2731	127.724	163.811	149.78	28.455	42.5098	147.105	0.193434	0.00399723
A_55_P2141395	NM_023463	mm|17qB1	Ly6g6c	Mus musculus lymphocyte antigen 6 complex, locus G6C (Ly6g6c), mRNA [NM_023463]	433.803	221.292	225.066	295.259	481.725	245.733	987.4	1131.51	1068.58	293.387	340.906	1062.5	0.27613	0.00402522
A_66_P133229	NR_033629	mm|3qF2.1	BC021767	Mus musculus cDNA sequence BC021767 (BC021767), non-coding RNA [NR_033629]	4708.99	5148.11	7059.47	6788.45	8444.14	8194.99	12329.1	11052.5	12289.3	5638.86	7809.19	11890.3	0.47424	0.00402559
A_51_P512992	NM_178676	mm|9qF4	Entpd3	Mus musculus ectonucleoside triphosphate diphosphohydrolase 3 (Entpd3), mRNA [NM_178676]	72.4383	42.069	89.3903	101.658	178.752	129.891	228.105	297.095	304.711	67.9658	136.767	276.637	0.245686	0.00402846
A_51_P220278	NM_028392	mm|18qB3	Ppp2r2b	Mus musculus protein phosphatase 2, regulatory subunit B, beta (Ppp2r2b), transcript variant 2, mRNA [NM_028392]	27.0246	10.6681	29.833	24.3285	44.2357	33.9065	127.944	182.858	181.845	22.5086	34.1569	164.216	0.137067	0.00403074
A_51_P228682	NM_027981	mm|4qC3	2310002L09Rik	Mus musculus RIKEN cDNA 2310002L09 gene (2310002L09Rik), transcript variant 1, mRNA [NM_027981]	9.08096	5.12687	6.49971	4.14487	7.64473	4.83662	24.6951	32.3837	52.7763	6.90251	5.54207	36.6183	0.188499	0.00403687
A_52_P512137	NM_172535	mm|6qA3.1	Iqub	Mus musculus IQ motif and ubiquitin domain containing (Iqub), mRNA [NM_172535]	50.7677	34.9476	32.3719	32.8348	36.8935	49.7294	91.9008	100.411	127.128	39.3624	39.8192	106.48	0.36967	0.00403795
A_30_P01028302	chr14:77006215-77063293_R	mm|14qD3		lincRNA:chr14:77006215-77063293 reverse strand	16166.3	15339.3	12955.9	21469.8	19283.7	15322.1	40364.1	28096.9	29521.5	14820.5	18691.9	32660.8	0.45377	0.00403857
A_55_P2936073	NM_172595	mm|13qD2.2	Arl15	Mus musculus ADP-ribosylation factor-like 15 (Arl15), mRNA [NM_172595]	47.7104	39.7249	27.7663	46.4212	64.1401	47.8745	146.931	115.737	99.6841	38.4005	52.812	120.784	0.317928	0.00404075
A_30_P01029678	chrX:135880775-135891525_R	mm|XqF1		lincRNA:chrX:135880775-135891525 reverse strand	100.313	105.511	97.2015	136.057	110.253	175.721	176.504	263.969	271.438	101.009	140.677	237.304	0.425651	0.00405826
A_66_P124120	NM_001002268	mm|10qA2	Adgrg6	Mus musculus adhesion G protein-coupled receptor G6 (Adgrg6), mRNA [NM_001002268]	199.739	261.936	155.095	268.144	239.953	384.978	519.171	500.668	642.054	205.59	297.692	553.964	0.371125	0.00405942
A_52_P380263	NM_013723	mm|6qA3.3	Podxl	Mus musculus podocalyxin-like (Podxl), mRNA [NM_013723]	561.987	506.271	689.853	548.327	937.364	787.768	1563.06	1098.88	1532.26	586.037	757.82	1398.07	0.419176	0.00406211
A_51_P484526	NM_011915	mm|10qD2	Wif1	Mus musculus Wnt inhibitory factor 1 (Wif1), mRNA [NM_011915]	97.4663	33.1859	57.5219	63.9681	129.443	27.5087	340.191	492.703	385.306	62.7247	73.6399	406.067	0.154469	0.00408491
A_55_P2038247	NM_001290800	mm|2qE5	Tyro3	Mus musculus TYRO3 protein tyrosine kinase 3 (Tyro3), transcript variant 2, mRNA [NM_001290800]	1456.91	999.117	1240.78	1476.93	1607.52	1430.31	2468.22	3534.97	3396.87	1232.27	1504.92	3133.35	0.393276	0.00409272
A_55_P2091196	NM_027511	mm|4qB1	Hrct1	Mus musculus histidine rich carboxyl terminus 1 (Hrct1), mRNA [NM_027511]	1673.51	1192.6	1572.28	1725.9	2060.22	2811.85	4528.97	3073.51	3487.77	1479.46	2199.33	3696.75	0.400206	0.00410345
A_51_P400366	NM_021375	mm|3qF1	Rhbg	Mus musculus Rhesus blood group-associated B glycoprotein (Rhbg), mRNA [NM_021375]	289.703	193.599	305.84	292.002	392.307	370.344	588.898	608.177	650.823	263.047	351.551	615.966	0.427048	0.00410904
A_51_P375146	NM_007643	mm|5qA3	Cd36	Mus musculus CD36 antigen (Cd36), transcript variant 2, mRNA [NM_007643]	4768.94	2564.71	4440.21	4733.09	7261.75	4531.55	13834.7	12740	11401.1	3924.62	5508.8	12658.6	0.310036	0.0041137
A_55_P2104567	NM_177222	mm|6qG3	Casc1	Mus musculus cancer susceptibility candidate 1 (Casc1), mRNA [NM_177222]	187.805	151.093	174.67	117.724	213.644	370.339	313.821	421.07	488.472	171.189	233.902	407.788	0.4198	0.00411528
A_55_P2236291	NM_008903	mm|13qD2.2	Ppap2a	Mus musculus phosphatidic acid phosphatase type 2A (Ppap2a), transcript variant 2, mRNA [NM_008903]	392.111	353.963	464.309	610.742	779.15	440.351	1474.36	871.053	1065.48	403.461	610.081	1136.96	0.354858	0.00411903
A_51_P286488	NM_133662	mm|17qB1	Ier3	Mus musculus immediate early response 3 (Ier3), mRNA [NM_133662]	1727.63	1010.56	1517.65	1480.68	3847.79	3057.47	3650.46	5603.79	4936.49	1418.61	2795.31	4730.25	0.299902	0.00411984
A_55_P2502516	NM_001039509	mm|1qC3	Pnkd	Mus musculus paroxysmal nonkinesiogenic dyskinesia (Pnkd), transcript variant 3, mRNA [NM_001039509]	918.323	1073.51	1350.97	883.843	1474.78	1009.92	2203.13	2949.54	3050.73	1114.27	1122.85	2734.46	0.407491	0.00412006
A_51_P246924	NM_026481	mm|8qD3	Tppp3	Mus musculus tubulin polymerization-promoting protein family member 3 (Tppp3), mRNA [NM_026481]	5296.63	2893.21	4843.78	4700.48	8141.61	4203.72	12119.8	13443.2	13747.1	4344.54	5681.93	13103.4	0.331559	0.00412226
A_52_P644452	NM_001128307	mm|14qE5	Dock9	Mus musculus dedicator of cytokinesis 9 (Dock9), transcript variant 3, mRNA [NM_001128307]	903.61	839.325	773.286	850.587	946.477	1197.5	2176.77	1463.97	1673.39	838.74	998.19	1771.38	0.473496	0.00415172
A_51_P204715	AK079669	mm|10qC1		Mus musculus 0 day neonate thymus cDNA, RIKEN full-length enriched library, clone:A430002D02 product:unclassifiable, full insert sequence. [AK079669]	10.5665	9.70387	6.62384	10.0519	8.42524	5.45299	33.2916	22.7238	24.1141	8.96473	7.9767	26.7098	0.335634	0.00415813
A_52_P146711	NM_009432	mm|3qF2.2	Tshb	Mus musculus thyroid stimulating hormone, beta subunit (Tshb), transcript variant 1, mRNA [NM_009432]	16.036	11.3504	13.1712	13.5148	18.5503	4.60095	24.1042	30.6905	28.2506	13.5192	12.222	27.6818	0.488379	0.0041657
A_51_P389684	NM_138751	mm|XqB	Tmem47	Mus musculus transmembrane protein 47 (Tmem47), mRNA [NM_138751]	43.8736	49.6922	32.0318	48.9174	54.0149	39.7019	121.335	105.787	89.0657	41.8658	47.5447	105.396	0.397224	0.00416776
A_65_P13547	NM_010593	mm|11qD	Jup	Mus musculus junction plakoglobin (Jup), mRNA [NM_010593]	59.2524	88.6731	84.8492	72.9579	130.774	139.693	224.194	170.578	256.289	77.5915	114.475	217.02	0.357531	0.00417072
A_51_P389506	ENSMUST00000198994	mm|5qG2	Fam220a	family with sequence similarity 220, member A [Source:MGI Symbol;Acc:MGI:1914488] [ENSMUST00000198994]	3842.62	2482.43	3809.9	3714.3	5567.16	3817.78	9504.15	8005.11	7730.51	3378.32	4366.41	8413.26	0.401547	0.00417138
A_51_P411200	NM_027391	mm|10qA1	Iyd	Mus musculus iodotyrosine deiodinase (Iyd), mRNA [NM_027391]	5.95932	3.86768	5.89266	5.18188	6.98894	4.2745	15.0173	12.2945	18.2015	5.23989	5.48177	15.1711	0.345386	0.00417686
A_55_P2171764	NM_001034905	mm|8qA1.3	Spag11b	Mus musculus sperm associated antigen 11B (Spag11b), transcript variant 3, mRNA [NM_001034905]	13.5047	25.5595	20.781	4.36391	7.65481	11.0086	58.4957	75.6193	60.0508	19.9484	7.67577	64.7219	0.308217	0.00418812
A_51_P335969	NM_010043	mm|1qC4	Des	Mus musculus desmin (Des), mRNA [NM_010043]	673.982	522.827	521.621	619.888	921.595	922.527	1235.92	1243.93	1827.31	572.81	821.337	1435.72	0.398971	0.00419625
A_52_P795452	AK045332	mm|8qB3.3		Mus musculus 9.5 days embryo parthenogenote cDNA, RIKEN full-length enriched library, clone:B130065O22 product:unclassifiable, full insert sequence. [AK045332]	20.379	18.7172	14.2247	11.5515	21.8393	30.6201	39.8377	33.7123	34.0971	17.7736	21.337	35.8824	0.49533	0.00420565
A_51_P416308	NM_001099633	mm|11qB3	Dnah9	Mus musculus dynein, axonemal, heavy chain 9 (Dnah9), mRNA [NM_001099633]	521.403	284.716	484.966	382.021	611.318	562.7	1191.6	1414.22	1446.25	430.361	518.68	1350.69	0.318623	0.00423105
A_52_P223407	NM_025430	mm|6qC1	Mrpl35	Mus musculus mitochondrial ribosomal protein L35 (Mrpl35), mRNA [NM_025430]	44.8353	35.5523	46.7175	51.2491	46.9711	45.6152	91.6475	72.25	95.694	42.3684	47.9451	86.5305	0.489635	0.00424711
A_55_P2489594	NM_177857	mm|3qF2.2	Dennd2c	Mus musculus DENN/MADD domain containing 2C (Dennd2c), mRNA [NM_177857]	336.183	392.387	367.068	515.219	466.952	558.195	606.561	854.576	881.275	365.213	513.456	780.804	0.467739	0.0042517
A_52_P228899	NM_001083917	mm|9qA5.1	Scn3b	Mus musculus sodium channel, voltage-gated, type III, beta (Scn3b), transcript variant 3, mRNA [NM_001083917]	76.0433	79.9255	49.2419	122.381	162.781	94.8658	163.706	225.947	189.867	68.4036	126.676	193.173	0.354105	0.00426008
A_51_P109933	NM_011902	mm|4qD2.2	Tekt2	Mus musculus tektin 2 (Tekt2), mRNA [NM_011902]	582.163	510.28	749.801	484.295	872.873	1277.87	1278.31	1365.69	1764.68	614.081	878.348	1469.56	0.417868	0.00426421
A_55_P2491963	NM_198660	mm|4qB1	E230008N13Rik	Mus musculus RIKEN cDNA E230008N13 gene (E230008N13Rik), mRNA [NM_198660]	370.831	367.472	458.251	288.95	533.897	902.973	706.24	784.783	993.814	398.851	575.273	828.279	0.481542	0.00426484
A_55_P2143025	NM_013657	mm|5qA3	Sema3c	Mus musculus sema domain, immunoglobulin domain (Ig), short basic domain, secreted, (semaphorin) 3C (Sema3c), mRNA [NM_013657]	5246.44	2472.76	4121.69	5803.03	8359.32	5167.28	15943.6	14031.4	13181.3	3946.96	6443.21	14385.4	0.274372	0.00427396
A_51_P241407	NM_178407	mm|5qC3.1	Arap2	Mus musculus ArfGAP with RhoGAP domain, ankyrin repeat and PH domain 2 (Arap2), mRNA [NM_178407]	996.762	833.142	1138.65	1283.08	1525.61	1744.41	1750.74	2367.56	2287.02	989.52	1517.7	2135.11	0.463452	0.00427491
A_55_P1990870	ENSMUST00000034133	mm|8qC3	Mylk3	myosin light chain kinase 3 [Source:MGI Symbol;Acc:MGI:2443063] [ENSMUST00000034133]	21.6978	9.82227	17.9546	13.0607	38.9762	16.7513	93.2224	224.068	294.503	16.4916	22.9294	203.931	0.0808683	0.00428289
A_55_P2156186	NM_153513	mm|3qF2.1	BC028528	Mus musculus cDNA sequence BC028528 (BC028528), mRNA [NM_153513]	2869.51	2174.05	1938.08	2581.62	3030.85	2686.62	7348.04	5464.43	5097.76	2327.21	2766.36	5970.07	0.389813	0.0043048
A_55_P1960396	NM_001033461	mm|5qF	Lrrc43	Mus musculus leucine rich repeat containing 43 (Lrrc43), transcript variant 1, mRNA [NM_001033461]	235.627	152.133	198.888	127.621	312.951	371.753	388.054	455.251	435.524	195.549	270.775	426.276	0.458739	0.00430724
A_55_P2180904	NM_054076	mm|1qE4	Optc	Mus musculus opticin (Optc), transcript variant 1, mRNA [NM_054076]	39.6413	16.71	21.8079	52.1019	52.9011	12.7148	115.195	238.703	233.044	26.0531	39.2393	195.648	0.133163	0.00437145
A_55_P2096762	NM_008113	mm|17qA3.3	Arhgdig	Mus musculus Rho GDP dissociation inhibitor (GDI) gamma (Arhgdig), mRNA [NM_008113]	901.378	615.927	857.09	559.386	1235.11	979.816	1517.36	1738.63	1872.36	791.465	924.771	1709.45	0.462994	0.00438021
A_52_P424784	NM_022319	mm|9qE3.3	Clstn2	Mus musculus calsyntenin 2 (Clstn2), mRNA [NM_022319]	904.97	695.939	928.805	1130.86	1363.12	1244.47	2797.65	1795.88	1984.77	843.238	1246.15	2192.77	0.384555	0.00438034
A_66_P110632	NM_010720	mm|18qE2	Lipg	Mus musculus lipase, endothelial (Lipg), mRNA [NM_010720]	111.18	53.8815	76.2157	112.422	152.846	136.955	317.088	265.15	251.585	80.4257	134.074	277.941	0.289363	0.00440472
A_52_P188215	NM_177006	mm|5qC3.1	Nwd2	Mus musculus NACHT and WD repeat domain containing 2 (Nwd2), mRNA [NM_177006]	5.77416	11.1959	7.1175	11.6645	11.6559	28.3297	23.16	24.883	29.1577	8.0292	17.2167	25.7336	0.312012	0.00440653
A_55_P2168023	NM_001025379	mm|14qB	Sema3g	Mus musculus sema domain, immunoglobulin domain (Ig), short basic domain, secreted, (semaphorin) 3G (Sema3g), mRNA [NM_001025379]	480.54	219.148	229.318	449.506	566.452	354.959	1891.72	1359.13	1269.63	309.668	456.972	1506.83	0.20551	0.00443689
A_55_P2140453	NM_001164171	mm|14qC3	Myh6	Mus musculus myosin, heavy polypeptide 6, cardiac muscle, alpha (Myh6), transcript variant 1, mRNA [NM_001164171]	10.8007	12.6449	16.4889	4.09063	7.1433	16.4043	83.0677	244.445	382.667	13.3115	9.21275	236.727	0.0562316	0.00445166
A_55_P1988531	NM_001161775	mm|16qA1	Myh11	Mus musculus myosin, heavy polypeptide 11, smooth muscle (Myh11), transcript variant 2, mRNA [NM_001161775]	546.018	641.309	527.132	622.418	724.558	862.271	1304.43	1429.18	2259.96	571.486	736.415	1664.53	0.343333	0.0044535
A_66_P101566	NM_001081393	mm|18qA1	Armc4	Mus musculus armadillo repeat containing 4 (Armc4), mRNA [NM_001081393]	24.3196	16.6327	26.4125	21.4388	25.179	19.2361	65.9199	48.9504	63.3557	22.4549	21.9513	59.4086	0.377974	0.00445354
A_66_P112317	ENSMUST00000079597	mm|9qE3.3	Paqr9	progestin and adipoQ receptor family member IX [Source:MGI Symbol;Acc:MGI:1922802] [ENSMUST00000079597]	5.51232	11.3046	6.6974	7.27768	25.4078	16.7813	33.0732	53.567	82.0266	7.8381	16.4889	56.2222	0.139413	0.00451475
A_55_P2742500	NM_001290469	mm|7qA3	Atp1a3	Mus musculus ATPase, Na+/K+ transporting, alpha 3 polypeptide (Atp1a3), mRNA [NM_001290469]	3320.13	2413.98	2288.62	3006.67	3135.88	2356.65	5988.94	4974.73	6022.78	2674.24	2833.07	5662.15	0.472302	0.00451543
A_55_P2054817	NM_212452	mm|3qE3	Rxfp1	Mus musculus relaxin/insulin-like family peptide receptor 1 (Rxfp1), mRNA [NM_212452]	4.57241	4.00091	5.80963	9.10197	6.83269	4.39314	11.8575	21.0494	14.0112	4.79432	6.77593	15.6394	0.306554	0.0045227
A_52_P675556	NM_021488	mm|6qE3	Ghrl	Mus musculus ghrelin (Ghrl), transcript variant 1, mRNA [NM_021488]	80.7582	44.3291	60.0592	46.8462	121.585	75.7223	179.682	153.099	174.696	61.7155	81.3844	169.159	0.364837	0.00453019
A_52_P462257	ENSMUST00000134605	mm|5qE5	Lrrc8d	leucine rich repeat containing 8D [Source:MGI Symbol;Acc:MGI:1922368] [ENSMUST00000134605]	61.2527	70.7236	92.3725	115.055	125.317	273.927	145.624	155.031	177.189	74.7829	171.433	159.281	0.469502	0.00454533
A_66_P105418	NR_045954	mm|7qC	4833412C05Rik	Mus musculus RIKEN cDNA 4833412C05 gene (4833412C05Rik), long non-coding RNA [NR_045954]	5.54504	10.6055	6.3867	11.6316	7.55133	7.49208	28.4328	60.9073	65.2505	7.51242	8.89167	51.5302	0.145787	0.00454751
A_55_P2126363	NM_011718	mm|15qF1	Wnt10b	Mus musculus wingless-type MMTV integration site family, member 10B (Wnt10b), mRNA [NM_011718]	91.6936	152.539	137.644	97.4909	122.507	130.077	300.237	386.798	323.724	127.292	116.692	336.92	0.377812	0.00456501
A_51_P163778	NR_027984	mm|1qH1	2810025M15Rik	Mus musculus RIKEN cDNA 2810025M15 gene (2810025M15Rik), long non-coding RNA [NR_027984]	2487.92	1747.04	2145.85	2355.79	3024.96	2077.91	4826.05	4585.7	3767.32	2126.94	2486.22	4393.02	0.484162	0.00457782
A_66_P125949	NM_001195544	mm|11qD	Gm12	Mus musculus predicted gene 12 (Gm12), mRNA [NM_001195544]	457.258	282.47	360.923	470.971	440.258	361.482	1029.63	929.207	779.168	366.884	424.237	912.667	0.401991	0.0045792
A_51_P219918	NM_172383	mm|4qD2.1	Tmem125	Mus musculus transmembrane protein 125 (Tmem125), mRNA [NM_172383]	755.225	576.996	836.809	815.488	1177.65	1015.39	1309.72	1583.56	1487.44	723.01	1002.84	1460.24	0.495131	0.00458092
A_66_P104063	BY755591	mm|2qA3		BY755591 RIKEN full-length enriched, lung RCB-0558 LLC cDNA Mus musculus cDNA clone G730006C23 3'. [BY755591]	63.7321	32.6957	19.8499	59.6682	56.6661	94.7288	286.336	403.128	228.919	38.7592	70.3544	306.128	0.126611	0.00459581
A_52_P420504	NM_007392	mm|19qC1	Acta2	Mus musculus actin, alpha 2, smooth muscle, aorta (Acta2), mRNA [NM_007392]	10304.7	12180	7161.69	15444	13243.6	16689.6	24064.1	30672.8	36568.7	9882.12	15125.7	30435.2	0.324693	0.00461937
A_55_P1963227	NM_001204223	mm|6qF3	Clec12b	Mus musculus C-type lectin domain family 12, member B (Clec12b), transcript variant 1, mRNA [NM_001204223]	32.45	23.5158	25.7555	38.9835	34.6497	155.707	92.4271	64.0861	122.337	27.2405	76.4468	92.95	0.293066	0.00462898
A_66_P126913	NM_026481	mm|8qD3	Tppp3	Mus musculus tubulin polymerization-promoting protein family member 3 (Tppp3), mRNA [NM_026481]	33994.3	17394.3	25492.1	30888.6	43625.3	26489.1	74210.4	81821.2	72876.1	25626.9	33667.7	76302.5	0.335859	0.00465912
A_52_P544468	ENSMUST00000179536	mm|5qG2		predicted gene, 21839 [Source:MGI Symbol;Acc:MGI:5434003] [ENSMUST00000179536]	15.8329	17.2649	15.7442	28.6902	12.9753	23.363	29.0788	46.474	34.845	16.2807	21.6762	36.7992	0.442419	0.00466154
A_52_P223127	NM_080451	mm|3qG1	Synpo2	Mus musculus synaptopodin 2 (Synpo2), mRNA [NM_080451]	8.08116	11.3786	10.8511	13.1685	13.1008	22.8533	21.81	27.228	35.7731	10.1036	16.3742	28.2704	0.357393	0.00466783
A_51_P184385	NM_023530	mm|10qB4	Pla2g12b	Mus musculus phospholipase A2, group XIIB (Pla2g12b), mRNA [NM_023530]	9.81903	6.97233	13.1583	9.01863	17.1677	4.90116	26.0992	28.8082	31.2757	9.98323	10.3625	28.7277	0.347512	0.00468786
A_55_P2623115	ENSMUST00000124601	mm|2qC3	Osbpl6	oxysterol binding protein-like 6 [Source:MGI Symbol;Acc:MGI:2139014] [ENSMUST00000124601]	83.4482	70.6966	104.208	76.6296	157.789	100.674	196.552	179.152	158.03	86.1177	111.698	177.911	0.484048	0.00469828
A_66_P122219	NM_001039347	mm|3qF2.2	Kcnd3	Mus musculus potassium voltage-gated channel, Shal-related family, member 3 (Kcnd3), transcript variant 1, mRNA [NM_001039347]	94.0088	69.9353	93.4581	88.4022	133.943	113.892	183.729	233.228	310.067	85.8007	112.079	242.341	0.354049	0.0047092
A_51_P238722	NM_010740	mm|2qG3	Cd93	Mus musculus CD93 antigen (Cd93), mRNA [NM_010740]	20774	29035.5	20753.7	30653.2	29847	22093.3	72521	47962.8	58496.8	23521.1	27531.2	59660.2	0.394251	0.00473175
A_55_P2119772	NM_018732	mm|2qC1.3	Scn3a	Mus musculus sodium channel, voltage-gated, type III, alpha (Scn3a), mRNA [NM_018732]	250.97	558.535	313.744	446.515	524.645	320.19	1260.03	1771.81	1663.1	374.416	430.45	1564.98	0.239247	0.00474099
A_55_P1964965	NM_001033458	mm|5qB2	Gm1673	Mus musculus predicted gene 1673 (Gm1673), mRNA [NM_001033458]	866.645	688.674	593.365	631.063	786.5	835.793	1307.81	1694.46	1594.04	716.228	751.119	1532.1	0.46748	0.00475681
A_55_P2734277	NM_001130513	mm|XqF5	Ace2	Mus musculus angiotensin I converting enzyme (peptidyl-dipeptidase A) 2 (Ace2), transcript variant 1, mRNA [NM_001130513]	320.633	203.154	391.666	359.208	622.345	334.338	901.359	867.268	1078.24	305.151	438.63	948.957	0.321565	0.00476264
A_55_P2797533	NM_178278	mm|10qD2	Caps2	Mus musculus calcyphosphine 2 (Caps2), mRNA [NM_178278]	53.1708	46.2631	75.8951	42.1392	96.5979	77.9947	131.185	151.022	179.832	58.443	72.2439	154.013	0.379468	0.00477005
A_52_P376169	NM_177139	mm|2qC1.1	Lypd6	Mus musculus LY6/PLAUR domain containing 6 (Lypd6), transcript variant 1, mRNA [NM_177139]	15.4551	10.6276	6.89653	15.0254	12.2445	19.4955	39.8586	74.1882	57.7271	10.9931	15.5885	57.2579	0.191992	0.00477061
A_65_P01418	NM_001290313	mm|13qA5	Wnk2	Mus musculus WNK lysine deficient protein kinase 2 (Wnk2), transcript variant 2, mRNA [NM_001290313]	53.3551	59.5678	52.4376	43.8332	62.7183	49.0355	121.723	206.123	242.166	55.1202	51.8623	190.004	0.2901	0.00478047
A_51_P434670	NM_021881	mm|17qA1	Qk	Mus musculus quaking (Qk), transcript variant 3, mRNA [NM_021881]	9242.69	6108.91	8248.56	8706.32	11115.9	8424.97	21416.5	17436.7	16057.3	7866.72	9415.72	18303.5	0.429793	0.0047805
A_55_P2729348	AK030981	mm|11qB3	Dnah9	Mus musculus adult male thymus cDNA, RIKEN full-length enriched library, clone:5830475B19 product:similar to Ciliary dynein heavy chain 9 (Axonemal beta dynein heavy chain 9) [Homo sapiens], full insert sequence. [AK030981]	7.62508	7.59567	10.9429	11.5626	16.5705	24.8103	18.6193	27.0189	29.4248	8.72123	17.6478	25.021	0.348556	0.00479405
A_52_P196161	NM_019535	mm|4qC4	Sh3gl2	Mus musculus SH3-domain GRB2-like 2 (Sh3gl2), mRNA [NM_019535]	17.089	4.68797	14.1927	18.1666	32.7214	45.99	95.2305	122.547	103.892	11.9899	32.2927	107.223	0.111822	0.00479815
A_52_P636880	AK076452	mm|7qF3		Mus musculus 0 day neonate head cDNA, RIKEN full-length enriched library, clone:4833404D11 product:unclassifiable, full insert sequence. [AK076452]	5.48265	4.77616	6.73405	4.3089	8.03036	8.02318	27.2615	34.3305	15.3566	5.66429	6.78748	25.6495	0.220834	0.00480346
A_52_P51671	NM_147219	mm|11qE1	Abca5	Mus musculus ATP-binding cassette, sub-family A (ABC1), member 5 (Abca5), mRNA [NM_147219]	77.9667	56.6538	93.0567	80.3901	133.652	115.731	253.084	196.012	176.423	75.8924	109.924	208.506	0.363982	0.00483577
A_55_P2489004	NM_029053	mm|16qA3	Lrrc74b	Mus musculus leucine rich repeat containing 74B (Lrrc74b), transcript variant 1, mRNA [NM_029053]	314.219	304.943	374.082	325.721	435.59	609.349	612.625	816.866	999.915	331.082	456.887	809.802	0.408843	0.00486105
A_51_P454422	NM_001081017	mm|12qE	Unc79	Mus musculus unc-79 homolog (C. elegans) (Unc79), mRNA [NM_001081017]	10.9663	21.7921	26.8231	35.924	59.9547	37.9409	95.3098	215.679	225.255	19.8605	44.6065	178.748	0.111109	0.00486193
A_55_P2814068	NM_144551	mm|12qA1.1	Trib2	Mus musculus tribbles homolog 2 (Drosophila) (Trib2), mRNA [NM_144551]	18.064	21.1049	19.2688	24.1417	31.7767	39.1157	49.7137	35.366	58.8147	19.4792	31.678	47.9648	0.406115	0.00486283
A_55_P2025721	NM_009619	mm|8qA2	Adam3	Mus musculus a disintegrin and metallopeptidase domain 3 (cyritestin) (Adam3), mRNA [NM_009619]	43.696	25.9831	54.9807	40.0966	77.2071	127.668	205.497	135.172	161.742	41.5533	81.6571	167.47	0.248124	0.00486516
A_55_P2013751	NM_001290720	mm|1qB	Tsga10	Mus musculus testis specific 10 (Tsga10), transcript variant 2, mRNA [NM_001290720]	60.6506	56.2641	52.8354	35.0592	62.0968	92.012	99.266	132.263	160.669	56.5834	63.056	130.733	0.432818	0.00487333
A_55_P2181251	NM_001001982	mm|2qE5	A430105I19Rik	Mus musculus RIKEN cDNA A430105I19 gene (A430105I19Rik), mRNA [NM_001001982]	2933.25	4193.64	3962.11	4731.99	5788.09	6587.9	11828.1	7972.95	8463.62	3696.33	5702.66	9421.56	0.392327	0.00488457
A_52_P153291	NM_145700	mm|9qF1	Ackr4	Mus musculus atypical chemokine receptor 4 (Ackr4), mRNA [NM_145700]	19.1999	56.0388	33.0075	27.4254	63.3746	22.6387	176.527	330.185	324.622	36.0821	37.8129	277.112	0.130208	0.00488792
A_30_P01027464	chr17:15100982-15115630_R	mm|17qA2		lincRNA:chr17:15100982-15115630 reverse strand	41.7301	29.8938	53.7568	31.4001	82.3562	34.1306	100.907	138.174	132.328	41.7935	49.2956	123.803	0.337582	0.00490492
A_55_P2599798	NM_001033247	mm|16qB4	Cfap44	Mus musculus cilia and flagella associated protein 44 (Cfap44), mRNA [NM_001033247]	64.65	72.4998	77.1361	41.4837	76.3233	237.197	124.069	139.398	184.858	71.4286	118.335	149.441	0.477971	0.00491525
A_55_P2745129	NM_178143	mm|4qC6	Prkaa2	Mus musculus protein kinase, AMP-activated, alpha 2 catalytic subunit (Prkaa2), mRNA [NM_178143]	38.1317	33.7941	24.4396	45.0488	30.4828	45.4449	72.6816	66.7668	86.9557	32.1218	40.3255	75.4681	0.425634	0.00493194
A_55_P2007022	NM_011925	mm|8qC2	Adgre5	Mus musculus adhesion G protein-coupled receptor E5 (Adgre5), transcript variant 1, mRNA [NM_011925]	26305.2	24720.1	30166.9	30232.9	35680.7	37071.7	60137	61148.1	60984.4	27064	34328.4	60756.5	0.445451	0.00493474
A_51_P460643	NM_001079869	mm|11qD	Hoxb3	Mus musculus homeobox B3 (Hoxb3), transcript variant 1, mRNA [NM_001079869]	68.3545	102.644	58.1845	60.8286	71.1241	115.801	208.992	183.099	197.557	76.3944	82.5845	196.549	0.388678	0.00493568
A_51_P413130	NM_010858	mm|11qE1	Myl4	Mus musculus myosin, light polypeptide 4 (Myl4), mRNA [NM_010858]	792.802	333.012	429.714	336.808	507.511	265.351	2895.5	7958.16	9339.52	518.509	369.89	6731.06	0.0770323	0.00493832
A_51_P363338	NM_008858	mm|12qB3	Prkd1	Mus musculus protein kinase D1 (Prkd1), mRNA [NM_008858]	269.676	285.484	321.305	330.238	348.5	402.036	732.746	489.96	587.789	292.155	360.258	603.498	0.484102	0.00494731
A_52_P167249	NM_013758	mm|19qD2	Add3	Mus musculus adducin 3 (gamma) (Add3), transcript variant 2, mRNA [NM_013758]	1298.14	1246.41	1587.51	1559.61	2065.79	1443.25	3277.15	2304.68	2950.74	1377.35	1689.55	2844.19	0.484268	0.00496019
A_51_P497661	NM_021320	mm|10qC2	Ntn4	Mus musculus netrin 4 (Ntn4), mRNA [NM_021320]	112.29	93.6943	131.093	86.3662	187.13	151.622	360.242	249.798	237.866	112.359	141.706	282.636	0.397541	0.0049684
A_51_P283473	NM_026271	mm|2qE3	Fibin	Mus musculus fin bud initiation factor homolog (zebrafish) (Fibin), mRNA [NM_026271]	3983.84	2421.04	2774.76	2292.99	5767.95	2568.81	13149.2	7897.58	9141.27	3059.88	3543.25	10062.7	0.304082	0.00497762
A_66_P106627	NM_001195672	mm|10qA1	Ccdc170	Mus musculus coiled-coil domain containing 170 (Ccdc170), mRNA [NM_001195672]	30.1088	43.127	38.7613	13.5248	68.5153	85.5411	75.5088	75.1998	101.181	37.3324	55.8604	83.9633	0.444627	0.00499078
A_55_P2059765	NM_010426	mm|8qE1	Foxf1	Mus musculus forkhead box F1 (Foxf1), mRNA [NM_010426]	10063.1	6275.66	7030.63	12314.4	19693.8	9682.1	47261.8	26360.2	24509.4	7789.79	13896.7	32710.5	0.238144	0.00499431
A_51_P363642	NM_138581	mm|15qE1	1700088E04Rik	Mus musculus RIKEN cDNA 1700088E04 gene (1700088E04Rik), mRNA [NM_138581]	860.497	529.62	822.788	585.592	1136.46	1008.21	1739.25	1659.14	1884.18	737.635	910.088	1760.86	0.418906	0.00499989
A_51_P167746	NM_001001326	mm|7qE3	St5	Mus musculus suppression of tumorigenicity 5 (St5), transcript variant 1, mRNA [NM_001001326]	95.3009	86.9535	83.9061	85.7816	101.757	216.843	143.087	202.091	212.302	88.7202	134.794	185.827	0.477435	0.00501159
A_51_P172085	NM_008113	mm|17qA3.3	Arhgdig	Mus musculus Rho GDP dissociation inhibitor (GDI) gamma (Arhgdig), mRNA [NM_008113]	1488.61	932.139	1271.97	885.885	1781.22	1685.94	2487.94	3074.63	2996.69	1230.91	1451.02	2853.09	0.431429	0.00502074
A_55_P1978962	NM_023055	mm|17qA3.3	Slc9a3r2	Mus musculus solute carrier family 9 (sodium/hydrogen exchanger), member 3 regulator 2 (Slc9a3r2), transcript variant A, mRNA [NM_023055]	8702.49	5728.84	7527.16	8328.56	11795.8	10819.4	20030.2	15353.9	15378.4	7319.5	10314.6	16920.9	0.432572	0.00502365
A_66_P118868	NM_001194940	mm|8qA4	Dlc1	Mus musculus deleted in liver cancer 1 (Dlc1), transcript variant 1, mRNA [NM_001194940]	1027.81	1721.95	1385.39	1430.12	2261.24	1995.07	3014.42	3215.12	3614.23	1378.38	1895.48	3281.26	0.420077	0.00504221
A_55_P2774726	NM_175260	mm|11qB3	Myh10	Mus musculus myosin, heavy polypeptide 10, non-muscle (Myh10), mRNA [NM_175260]	4093.11	6776.53	4931.1	4937.78	6517.22	4903.33	13408.2	12635.5	11161.2	5266.92	5452.78	12401.6	0.424695	0.00504437
A_52_P599317	NM_001077202	mm|XqA5	Hs6st2	Mus musculus heparan sulfate 6-O-sulfotransferase 2 (Hs6st2), transcript variant 1, mRNA [NM_001077202]	67.0654	49.6497	83.9459	70.3464	142.238	72.252	146.579	177.235	161.335	66.887	94.9456	161.716	0.413607	0.00505316
A_55_P2738728	NM_001168693	mm|15qF1	Endou	Mus musculus endonuclease, polyU-specific (Endou), transcript variant 2, mRNA [NM_001168693]	356.503	598.042	354.482	413.778	641.577	599.323	1054.77	1412.96	1312.82	436.342	551.559	1260.18	0.346253	0.0050561
A_55_P2070303	NM_199312	mm|2qH4	BC051628	Mus musculus cDNA sequence BC051628 (BC051628), mRNA [NM_199312]	18.8689	13.1307	11.4077	23.2516	17.3661	44.1914	34.0578	37.2951	48.7329	14.4691	28.2697	40.0286	0.361468	0.00506791
A_66_P134422	NM_001252070	mm|1qC1.1	Dnah7a	Mus musculus dynein, axonemal, heavy chain 7A (Dnah7a), mRNA [NM_001252070]	45.0549	38.2235	44.9534	31.397	62.6545	73.7599	110.185	71.9822	96.1323	42.7439	55.9371	92.7665	0.460769	0.00508027
A_55_P2161455	NM_001167705	mm|12qE	Serpina3a	Mus musculus serine (or cysteine) peptidase inhibitor, clade A, member 3A (Serpina3a), transcript variant 1, mRNA [NM_001167705]	12.8722	4.10035	5.93177	13.4622	15.2977	5.0512	78.7733	78.1167	41.0358	7.63478	11.2704	65.9753	0.115722	0.00508231
A_55_P1956647	NM_177386	mm|2qA1	Sfmbt2	Mus musculus Scm-like with four mbt domains 2 (Sfmbt2), transcript variant 1, mRNA [NM_177386]	51.8135	41.6553	61.9899	51.3326	52.6369	38.0507	141.526	102.199	151.692	51.8195	47.3401	131.806	0.393151	0.00509373
A_55_P2016421	XM_006516154	mm|12qB3	Nova1	PREDICTED: Mus musculus neuro-oncological ventral antigen 1 (Nova1), transcript variant X6, mRNA [XM_006516154]	11.3404	18.8845	13.2812	15.4183	15.8413	42.0449	47.4543	32.5058	43.2487	14.502	24.4348	41.0696	0.353109	0.00509746
A_55_P2069818	NM_009158	mm|5qE5	Mapk10	Mus musculus mitogen-activated protein kinase 10 (Mapk10), transcript variant 1, mRNA [NM_009158]	40.6489	12.0542	31.1098	22.3347	36.1168	4.88884	206.267	502.61	620.227	27.9376	21.1134	443.035	0.0630597	0.00510234
A_55_P1970110	NAP059807-1	mm|14qA1			16.7855	35.4339	20.1779	12.2712	48.5523	20.1467	81.7265	88.703	124.084	24.1324	26.9901	98.1712	0.24582	0.00510259
A_55_P1979191	NM_001017433	mm|10qB4	Tbata	Mus musculus thymus, brain and testes associated (Tbata), transcript variant 1, mRNA [NM_001017433]	73.0613	78.0342	93.4228	78.748	96.2793	93.5241	150.901	243.475	199.218	81.5061	89.5171	197.865	0.411928	0.00510601
A_51_P425401	NM_175214	mm|13qB1	Kif27	Mus musculus kinesin family member 27 (Kif27), mRNA [NM_175214]	57.8785	33.3871	33.6822	35.3712	38.4151	83.1687	125.125	104.208	135.136	41.6493	52.3183	121.49	0.342822	0.00510873
A_52_P200059	NM_001163559	mm|10qD1	Lrriq1	Mus musculus leucine-rich repeats and IQ motif containing 1 (Lrriq1), transcript variant 1, mRNA [NM_001163559]	9.72747	12.597	6.68177	9.20202	7.16698	24.1639	26.7372	42.6492	45.3608	9.66873	13.511	38.249	0.252784	0.00511615
A_55_P2158821	NM_001270646	mm|18qB2	Prob1	Mus musculus proline rich basic protein 1 (Prob1), mRNA [NM_001270646]	9.27571	7.45299	6.72299	20.173	17.4964	116.01	20.2414	22.6667	38.2241	7.81723	51.2264	27.0441	0.289055	0.00511654
A_66_P128298	NM_001029937	mm|11qA1	Sec14l3	Mus musculus SEC14-like 3 (S. cerevisiae) (Sec14l3), mRNA [NM_001029937]	5291.32	3072.47	5942.96	4787.13	8730.02	5638.4	13567.1	16790.3	19750.9	4768.92	6385.19	16702.8	0.285517	0.00514893
A_55_P2924241	NM_001289741	mm|6qB3	Mturn	Mus musculus maturin, neural progenitor differentiation regulator homolog (Xenopus) (Mturn), transcript variant 2, mRNA [NM_001289741]	109.227	85.3915	120.876	70.6169	175.514	125.905	253.606	215.737	189.454	105.165	124.012	219.599	0.478895	0.0051611
A_55_P2107045	NM_010858	mm|11qE1	Myl4	Mus musculus myosin, light polypeptide 4 (Myl4), mRNA [NM_010858]	3476.11	1341.37	1655.39	1262.9	2188.34	913.456	13003.8	37813.3	42572.3	2157.62	1454.9	31129.8	0.0693104	0.00516465
A_52_P306351	NM_001177850	mm|4qA1	Asph	Mus musculus aspartate-beta-hydroxylase (Asph), transcript variant 4, mRNA [NM_001177850]	756.705	946.238	898.654	630.324	1041.9	873.835	1415.51	1797.18	2023.93	867.199	848.685	1745.54	0.496808	0.00516725
A_52_P520375	NM_175256	mm|16qB3	Heg1	Mus musculus HEG homolog 1 (zebrafish) (Heg1), mRNA [NM_175256]	520.495	621.104	442.993	593.439	670.881	719.235	1320.1	939.388	1175.7	528.197	661.185	1145.06	0.461283	0.00519247
A_66_P128264	NM_001164374	mm|10qB4	Gm17455	Mus musculus predicted gene, 17455 (Gm17455), mRNA [NM_001164374]	10.643	10.6352	12.0311	57.0482	50.9695	63.9507	22.9093	41.3285	42.0336	11.1031	57.3228	35.4238	0.313436	0.00525041
A_66_P138790	NM_175459	mm|19qC1	Glis3	Mus musculus GLIS family zinc finger 3 (Glis3), transcript variant 1, mRNA [NM_175459]	11.2355	6.99194	6.35825	9.97576	13.4098	15.181	19.7057	24.0225	22.9901	8.19523	12.8555	22.2394	0.3685	0.00525652
A_52_P517174	ENSMUST00000170536	mm|5qF		WD repeat domain 66 [Source:MGI Symbol;Acc:MGI:1918495] [ENSMUST00000170536]	27.9688	20.8268	34.9094	31.5292	46.8657	149.929	72.1531	60.9294	83.1138	27.9017	76.1079	72.0655	0.387171	0.00526152
A_52_P639223	NM_009738	mm|3qE3	Bche	Mus musculus butyrylcholinesterase (Bche), mRNA [NM_009738]	33.1439	20.4052	35.8821	33.7576	39.1595	61.3549	74.5369	105.965	89.1661	29.8104	44.7573	89.8892	0.331635	0.00527557
A_55_P2723826	NR_028123	mm|9qE3.3	1600029I14Rik	Mus musculus RIKEN cDNA 1600029I14 gene (1600029I14Rik), long non-coding RNA [NR_028123]	2166.23	1488.12	2307.23	1443.59	2947.24	2834.07	4088.42	5686.45	5326.66	1987.19	2408.3	5033.84	0.394767	0.00528112
A_55_P2727374	AK008767	mm|13qA3.3	2210022D18Rik	Mus musculus adult male stomach cDNA, RIKEN full-length enriched library, clone:2210022D18 product:unclassifiable, full insert sequence. [AK008767]	4.81963	8.39614	5.87419	10.9434	7.29209	17.0688	52.7173	53.3859	55.3761	6.36332	11.7681	53.8264	0.118219	0.00529382
A_55_P2766013	NM_013823	mm|5qG3	Kl	Mus musculus klotho (Kl), mRNA [NM_013823]	4.84157	4.16246	6.01613	3.98101	7.11949	4.55493	10.556	16.0122	18.1521	5.00672	5.21848	14.9068	0.335869	0.00530973
A_52_P627068	NM_170593	mm|2qE5	Disp2	Mus musculus dispatched homolog 2 (Drosophila) (Disp2), mRNA [NM_170593]	136.138	76.9349	77.3858	567.607	184.481	109.762	1138.39	417.326	569.237	96.8197	287.283	708.316	0.13669	0.00531376
A_51_P140690	NM_009133	mm|2qH4	Stmn3	Mus musculus stathmin-like 3 (Stmn3), mRNA [NM_009133]	5.52123	4.80493	6.69488	8.5518	15.5151	5.17735	20.413	12.9747	25.5077	5.67368	9.7481	19.6318	0.289004	0.0053624
A_52_P257705	NM_028672	mm|11qA3.2	Fam161a	Mus musculus family with sequence similarity 161, member A (Fam161a), mRNA [NM_028672]	251.278	185.109	258.674	167.225	271.434	574.075	433.783	602.635	490.073	231.687	337.578	508.83	0.455333	0.00538096
A_30_P01023660	chr3:85589154-85621215_R	mm|3qF1		lincRNA:chr3:85589154-85621215 reverse strand	5.39398	8.55687	7.0573	4.26083	21.6343	8.77005	26.321	16.5422	18.2952	7.00272	11.5551	20.3861	0.343505	0.00539628
A_55_P2134218	NM_001290521	mm|4qB3	Wdr31	Mus musculus WD repeat domain 31 (Wdr31), transcript variant 1, mRNA [NM_001290521]	47.5683	66.3014	57.9659	49.6472	106.433	45.0027	113.837	188.236	150.345	57.2786	67.0277	150.806	0.379816	0.00539802
A_55_P1976067	XR_865273	mm|11qA3.2	Gm12059	PREDICTED: Mus musculus predicted gene 12059 (Gm12059), transcript variant X1, misc_RNA [XR_865273]	21.1887	28.1206	22.7005	15.5583	23.2933	22.9872	53.9322	47.4348	75.1715	24.0033	20.6129	58.8462	0.407898	0.00540148
A_52_P77155	NM_018803	mm|15qE3	Syt10	Mus musculus synaptotagmin X (Syt10), mRNA [NM_018803]	8.95718	6.71923	14.7455	11.0922	23.4041	35.9346	31.2665	41.9126	45.1829	10.1406	23.477	39.454	0.257024	0.0054057
A_51_P255657	NM_001291292	mm|8qC3	2210011C24Rik	Mus musculus RIKEN cDNA 2210011C24 gene (2210011C24Rik), mRNA [NM_001291292]	1406.49	1328.5	2152.46	1253.11	2792.4	1766.69	3486.41	3983.73	3838.82	1629.15	1937.4	3769.65	0.432176	0.00541497
A_55_P2737124	NM_023868	mm|13qA1	Ryr2	Mus musculus ryanodine receptor 2, cardiac (Ryr2), mRNA [NM_023868]	19.6515	34.2687	34.6883	18.3658	18.7514	102.423	116.796	190.641	323.786	29.5362	46.5134	210.408	0.140376	0.00541802
A_52_P231428	NM_001081351	mm|6qA3.1	Cped1	Mus musculus cadherin-like and PC-esterase domain containing 1 (Cped1), mRNA [NM_001081351]	146.76	221.167	150.06	169.872	214.338	239.259	416.652	336.134	393.135	172.662	207.823	381.974	0.452027	0.00543527
A_55_P2744181	NM_027526	mm|6qF1	Rasgef1a	Mus musculus RasGEF domain family, member 1A (Rasgef1a), mRNA [NM_027526]	2198.35	1607.57	2656.18	2460.39	2815.42	4036.84	5232.51	4719.03	4587.49	2154.04	3104.22	4846.35	0.444466	0.00543637
A_52_P287313	NM_001145637	mm|4qD1	Gm1661	Mus musculus predicted gene 1661 (Gm1661), transcript variant 1, mRNA [NM_001145637]	72.7613	58.7582	59.2257	32.5839	107.734	115.038	105.345	153.551	142.357	63.5817	85.1188	133.751	0.475374	0.00545552
A_51_P218910	NM_001289740	mm|6qB3	Mturn	Mus musculus maturin, neural progenitor differentiation regulator homolog (Xenopus) (Mturn), transcript variant 1, mRNA [NM_001289740]	194.941	186.207	229.13	95.1977	292.753	257.715	595.801	378.7	427.001	203.426	215.222	467.167	0.435446	0.00545593
A_55_P2743725	NM_025557	mm|1qH3	Pcp4l1	Mus musculus Purkinje cell protein 4-like 1 (Pcp4l1), mRNA [NM_025557]	312.392	273.187	371.79	262.322	418.332	298.424	577.171	821.569	873.525	319.123	326.36	757.422	0.421328	0.00548333
A_55_P2075814	NM_177066	mm|3qH4	Tnni3k	Mus musculus TNNI3 interacting kinase (Tnni3k), mRNA [NM_177066]	20.3582	4.69086	12.5835	18.2369	16.0636	11.3369	106.021	214.779	294.514	12.5442	15.2125	205.105	0.0611598	0.00548721
A_51_P260312	NM_172753	mm|8qB3.3	Csgalnact1	Mus musculus chondroitin sulfate N-acetylgalactosaminyltransferase 1 (Csgalnact1), transcript variant 2, mRNA [NM_172753]	615.487	739.871	500.228	663.108	742.075	700.658	1445.89	1141.25	1220.6	618.529	701.947	1269.25	0.48732	0.00548829
A_55_P2111100	NM_147104	mm|7qE3	Olfr550	Mus musculus olfactory receptor 550 (Olfr550), mRNA [NM_147104]	44.5794	55.2257	67.1394	58.9284	74.2378	98.9053	161.082	109.039	135.734	55.6482	77.3572	135.285	0.41134	0.00554051
A_55_P2734167	NM_173378	mm|1qH5	Trp53bp2	Mus musculus transformation related protein 53 binding protein 2 (Trp53bp2), mRNA [NM_173378]	2264.56	2436.21	2618.18	2529.54	2918.8	3770.4	3935.7	5760.14	5833.25	2439.65	3072.91	5176.36	0.471306	0.00555103
A_51_P360077	NM_175414	mm|6qF3	Tspan9	Mus musculus tetraspanin 9 (Tspan9), mRNA [NM_175414]	63.7961	61.1695	41.7182	80.1564	53.8927	52.1324	138.675	135.376	108.965	55.5613	62.0605	127.672	0.435188	0.00557902
A_55_P2522615	XM_006511392	mm|9qE3.3	Cep70	PREDICTED: Mus musculus centrosomal protein 70 (Cep70), transcript variant X10, mRNA [XM_006511392]	17.1028	26.9164	23.5657	20.3371	33.7812	52.3781	52.1625	44.4839	57.6075	22.5283	35.4988	51.418	0.43814	0.00558742
A_55_P2097372	NM_175030	mm|4qD1	Tctex1d4	Mus musculus Tctex1 domain containing 4 (Tctex1d4), mRNA [NM_175030]	805.152	558.492	742.462	526.462	1283.41	691.99	1313.74	1912.26	1744.27	702.035	833.952	1656.76	0.423741	0.00561521
A_51_P358012	NM_009253	mm|12qE	Serpina3m	Mus musculus serine (or cysteine) peptidase inhibitor, clade A, member 3M (Serpina3m), mRNA [NM_009253]	738.61	466.564	584.546	975.398	697.746	891.552	1243.14	1890.29	1593.81	596.573	854.899	1575.75	0.378598	0.00564265
A_55_P2109257	NM_028995	mm|4qD3	Nipal3	Mus musculus NIPA-like domain containing 3 (Nipal3), mRNA [NM_028995]	2763.79	1776.63	2893.39	2725.64	3559.62	2792.18	6930.77	5458.96	5968.62	2477.94	3025.81	6119.45	0.404928	0.00564868
A_51_P413111	ENSMUST00000029355	mm|3qE1	Ppm1l	protein phosphatase 1 (formerly 2C)-like [Source:MGI Symbol;Acc:MGI:2139740] [ENSMUST00000029355]	1097	899.566	1343.82	1111.28	1694.43	1537.3	2558.35	2003.26	2372.82	1113.46	1447.67	2311.48	0.481709	0.00566166
A_52_P24980	ENSMUST00000168080	mm|10qC2		cilia and flagella associated protein 54 [Source:MGI Symbol;Acc:MGI:1922208] [ENSMUST00000168080]	98.2581	132.717	85.2742	134.931	126.686	224.703	209.887	247.306	290.847	105.417	162.107	249.347	0.422771	0.00567384
A_52_P456448	NM_001162979	mm|7qE1	Ccdc81	Mus musculus coiled-coil domain containing 81 (Ccdc81), mRNA [NM_001162979]	132.918	82.8651	144.652	95.8174	204.973	171.176	311.698	325.014	443.577	120.145	157.322	360.096	0.333647	0.00567719
A_66_P120707	NM_175367	mm|12qD3	Ston2	Mus musculus stonin 2 (Ston2), mRNA [NM_175367]	17.8905	26.7115	18.3007	12.8481	23.3459	27.0753	43.7062	39.9815	47.0365	20.9676	21.0898	43.5747	0.481186	0.00568051
A_51_P307741	NM_009827	mm|5qC1	Cckar	Mus musculus cholecystokinin A receptor (Cckar), mRNA [NM_009827]	650.085	261.495	518.564	476.219	945.329	634.254	1850.6	2266.2	1972.38	476.715	685.268	2029.73	0.234866	0.00568446
A_52_P617636	NM_010636	mm|14qE2.3	Klf12	Mus musculus Kruppel-like factor 12 (Klf12), mRNA [NM_010636]	65.0493	103.547	76.1499	86.0034	105.85	101.404	193.601	183.889	268.125	81.5822	97.7525	215.205	0.379091	0.00569269
A_55_P2715610	ENSMUST00000159020	mm|10qB4	Srgn	serglycin [Source:MGI Symbol;Acc:MGI:97756] [ENSMUST00000159020]	181.086	185.63	158.603	210.358	230.771	212.938	447.018	288.681	402.764	175.107	218.023	379.488	0.461428	0.00570035
A_55_P2014755	NM_001110796	mm|5qA1	Pclo	Mus musculus piccolo (presynaptic cytomatrix protein) (Pclo), transcript variant 2, mRNA [NM_001110796]	44.3199	75.8135	58.232	68.6771	65.6831	88.1177	131.263	181.132	190.876	59.4551	74.1593	167.757	0.354413	0.00570814
A_52_P29610	NM_015767	mm|4qA3	Ttpa	Mus musculus tocopherol (alpha) transfer protein (Ttpa), mRNA [NM_015767]	41.4404	24.8249	33.5775	29.8197	34.7806	36.5282	92.989	80.5326	70.5791	33.2809	33.7095	81.3669	0.409023	0.00572785
A_52_P1135722	NM_001195681	mm|9qA5.3	Gm684	Mus musculus predicted gene 684 (Gm684), mRNA [NM_001195681]	18.3083	19.3421	20.9623	10.4892	32.1427	17.6347	41.406	66.7588	84.4465	19.5376	20.0889	64.2038	0.304306	0.00573753
A_52_P440709	NM_023868	mm|13qA1	Ryr2	Mus musculus ryanodine receptor 2, cardiac (Ryr2), mRNA [NM_023868]	11.4409	16.4977	27.6305	7.11033	19.7186	33.0888	83.5435	161.069	236.048	18.523	19.9726	160.22	0.11561	0.00574103
A_55_P2797285	NM_028938	mm|3qH4	Lrriq3	Mus musculus leucine-rich repeats and IQ motif containing 3 (Lrriq3), mRNA [NM_028938]	5.02551	8.58211	6.29613	7.46938	7.39172	4.7037	14.4127	19.2133	16.8412	6.63458	6.5216	16.8224	0.39439	0.00574554
A_55_P2735470	NM_011204	mm|5qE5	Ptpn13	Mus musculus protein tyrosine phosphatase, non-receptor type 13 (Ptpn13), mRNA [NM_011204]	103.747	80.28	89.7892	82.0177	105.251	109.293	225.61	159.838	169.185	91.272	98.854	184.878	0.493688	0.00575402
A_52_P13389	NM_026793	mm|10qA1	Myct1	Mus musculus myc target 1 (Myct1), mRNA [NM_026793]	967.309	1489.68	1329.32	880.746	2343.29	1668.41	2744.52	4650.58	4094.39	1262.1	1630.81	3829.83	0.329546	0.00576222
A_52_P319137	NM_027053	mm|7qE3	Lrrc51	Mus musculus leucine rich repeat containing 51 (Lrrc51), transcript variant 1, mRNA [NM_027053]	288.186	194.477	262.337	208.326	347.056	262.316	455.213	580.794	602.911	248.333	272.566	546.306	0.454568	0.00577667
A_65_P18950	NM_001254953	mm|17qB3	Ankrd66	Mus musculus ankyrin repeat domain 66 (Ankrd66), mRNA [NM_001254953]	531.27	456.578	558.088	448.916	622.506	950.403	832.371	1040.04	1227.44	515.312	673.942	1033.29	0.498712	0.00577773
A_55_P2732021	NM_198052	mm|5qF	Tbx3	Mus musculus T-box 3 (Tbx3), transcript variant 2, mRNA [NM_198052]	1477.67	1051.8	1400.06	1560.19	2700.35	2254.02	4960.8	4752.28	4839.81	1309.84	2171.52	4850.97	0.270017	0.0057807
A_52_P367760	NM_138304	mm|9qB	Calml4	Mus musculus calmodulin-like 4 (Calml4), transcript variant 1, mRNA [NM_138304]	447.298	533.957	570.552	350.233	721.876	451.245	882.587	1238.62	1340.2	517.269	507.785	1153.8	0.448317	0.00578909
A_52_P578581	NM_170599	mm|16qB4	Igsf11	Mus musculus immunoglobulin superfamily, member 11 (Igsf11), mRNA [NM_170599]	4.59596	5.17127	5.8263	3.75231	6.90632	4.3146	10.6016	19.9714	15.4519	5.19784	4.99108	15.3416	0.338806	0.00580162
A_66_P108424	NM_001013771	mm|1qC1.3	Gm973	Mus musculus predicted gene 973 (Gm973), mRNA [NM_001013771]	40.9769	45.7128	62.7585	32.2897	92.173	73.6484	98.3895	125.925	103.392	49.8161	66.037	109.235	0.456043	0.00582514
A_66_P109215	NM_177117	mm|9qF3	Dlec1	Mus musculus deleted in lung and esophageal cancer 1 (Dlec1), mRNA [NM_177117]	28.6615	17.0893	30.0863	29.512	38.6508	51.791	61.1998	72.7933	81.3274	25.279	39.9846	71.7735	0.352206	0.0058328
A_66_P118076	NM_001082962	mm|7qC	Snrpn	Mus musculus small nuclear ribonucleoprotein N (Snrpn), transcript variant 3, mRNA [NM_001082962]	513.058	721.572	648.4	553.878	808.062	708.082	1185.15	1178.82	1563.87	627.677	690.007	1309.28	0.479407	0.00584103
A_51_P309920	NM_001001309	mm|2qA1	Itga8	Mus musculus integrin alpha 8 (Itga8), mRNA [NM_001001309]	3406.08	5726.49	4381.72	3560.71	6391.29	4620.64	12065.7	9893.58	9944.39	4504.76	4857.55	10634.6	0.423597	0.00584359
A_55_P2629325	NM_027287	mm|3qH3	Dnajb4	Mus musculus DnaJ (Hsp40) homolog, subfamily B, member 4 (Dnajb4), transcript variant 1, mRNA [NM_027287]	468.855	379.153	299.742	439.937	432.922	479.919	828.394	812.5	715.647	382.583	450.926	785.514	0.487048	0.00587504
A_55_P2498533	NM_025506	mm|3qF2.1	Riiad1	Mus musculus regulatory subunit of type II PKA R-subunit (RIIa) domain containing 1 (Riiad1), mRNA [NM_025506]	4567.48	3005.64	3617.03	2410.97	4861.93	4628.94	6737.75	8125.53	8288.43	3730.05	3967.28	7717.24	0.48334	0.00589066
A_52_P307961	NM_147219	mm|11qE1	Abca5	Mus musculus ATP-binding cassette, sub-family A (ABC1), member 5 (Abca5), mRNA [NM_147219]	351.271	346.174	520.166	413.588	690.268	485.503	1198.93	897.401	870.193	405.871	529.786	988.841	0.410451	0.00589209
A_52_P37123	NM_021409	mm|2qH3	Pard6b	Mus musculus par-6 family cell polarity regulator beta (Pard6b), mRNA [NM_021409]	1109.85	1100.55	1623.12	1360.31	2067.88	1233.54	2828.18	2373.28	2764.66	1277.84	1553.91	2655.37	0.481227	0.0059038
A_52_P1149257	NR_030683	mm|2qE5	Gm14207	Mus musculus predicted gene 14207 (Gm14207), long non-coding RNA [NR_030683]	158.131	266.96	211	215.844	263.702	276.434	445.836	490.265	539.693	212.031	251.993	491.932	0.431016	0.00591131
A_55_P2807969	NM_007528	mm|11qB3	Bcl6b	Mus musculus B cell CLL/lymphoma 6, member B (Bcl6b), mRNA [NM_007528]	1519.79	2368.76	1685.75	2171.43	5208.97	5401.94	4127.55	3543.41	4180.58	1858.1	4260.78	3950.51	0.470345	0.00592276
A_55_P2075070	NM_053190	mm|9qA3	S1pr5	Mus musculus sphingosine-1-phosphate receptor 5 (S1pr5), mRNA [NM_053190]	63.2165	85.804	131.467	128.375	109.776	115.327	262.431	315.368	373.231	93.4957	117.826	317.01	0.29493	0.00594241
A_30_P01020702	chr13:21860993-21862345_F	mm|13qA3.1		lincRNA:chr13:21860993-21862345 forward strand	9.69277	4.04462	5.91474	3.97471	16.8301	11.1053	22.9381	42.3878	40.2724	6.55071	10.6367	35.1994	0.186103	0.00594626
A_55_P2489994	NM_001146299	mm|18qB3	Sh3rf2	Mus musculus SH3 domain containing ring finger 2 (Sh3rf2), transcript variant 1, mRNA [NM_001146299]	247.143	330.685	507.161	302.041	648.983	535.901	978.302	1280.32	1183.88	361.663	495.642	1147.5	0.315174	0.00594681
A_52_P669922	NM_032541	mm|7qB1	Hamp	Mus musculus hepcidin antimicrobial peptide (Hamp), mRNA [NM_032541]	28.6872	4.33667	17.4745	4.04106	6.95851	4.76776	215.314	537.82	515.424	16.8328	5.25578	422.853	0.0398077	0.00597348
A_55_P2727429	NM_011797	mm|3qF2.1	Car14	Mus musculus carbonic anhydrase 14 (Car14), mRNA [NM_011797]	34.2425	11.4468	18.2284	20.8481	34.6964	48.9633	140.193	99.0152	107.741	21.3059	34.8359	115.65	0.184228	0.00597401
A_55_P2034300	NM_001168256	mm|6qE3	Tmem40	Mus musculus transmembrane protein 40 (Tmem40), transcript variant 1, mRNA [NM_001168256]	303.012	178.969	258.08	222.731	354.066	239.488	520.483	654.933	632.723	246.687	272.095	602.713	0.409294	0.0060162
A_66_P124858	NM_001024474	mm|13qA5	Diras2	Mus musculus DIRAS family, GTP-binding RAS-like 2 (Diras2), mRNA [NM_001024474]	807.869	594.642	838.729	586.226	1033.55	1219.9	1302.39	1620.02	1718.5	747.08	946.562	1546.97	0.48293	0.00601979
A_52_P479522	NM_028450	mm|1qC1.1	Gulp1	Mus musculus GULP, engulfment adaptor PTB domain containing 1 (Gulp1), mRNA [NM_028450]	106.97	145.613	86.0091	96.3981	122.774	115.513	240.684	273.12	250.207	112.864	111.562	254.67	0.443178	0.00602155
A_66_P115477	BY368588	mm|4qD1		BY368588 RIKEN full-length enriched, 6 days neonate spleen Mus musculus cDNA clone F430110D21 3', mRNA sequence [BY368588]	14.8196	4.75047	6.76043	4.19618	11.4774	9.17804	44.4184	55.5401	45.9958	8.77685	8.28387	48.6515	0.180403	0.00602648
A_55_P2346639	NM_001029937	mm|11qA1	Sec14l3	Mus musculus SEC14-like 3 (S. cerevisiae) (Sec14l3), mRNA [NM_001029937]	26927.2	12632.1	24542.4	26463.9	35970.5	23854.7	66014.9	84898.9	80785.9	21367.2	28763	77233.2	0.276659	0.00602691
A_55_P2931015	NM_199238	mm|2qF1	Sema6d	Mus musculus sema domain, transmembrane domain (TM), and cytoplasmic domain, (semaphorin) 6D (Sema6d), transcript variant 2, mRNA [NM_199238]	23.7152	45.7868	31.0239	31.6057	48.4371	95.7195	83.6669	113.903	118.406	33.5086	58.5874	105.326	0.318143	0.00603573
A_66_P111638	XM_011247292	mm|19qC3	Hpse2	PREDICTED: Mus musculus heparanase 2 (Hpse2), transcript variant X2, mRNA [XM_011247292]	56.8512	41.1264	46.7048	35.9549	56.9976	39.74	85.7913	97.2898	122.433	48.2274	44.2308	101.838	0.47357	0.00604912
A_55_P2052048	NM_028300	mm|9qA5.3	Pih1d2	Mus musculus PIH1 domain containing 2 (Pih1d2), mRNA [NM_028300]	216.329	147.375	219.962	133.518	314.215	197.074	376.521	508.732	447.157	194.555	214.936	444.137	0.438053	0.0060588
A_52_P490012	S66283	mm|12qC3	Sptb	Spnb-1=beta-spectrin [mice, reticulocyte, mRNA, 8126 nt]. [S66283]	5.43762	4.29107	6.38094	4.51174	7.61395	10.2964	25.9393	13.2617	16.4942	5.36988	7.47402	18.565	0.289247	0.00606567
A_52_P356204	NM_181547	mm|2qC2	Nostrin	Mus musculus nitric oxide synthase trafficker (Nostrin), mRNA [NM_181547]	819.222	638.698	823.541	993.416	1215.61	1097.75	2420.25	1476.6	1735.51	760.487	1102.26	1877.45	0.405063	0.00611103
A_55_P2489204	NM_029195	mm|5qA3	Ccdc146	Mus musculus coiled-coil domain containing 146 (Ccdc146), mRNA [NM_029195]	335.83	196.208	337.74	203.051	466.492	406.544	682.816	913.799	884.16	289.926	358.696	826.925	0.350607	0.00612812
A_55_P2420814	AK047704	mm|4qC6	C030014L02	Mus musculus adult male corpus striatum cDNA, RIKEN full-length enriched library, clone:C030014L02 product:unclassifiable, full insert sequence. [AK047704]	28.4818	44.577	45.4326	43.9674	62.2959	79.1647	158.845	94.9107	114.417	39.4971	61.8093	122.724	0.321836	0.00615054
A_51_P135389	NM_025749	mm|18qD1	Zfp474	Mus musculus zinc finger protein 474 (Zfp474), mRNA [NM_025749]	325.105	206.486	304.61	174.053	431.457	345.622	556.745	591.381	631.931	278.733	317.044	593.352	0.46976	0.00615356
A_51_P192397	NM_020052	mm|7qF1	Scube2	Mus musculus signal peptide, CUB domain, EGF-like 2 (Scube2), mRNA [NM_020052]	365.266	623.932	443.137	397.38	580.902	622.89	1478.94	1055.88	1203.38	477.445	533.724	1246.07	0.383162	0.00618933
A_52_P108447	NM_031184	mm|16qA1	Glis2	Mus musculus GLIS family zinc finger 2 (Glis2), mRNA [NM_031184]	2730.64	3820.82	3995.15	3417.41	4967.51	4541.48	6494.16	6917.14	8100.15	3515.54	4308.8	7170.48	0.490279	0.00618993
A_51_P240614	NM_008536	mm|3qD	Tm4sf1	Mus musculus transmembrane 4 superfamily member 1 (Tm4sf1), mRNA [NM_008536]	11464.4	18511.7	16797.5	14198	25922.9	13355.5	31290	35624.9	36536.7	15591.2	17825.5	34483.8	0.45213	0.00619132
A_55_P2713911	NM_001271616	mm|5qB3	Fgfbp1	Mus musculus fibroblast growth factor binding protein 1 (Fgfbp1), transcript variant 1, mRNA [NM_001271616]	499.269	240.848	480.539	447.697	796.797	417.958	2133.37	1541.76	1339.22	406.885	554.151	1671.45	0.243432	0.00620891
A_55_P2040054	NM_001201332	mm|12qA1.1	2410004P03Rik	Mus musculus RIKEN cDNA 2410004P03 gene (2410004P03Rik), transcript variant 1, mRNA [NM_001201332]	80.8958	60.0105	83.8052	38.2551	117.432	76.9168	129.481	173.43	169.638	74.9038	77.5348	157.516	0.475532	0.00622894
A_55_P2728743	NR_045875	mm|11qC	Bcas3os1	Mus musculus breast carcinoma amplified sequence 3, opposite strand 1 (Bcas3os1), long non-coding RNA [NR_045875]	5.30788	13.6859	6.28571	11.0753	7.38692	15.7532	33.6154	42.1715	55.9661	8.4265	11.4052	43.9177	0.19187	0.00625219
A_52_P404302	NM_172854	mm|2qB	Olfml2a	Mus musculus olfactomedin-like 2A (Olfml2a), mRNA [NM_172854]	9.93973	14.713	6.74179	13.5737	9.57094	21.0671	32.4614	33.6505	44.9109	10.4648	14.7372	37.0076	0.282776	0.00625487
A_55_P2405106	NM_030068	mm|9qC	Iqch	Mus musculus IQ motif containing H (Iqch), mRNA [NM_030068]	5.05808	9.0596	6.06659	4.56179	7.21022	34.1553	20.3033	15.3263	18.0411	6.72809	15.3091	17.8902	0.376076	0.00625944
A_66_P123037	NM_028664	mm|1qH2.1	Ankrd45	Mus musculus ankyrin repeat domain 45 (Ankrd45), mRNA [NM_028664]	32.6609	28.7588	47.7464	31.6351	56.6437	40.042	77.105	98.5218	110.681	36.3887	42.7736	95.4358	0.38129	0.00626623
A_51_P193682	NM_029306	mm|9qA2	1700012B09Rik	Mus musculus RIKEN cDNA 1700012B09 gene (1700012B09Rik), mRNA [NM_029306]	63.481	15.3618	49.2903	83.6846	133.464	81.1492	316.161	474.979	402.754	42.7111	99.4327	397.965	0.107324	0.0062705
A_51_P209782	NM_001001446	mm|19qC3	Cyp2c44	Mus musculus cytochrome P450, family 2, subfamily c, polypeptide 44 (Cyp2c44), transcript variant 1, mRNA [NM_001001446]	9.79047	17.6299	20.1535	10.395	19.3623	19.6413	58.6087	45.1402	52.966	15.8579	16.4662	52.2383	0.303569	0.00627324
A_66_P116986	NM_019707	mm|8qE1	Cdh13	Mus musculus cadherin 13 (Cdh13), mRNA [NM_019707]	508.778	646.687	292.745	442.018	519.592	289.89	1760.27	1451.28	1722.09	482.737	417.167	1644.55	0.293538	0.00628094
A_52_P649561	NM_175256	mm|16qB3	Heg1	Mus musculus HEG homolog 1 (zebrafish) (Heg1), mRNA [NM_175256]	92.0701	90.1377	58.6363	118.984	188.701	106.946	200.407	166.946	173.122	80.2814	138.21	180.158	0.445616	0.00629468
A_55_P2004016	NM_030209	mm|8qE1	Crispld2	Mus musculus cysteine-rich secretory protein LCCL domain containing 2 (Crispld2), mRNA [NM_030209]	15825.2	15641.7	12072.1	18128.5	27499.1	31396.4	47598.1	29113.4	32701	14513	25674.7	36470.8	0.397935	0.0063009
A_51_P363214	NM_194061	mm|6qB1	D630045J12Rik	Mus musculus RIKEN cDNA D630045J12 gene (D630045J12Rik), mRNA [NM_194061]	33.5364	33.696	33.4586	36.2706	52.5643	34.8044	140.976	99.5418	125.774	33.5637	41.2131	122.097	0.274893	0.00631455
A_52_P891775	NM_001080929	mm|11qE2	Cdr2l	Mus musculus cerebellar degeneration-related protein 2-like (Cdr2l), mRNA [NM_001080929]	1534.7	2476.88	2129.03	1912.58	3013.76	2983.26	4322.44	4110.7	4944.51	2046.87	2636.53	4459.22	0.45902	0.00633091
A_66_P101963	NM_001101471	mm|12qC3	Akap5	Mus musculus A kinase (PRKA) anchor protein 5 (Akap5), mRNA [NM_001101471]	1502.63	2122.27	3067.27	3029.69	2995.05	2725.42	6247.29	7549.45	6184.33	2230.72	2916.72	6660.36	0.334925	0.00634213
A_30_P01029596	chr14:14660983-14746992_R	mm|14qA1		lincRNA:chr14:14660983-14746992 reverse strand	80.4913	84.098	82.1731	65.2466	123.196	73.0108	208.116	260.617	285.57	82.2541	87.1511	251.434	0.32714	0.00634937
A_52_P550226	AK033406	mm|11qC	Tmem100	Mus musculus 16 days embryo lung cDNA, RIKEN full-length enriched library, clone:8430438E03 product:hypothetical protein, full insert sequence. [AK033406]	268.369	351.982	502.868	763.939	698.794	1179.95	1406.92	907.965	1287.91	374.406	880.894	1200.93	0.311763	0.00636095
A_55_P2026295	NM_153399	mm|10qA1	Syne1	Mus musculus spectrin repeat containing, nuclear envelope 1 (Syne1), transcript variant 1, mRNA [NM_153399]	15.4121	19.6245	43.0642	30.3911	39.7484	58.7911	135.578	119.646	112.803	26.0336	42.9769	122.675	0.212215	0.00636308
A_55_P2038106	NM_009978	mm|2qG3	Cst8	Mus musculus cystatin 8 (cystatin-related epididymal spermatogenic) (Cst8), mRNA [NM_009978]	388.173	115.06	329.894	143.572	568.67	385.912	1829.9	2092.75	1668.13	277.709	366.051	1863.59	0.149018	0.00637002
A_55_P2064257	NM_001034878	mm|11qE2	Dnaic2	Mus musculus dynein, axonemal, intermediate chain 2 (Dnaic2), mRNA [NM_001034878]	366.985	302.568	411.652	233.992	536.701	360.043	646.098	864.436	1021.05	360.402	376.912	843.861	0.427087	0.00641808
A_30_P01028116	chr17:15100982-15115630_R	mm|17qA2		lincRNA:chr17:15100982-15115630 reverse strand	59.5418	34.8931	48.6977	44.2558	95.455	59.5445	103.317	143.722	155.058	47.7108	66.4185	134.033	0.355964	0.00642619
A_51_P245789	NM_029620	mm|9qE3.3	Pcolce2	Mus musculus procollagen C-endopeptidase enhancer 2 (Pcolce2), mRNA [NM_029620]	5998.82	3820.51	7449.25	6648.85	12804.8	6159.73	24518.5	21115.6	15044.5	5756.19	8537.8	20226.2	0.284591	0.00643633
A_55_P2111770	NM_026167	mm|XqA2	Klhl13	Mus musculus kelch-like 13 (Klhl13), transcript variant 1, mRNA [NM_026167]	806.659	921.272	777.47	1164.93	1065.23	777.616	1576.12	2644.53	2847.91	835.134	1002.59	2356.19	0.354443	0.00643709
A_55_P2743381	NM_024445	mm|8qD3	Tsnaxip1	Mus musculus translin-associated factor X (Tsnax) interacting protein 1 (Tsnaxip1), mRNA [NM_024445]	347.823	238.556	382.701	239.694	474.647	744.644	670.001	780.136	946.422	323.027	486.328	798.853	0.404363	0.00645045
A_51_P389817	NM_011349	mm|9qF1	Sema3f	Mus musculus sema domain, immunoglobulin domain (Ig), short basic domain, secreted, (semaphorin) 3F (Sema3f), mRNA [NM_011349]	561.752	477.02	533.96	711.519	735.281	645.79	1431.91	880.227	1168.69	524.244	697.53	1160.27	0.451827	0.00646664
A_55_P2506805	NM_021488	mm|6qE3	Ghrl	Mus musculus ghrelin (Ghrl), transcript variant 1, mRNA [NM_021488]	197.47	144.058	170.153	133.252	296.6	197.81	452.395	327.709	317.019	170.56	209.221	365.708	0.466384	0.00647548
A_55_P2106901	NM_021426	mm|2qH4	Nkain4	Mus musculus Na+/K+ transporting ATPase interacting 4 (Nkain4), transcript variant 1, mRNA [NM_021426]	1742.47	869.377	1450.39	1911.8	2582.59	2455.79	3941.15	3724.16	4819.99	1354.08	2316.73	4161.77	0.325362	0.00648619
A_55_P2108993	NM_001007578	mm|XqE3	Armcx6	Mus musculus armadillo repeat containing, X-linked 6 (Armcx6), mRNA [NM_001007578]	14.585	20.5382	15.4421	15.1916	13.8652	23.6514	29.0931	34.487	39.343	16.8551	17.5694	34.3077	0.491292	0.00648646
A_52_P15490	NM_021496	mm|16qB5	Pvrl3	Mus musculus poliovirus receptor-related 3 (Pvrl3), transcript variant beta, mRNA [NM_021496]	480.926	446.203	730.391	518.451	609.602	594.251	1202.74	1379.67	1173.24	552.507	574.102	1251.88	0.441341	0.00649938
A_51_P370099	NM_008808	mm|5qG2	Pdgfa	Mus musculus platelet derived growth factor, alpha (Pdgfa), mRNA [NM_008808]	1204.74	1687.33	1145.52	1350.56	1645.19	1716.17	2422.05	3046.43	3182.07	1345.86	1570.64	2883.52	0.466743	0.00651737
A_55_P2095508	NM_021496	mm|16qB5	Pvrl3	Mus musculus poliovirus receptor-related 3 (Pvrl3), transcript variant beta, mRNA [NM_021496]	97.4578	114.642	176.333	139.951	189.006	170.59	411.486	299.607	357.684	129.478	166.516	356.259	0.363436	0.00652355
A_55_P2887923	NM_198702	mm|5qE1	Adgrl3	Mus musculus adhesion G protein-coupled receptor L3 (Adgrl3), mRNA [NM_198702]	52.3531	62.1543	41.616	51.9759	61.8364	101.837	144.612	99.8237	112.659	52.0411	71.883	119.031	0.437205	0.0065261
A_55_P2498773	NM_029044	mm|11qB2	Lrrc48	Mus musculus leucine rich repeat containing 48 (Lrrc48), mRNA [NM_029044]	1533.99	1046.49	1408.25	861.903	1895.43	1709.45	2423.05	3191.86	3466.82	1329.58	1488.93	3027.24	0.439205	0.00652613
A_52_P11441	NM_173781	mm|9qF1	Rab6b	Mus musculus RAB6B, member RAS oncogene family (Rab6b), mRNA [NM_173781]	2741.75	3002.65	2992.53	3167.68	5005.94	3438.45	8123.05	5588.92	5132.54	2912.31	3870.69	6281.5	0.463633	0.00652786
A_55_P2305010	XR_888490	mm|5qC3.3	A730089K16Rik	PREDICTED: Mus musculus RIKEN cDNA A730089K16 gene (A730089K16Rik), misc_RNA [XR_888490]	20.0659	7.75734	12.5389	20.3653	27.187	35.3335	58.8771	75.2759	48.7226	13.454	27.6286	60.9586	0.220708	0.00653112
A_52_P486260	NM_054077	mm|1qE4	Prelp	Mus musculus proline arginine-rich end leucine-rich repeat (Prelp), mRNA [NM_054077]	17583.8	25181.3	27136	20242.7	34457.7	30454.7	51083.9	44668.6	46327	23300.4	28385	47359.9	0.491986	0.00658137
A_55_P1984961	NR_110474	mm|8qB2	LOC102636514	Mus musculus uncharacterized LOC102636514 (LOC102636514), long non-coding RNA [NR_110474]	5.56494	3.80736	5.62722	48.0851	6.66949	4.12241	18.6055	65.4949	44.7106	4.99984	19.6257	42.937	0.116446	0.00660288
A_52_P61864	NM_023653	mm|6qA2	Wnt2	Mus musculus wingless-type MMTV integration site family, member 2 (Wnt2), mRNA [NM_023653]	482.768	1218.48	874.879	1222.01	1661.31	1231.53	3047.67	3682.36	3338.23	858.709	1371.62	3356.09	0.255866	0.00663905
A_55_P2042217	XM_011243761	mm|11qA3.2	Fam161a	PREDICTED: Mus musculus family with sequence similarity 161, member A (Fam161a), transcript variant X12, mRNA [XM_011243761]	381.527	278.237	448.181	249.75	582.059	830.273	706.432	837.377	828.967	369.315	554.027	790.926	0.46694	0.00665944
A_66_P125343	NM_001033247	mm|16qB4	Cfap44	Mus musculus cilia and flagella associated protein 44 (Cfap44), mRNA [NM_001033247]	110.471	113.203	108.641	68.2519	144.858	332.264	241.542	243.676	304.789	110.772	181.791	263.336	0.420648	0.00666563
A_55_P2036794	ENSMUST00000197180	mm|XqB		predicted gene 7173 [Source:MGI Symbol;Acc:MGI:3645063] [ENSMUST00000197180]	18.8271	13.6144	27.9499	18.317	36.3899	18.2673	60.7706	53.7178	72.8251	20.1305	24.3247	62.4378	0.322408	0.00667063
A_66_P122459	NR_103550	mm|13qC3	5430425K12Rik	Mus musculus RIKEN cDNA 5430425K12 gene (5430425K12Rik), long non-coding RNA [NR_103550]	47.9593	37.2554	68.1531	35.3357	67.2684	191.834	117.434	154.063	173.769	51.1226	98.1461	148.422	0.34444	0.00669565
A_55_P2374162	XR_389449	mm|5qE5	4930542N06Rik	PREDICTED: Mus musculus RIKEN cDNA 4930542N06 gene (4930542N06Rik), ncRNA [XR_389449]	4.86488	4.15023	6.00461	4.00305	7.09809	4.544	19.92	14.6442	10.6647	5.00657	5.21505	15.0763	0.332082	0.00670708
A_55_P2117959	NM_007823	mm|4qD1	Cyp4b1	Mus musculus cytochrome P450, family 4, subfamily b, polypeptide 1 (Cyp4b1), mRNA [NM_007823]	8034.16	3254.65	7841.78	8175.33	14318.1	8322.75	33287.5	27613.3	25675.4	6376.86	10272.1	28858.7	0.220968	0.00674244
A_52_P322941	NM_001037928	mm|11qA1	Gm11992	Mus musculus predicted gene 11992 (Gm11992), mRNA [NM_001037928]	26.8798	22.368	37.7133	19.4181	26.4366	31.5975	59.3807	64.6963	65.9353	28.987	25.8174	63.3374	0.45766	0.00676656
A_55_P2724059	NM_001290720	mm|1qB	Tsga10	Mus musculus testis specific 10 (Tsga10), transcript variant 2, mRNA [NM_001290720]	39.0592	56.9435	43.4685	30.9638	47.8266	91.6892	80.6754	108.496	99.9465	46.4904	56.8265	96.3728	0.482402	0.00677832
A_55_P2106911	NM_021279	mm|15qF1	Wnt1	Mus musculus wingless-type MMTV integration site family, member 1 (Wnt1), mRNA [NM_021279]	736.74	334.389	421.739	440.878	842.93	535.388	2978.01	3977.29	1703.9	497.623	606.399	2886.4	0.172403	0.0067989
A_55_P2056342	NM_025569	mm|1qH2.3	Mgst3	Mus musculus microsomal glutathione S-transferase 3 (Mgst3), mRNA [NM_025569]	1903.72	1278.76	1218.19	1536.71	1733.75	1445.52	2844.18	3203.56	3068.35	1466.89	1571.99	3038.7	0.482737	0.00681402
A_52_P284889	NM_008860	mm|4qE2	Prkcz	Mus musculus protein kinase C, zeta (Prkcz), transcript variant 1, mRNA [NM_008860]	1192.76	940.187	1526.84	1099.47	1543.85	1583.08	2431.17	2411.58	2623.59	1219.93	1408.8	2488.78	0.49017	0.00681764
A_55_P2018929	NM_153060	mm|11qB4	Spns2	Mus musculus spinster homolog 2 (Spns2), transcript variant 1, mRNA [NM_153060]	2283.25	3707.21	3059.51	2724.2	4519.96	2674.28	5927.92	7527.98	6513.16	3016.65	3306.15	6656.35	0.453199	0.00683954
A_51_P169415	NM_133167	mm|15qE2	Parvb	Mus musculus parvin, beta (Parvb), mRNA [NM_133167]	42.1552	45.3338	27.7683	37.0867	184.157	79.3516	92.218	93.0356	137.522	38.4191	100.198	107.592	0.357082	0.00685894
A_51_P246345	NM_022879	mm|11qA1	Myl7	Mus musculus myosin, light polypeptide 7, regulatory (Myl7), mRNA [NM_022879]	1487.99	255.67	1223.21	486.512	1194.3	136.594	11168.7	30714.1	32059.4	988.957	605.802	24647.4	0.0401242	0.00687153
A_51_P337412	NM_146015	mm|11qA3.3	Efemp1	Mus musculus epidermal growth factor-containing fibulin-like extracellular matrix protein 1 (Efemp1), mRNA [NM_146015]	5984.89	3464.03	6237.09	6718.75	9321.82	4897.15	13320.5	13206.4	16339.8	5228.67	6979.24	14288.9	0.365925	0.00688314
A_51_P446131	NM_016867	mm|3qH3	Gipc2	Mus musculus GIPC PDZ domain containing family, member 2 (Gipc2), mRNA [NM_016867]	957.346	745.771	1299.28	997.5	1451.06	1089.11	2082.7	2459.64	2446.27	1000.8	1179.23	2329.54	0.429612	0.00689404
A_51_P168960	NM_175651	mm|5qB1	Cnpy1	Mus musculus canopy 1 homolog (zebrafish) (Cnpy1), mRNA [NM_175651]	23.7148	14.2344	22.7462	16.9069	73.1182	17.8147	63.099	55.7359	43.813	20.2318	35.9466	54.216	0.373171	0.00692457
A_55_P2722130	ENSMUST00000135737	mm|2qC1.1	Upp2	uridine phosphorylase 2 [Source:MGI Symbol;Acc:MGI:1923904] [ENSMUST00000135737]	4.76459	5.90807	6.31038	3.79312	20.6468	4.70134	10.8958	19.7445	16.2139	5.66101	9.71375	15.6181	0.362466	0.00694905
A_55_P1958200	NM_008771	mm|11qB4	P2rx1	Mus musculus purinergic receptor P2X, ligand-gated ion channel, 1 (P2rx1), mRNA [NM_008771]	264.055	200.45	159.77	282.385	182.888	270.202	457.186	508.886	409.808	208.092	245.158	458.627	0.453728	0.00695235
A_51_P423518	NM_175007	mm|13qA2	Amph	Mus musculus amphiphysin (Amph), transcript variant 1, mRNA [NM_175007]	689.106	1244.49	1179.99	1320.36	1219.33	1303.28	2455.85	3209.99	2949.59	1037.86	1280.99	2871.81	0.361397	0.00695708
A_55_P2000439	NM_001081306	mm|6qA3.1	Ptprz1	Mus musculus protein tyrosine phosphatase, receptor type Z, polypeptide 1 (Ptprz1), mRNA [NM_001081306]	315.559	427.967	262.443	165.964	337.942	367.249	679.904	667.699	771.311	335.323	290.385	706.305	0.474757	0.00697023
A_66_P113243	NM_175441	mm|8qC3	Mylk3	Mus musculus myosin light chain kinase 3 (Mylk3), transcript variant 1, mRNA [NM_175441]	4.65725	9.2995	13.7593	7.16963	8.20544	11.006	47.0382	86.3958	141.484	9.23867	8.7937	91.6392	0.100816	0.00698122
A_52_P50325	NM_008113	mm|17qA3.3	Arhgdig	Mus musculus Rho GDP dissociation inhibitor (GDI) gamma (Arhgdig), mRNA [NM_008113]	679.051	373.762	583.226	442.039	830.456	579.121	1251.58	1421.68	1623.93	545.346	617.205	1432.39	0.380724	0.00699078
A_52_P330694	NM_001285531	mm|4qC3	Tle1	Mus musculus transducin-like enhancer of split 1, homolog of Drosophila E(spl) (Tle1), transcript variant 4, mRNA [NM_001285531]	772.237	815.436	631.799	765.847	1019.52	620.718	2093.99	1345.7	1494.83	739.824	802.028	1644.84	0.449785	0.00699307
A_65_P16059	NM_011578	mm|5qE5	Tgfbr3	Mus musculus transforming growth factor, beta receptor III (Tgfbr3), mRNA [NM_011578]	2587.19	2091.51	2341.95	2216.08	3383.07	2700.58	6964.46	4342.12	4710.26	2340.22	2766.58	5338.95	0.438329	0.00699905
A_51_P183894	NM_015798	mm|18qE4	Fbxo15	Mus musculus F-box protein 15 (Fbxo15), mRNA [NM_015798]	18.4692	7.52607	8.99305	15.9959	23.2549	19.9627	39.0528	54.4987	57.9231	11.6628	19.7378	50.4915	0.230985	0.00701937
A_66_P136302	AK041764	mm|13qC3	Rasgrf2	Mus musculus 3 days neonate thymus cDNA, RIKEN full-length enriched library, clone:A630035O18 product:RAS protein-specific guanine nucleotide-releasing factor 2, full insert sequence. [AK041764]	10.4431	14.1869	33.936	24.2666	42.7992	72.7155	96.2952	166.117	116.319	19.522	46.5938	126.244	0.154638	0.00704897
A_55_P1996578	NM_001163215	mm|5qB2	Fgfr3	Mus musculus fibroblast growth factor receptor 3 (Fgfr3), transcript variant 2, mRNA [NM_001163215]	5520.03	5625.94	5137.01	7422.24	6949.13	8185.12	18264.5	10619.3	11405.2	5427.66	7518.83	13429.7	0.404154	0.00705433
A_55_P1960698	NM_028300	mm|9qA5.3	Pih1d2	Mus musculus PIH1 domain containing 2 (Pih1d2), mRNA [NM_028300]	411.728	263.209	398.851	246.812	492.42	411.262	728.965	856.721	726.087	357.929	383.498	770.591	0.464486	0.00705819
A_66_P106385	NM_007827	mm|1qE4	Daf2	Mus musculus decay accelerating factor 2 (Daf2), mRNA [NM_007827]	609.968	478.457	666.671	626.412	779.019	577.352	1014.11	1238.92	1485.4	585.032	660.928	1246.15	0.469474	0.00706297
A_55_P2011031	NM_025876	mm|2qH1	Cdk5rap1	Mus musculus CDK5 regulatory subunit associated protein 1 (Cdk5rap1), mRNA [NM_025876]	75.798	71.8874	130.593	94.2823	106.897	163.539	259.191	259.538	219.105	92.7595	121.573	245.945	0.377156	0.00708391
A_55_P2481860	NM_009027	mm|13qC3	Rasgrf2	Mus musculus RAS protein-specific guanine nucleotide-releasing factor 2 (Rasgrf2), mRNA [NM_009027]	1275.95	1222.43	2051.11	1715.19	2459.23	1759.55	3647.21	3296.07	3458.04	1516.5	1977.99	3467.11	0.437396	0.00709848
A_52_P442710	NM_172399	mm|6qC1	Ndnf	Mus musculus neuron-derived neurotrophic factor (Ndnf), mRNA [NM_172399]	722.88	953.659	697.042	1450.36	837.764	913.531	1470.13	1429.04	1957.39	791.194	1067.22	1618.85	0.488737	0.00711183
A_52_P678393	NM_001037749	mm|9qF3	Slc22a14	Mus musculus solute carrier family 22 (organic cation transporter), member 14 (Slc22a14), mRNA [NM_001037749]	9.18296	6.9604	6.10225	5.86799	7.94501	9.50752	26.2684	15.0365	21.9385	7.41521	7.77351	21.0811	0.351746	0.00712023
A_51_P250058	NM_010137	mm|17qE4	Epas1	Mus musculus endothelial PAS domain protein 1 (Epas1), mRNA [NM_010137]	85376.5	51398.1	85623.7	80576	131286	96656.1	202660	169132	169386	74132.8	102839	180393	0.410952	0.00712381
A_55_P2731291	NM_010103	mm|13qC3	Edil3	Mus musculus EGF-like repeats and discoidin I-like domains 3 (Edil3), transcript variant 2, mRNA [NM_010103]	50.1095	15.3509	35.4218	61.1769	98.0049	83.3133	230.743	157.352	205.05	33.6274	80.8317	197.715	0.17008	0.00713366
A_52_P306305	NM_001035533	mm|4qB3	Akap2	Mus musculus A kinase (PRKA) anchor protein 2 (Akap2), transcript variant 1, mRNA [NM_001035533]	23954	19007.6	28843.8	34621.4	42355.4	27510.2	67370	48117.6	48631.5	23935.1	34829	54706.4	0.43752	0.00715632
A_55_P2002129	NM_173402	mm|5qB2	Rgs12	Mus musculus regulator of G-protein signaling 12 (Rgs12), transcript variant 1, mRNA [NM_173402]	240.974	193.267	209.141	289.622	308.285	341.108	586.462	383.673	406.994	214.461	313.005	459.043	0.467191	0.00717041
A_55_P2232988	NM_020052	mm|7qF1	Scube2	Mus musculus signal peptide, CUB domain, EGF-like 2 (Scube2), mRNA [NM_020052]	3143.19	6116.95	3974.17	3566.74	5758.59	6123.9	13723.2	11252.8	11266.6	4411.43	5149.74	12080.8	0.36516	0.00717361
A_51_P437050	ENSMUST00000128105	mm|16qB3	Heg1	HEG homolog 1 (zebrafish) [Source:MGI Symbol;Acc:MGI:1924696] [ENSMUST00000128105]	210.504	339.088	225.647	308.204	304.543	267.222	623.412	533.488	531.157	258.413	293.323	562.686	0.459249	0.00717731
A_55_P2731121	NM_178679	mm|10qB5.1	Zfp365	Mus musculus zinc finger protein 365 (Zfp365), mRNA [NM_178679]	1047.66	981.398	1648.76	1421.29	2106.99	1612.57	2942.95	2658.82	2697.73	1225.94	1713.62	2766.5	0.443137	0.00718912
A_66_P103911	ENSMUST00000145210	mm|19qA	Tmem216	transmembrane protein 216 [Source:MGI Symbol;Acc:MGI:1920020] [ENSMUST00000145210]	8.10151	5.34025	6.386	4.11472	45.5799	6.17749	26.1459	15.5303	15.9352	6.60925	18.624	19.2038	0.344164	0.00722375
A_55_P1976297	ENSMUST00000180687	mm|14qC2		T cell receptor alpha variable 6D-5 [Source:MGI Symbol;Acc:MGI:3649416] [ENSMUST00000180687]	91.9926	67.6767	51.4417	71.9851	58.0878	92.5312	213.323	266.367	161.658	70.3703	74.2014	213.783	0.329168	0.0072244
A_55_P2028288	NM_001039038	mm|17qA3.3	Nhlrc4	Mus musculus NHL repeat containing 4 (Nhlrc4), mRNA [NM_001039038]	260.981	196.349	342.442	177.072	408.594	338.112	550.948	627.48	647.398	266.591	307.926	608.609	0.438033	0.00722487
A_55_P2034998	NM_009386	mm|7qC	Tjp1	Mus musculus tight junction protein 1 (Tjp1), transcript variant 1, mRNA [NM_009386]	3870.85	3513.29	5215.18	3988.37	6109.91	4736.83	9774.3	8106.32	7585.05	4199.77	4945.04	8488.56	0.494757	0.0072272
A_55_P2742570	BC048482	mm|16qB2	Hrasls	Mus musculus HRAS-like suppressor, mRNA (cDNA clone MGC:58260 IMAGE:6774856), complete cds. [BC048482]	5.27857	4.37776	6.4804	9.39495	7.69315	5.47134	10.8835	17.5807	19.4911	5.37891	7.51982	15.9851	0.336495	0.00723893
A_66_P114304	BY480018	mm|4qE2		BY480018 RIKEN full-length enriched, B16 F10Y cells Mus musculus cDNA clone G370129L11 3', mRNA sequence [BY480018]	87.3077	125.642	114.463	90.7207	252.931	178.756	241.351	183.608	236.375	109.138	174.136	220.444	0.49508	0.00725392
A_52_P483929	NM_001033247	mm|16qB4	Cfap44	Mus musculus cilia and flagella associated protein 44 (Cfap44), mRNA [NM_001033247]	110.676	119.434	160.604	84.5117	187.675	275.273	264.662	224.701	298.862	130.238	182.487	262.741	0.495689	0.00726615
A_55_P2745180	NM_001081017	mm|12qE	Unc79	Mus musculus unc-79 homolog (C. elegans) (Unc79), mRNA [NM_001081017]	5.46425	4.93464	6.7435	6.9975	8.07189	5.30288	20.6618	61.0783	76.8388	5.71413	6.79076	52.8596	0.1081	0.00728391
A_55_P2739408	AK179772	mm|1qD	Agap1	Mus musculus cDNA, clone:Y0G0111K13, strand:minus, reference:ENSEMBL:Mouse-Transcript-ENST:ENSMUST00000027521, based on BLAT search. [AK179772]	24.7038	18.2167	21.3637	21.7111	37.6616	45.1229	35.7852	47.4371	53.6945	21.4281	34.8318	45.639	0.469513	0.00729529
A_55_P1966432	NM_010358	mm|3qF2.3	Gstm1	Mus musculus glutathione S-transferase, mu 1 (Gstm1), mRNA [NM_010358]	3410.51	3034.71	4355.78	2401.2	6367.5	3391.26	11823.6	12040.8	11595	3600.34	4053.32	11819.8	0.304602	0.00729889
A_55_P1964319	NM_175123	mm|2qE1	1110051M20Rik	Mus musculus RIKEN cDNA 1110051M20 gene (1110051M20Rik), transcript variant 2, mRNA [NM_175123]	81.1498	92.955	126.836	105.005	154.362	103.846	185.159	202.92	227.368	100.314	121.071	205.149	0.48898	0.00730284
A_51_P463860	NM_172581	mm|12qD1	Fam161b	Mus musculus family with sequence similarity 161, member B (Fam161b), mRNA [NM_172581]	114.631	92.2767	152.125	97.348	171.401	142.26	233.273	266.78	248.452	119.677	137.003	249.502	0.479665	0.00731405
A_55_P2491483	NM_001163020	mm|4qA3	Klhl32	Mus musculus kelch-like 32 (Klhl32), transcript variant 1, mRNA [NM_001163020]	12.8047	6.33895	5.53447	16.0401	10.8694	16.4629	28.9117	36.0047	55.0236	8.22604	14.4575	39.98	0.205754	0.00733703
A_30_P01023682	chr13:60524145-60528559_R	mm|13qB2		lincRNA:chr13:60524145-60528559 reverse strand	9.70547	11.4479	9.24373	12.5633	7.50019	32.7087	21.3678	24.907	40.3021	10.1324	17.5907	28.859	0.351099	0.00738744
A_55_P2908472	NM_175174	mm|5qC3.1	Klhl5	Mus musculus kelch-like 5 (Klhl5), mRNA [NM_175174]	3896.28	2625.91	3665.84	4773.56	5539.08	4236.66	11879	7280.61	8006.04	3396.01	4849.77	9055.23	0.375033	0.00739358
A_55_P2745418	NM_008725	mm|4qE2	Nppa	Mus musculus natriuretic peptide type A (Nppa), mRNA [NM_008725]	5.22587	14.5235	6.56645	7.45522	7.85126	23.6873	127.413	1118.55	1822.38	8.77195	12.9979	1022.78	0.00857658	0.00739479
A_55_P2022399	NM_021488	mm|6qE3	Ghrl	Mus musculus ghrelin (Ghrl), transcript variant 1, mRNA [NM_021488]	211.782	148.413	152.782	154.396	305.501	198.501	486.952	339.391	343.899	170.992	219.466	390.081	0.438351	0.0074057
A_55_P2489244	NM_001267625	mm|12qD1	Dpf3	Mus musculus D4, zinc and double PHD fingers, family 3 (Dpf3), transcript variant 1, mRNA [NM_001267625]	5.19328	4.88206	6.92949	7.32367	8.10475	5.50705	15.7521	12.1538	22.9719	5.66828	6.97849	16.9593	0.334229	0.00741071
A_51_P374752	NM_011255	mm|19qC3	Rbp4	Mus musculus retinol binding protein 4, plasma (Rbp4), transcript variant 2, mRNA [NM_011255]	2254.12	1116.47	1366.99	1532.03	2344.02	1375.33	5984.87	4053.32	5026.46	1579.19	1750.46	5021.55	0.314483	0.00742503
A_55_P2021423	NM_029112	mm|5qF	Morn3	Mus musculus MORN repeat containing 3 (Morn3), mRNA [NM_029112]	78.4422	66.0225	67.3731	48.5637	81.2879	80.3243	128.419	226.969	222.862	70.6126	70.0586	192.75	0.366343	0.00744808
A_55_P2106690	NM_001287388	mm|4qD1	Tal1	Mus musculus T cell acute lymphocytic leukemia 1 (Tal1), transcript variant 2, mRNA [NM_001287388]	616.82	783.942	666.421	575.401	1045.42	1093.55	1493.14	1523.58	1523.31	689.061	904.791	1513.34	0.455323	0.00745012
A_55_P2497677	NM_207228	mm|1qB	Tsga10	Mus musculus testis specific 10 (Tsga10), transcript variant 1, mRNA [NM_207228]	85.0748	48.6816	60.457	39.6487	98.0422	65.6858	133.553	165.628	156.157	64.7378	67.7922	151.779	0.426526	0.00745469
A_51_P127297	NM_008288	mm|1qH6	Hsd11b1	Mus musculus hydroxysteroid 11-beta dehydrogenase 1 (Hsd11b1), transcript variant 1, mRNA [NM_008288]	10413.1	6226.3	10551.9	7603.44	15640.8	13967.3	31874.4	23660.6	21449	9063.77	12403.8	25661.4	0.353207	0.00745491
A_51_P428372	NM_023785	mm|5qE1	Ppbp	Mus musculus pro-platelet basic protein (Ppbp), mRNA [NM_023785]	736.747	189.486	362.71	978.534	832.293	702.648	2843.14	3062.46	2357.28	429.648	837.825	2754.29	0.155992	0.0074551
A_66_P138258	NM_024451	mm|5qG2	Sun1	Mus musculus Sad1 and UNC84 domain containing 1 (Sun1), transcript variant 1, mRNA [NM_024451]	58.4539	82.4046	84.4537	99.123	107.53	124.889	141.624	138.009	176.832	75.104	110.514	152.155	0.493602	0.00745804
A_30_P01022868	chr3:146515333-146557069_F	mm|3qH2		lincRNA:chr3:146515333-146557069 forward strand	2125.42	1365.17	1446.51	2292.35	2347.78	2330.51	4784.88	3550.74	3417.35	1645.7	2323.55	3917.66	0.420072	0.00746713
A_51_P310164	NM_001144992	mm|1qC5	2810459M11Rik	Mus musculus RIKEN cDNA 2810459M11 gene (2810459M11Rik), transcript variant 1, mRNA [NM_001144992]	5.67409	5.59702	8.04694	7.70067	12.6762	28.842	14.7033	28.1564	30.6223	6.43935	16.4063	24.494	0.262895	0.0075131
A_51_P338262	NM_011619	mm|1qE4	Tnnt2	Mus musculus troponin T2, cardiac (Tnnt2), transcript variant 9, mRNA [NM_011619]	535.145	87.9868	316.627	138.542	458.968	203.187	3109.77	9788.62	10580.1	313.253	266.899	7826.17	0.0400264	0.00753318
A_51_P170536	NM_170671	mm|11qD	Mycbpap	Mus musculus MYCBP associated protein (Mycbpap), mRNA [NM_170671]	989.656	735.272	1231.37	800.534	1465.63	1752.66	1951.55	2295.67	2613.2	985.434	1339.61	2286.81	0.430921	0.00753862
A_52_P650453	NM_011463	mm|4qA5	Spink4	Mus musculus serine peptidase inhibitor, Kazal type 4 (Spink4), mRNA [NM_011463]	113.233	54.2606	80.1531	149.242	192.846	111.119	285.042	273.89	208.906	82.549	151.069	255.946	0.322525	0.00754796
A_30_P01018914	chr9:78107225-78118850_F	mm|9qE1		lincRNA:chr9:78107225-78118850 forward strand	38.464	32.9667	17.3586	39.3854	58.6258	36.835	133.712	106.753	88.6996	29.5964	44.9487	109.722	0.269741	0.00757235
A_51_P452323	NM_016701	mm|3qF1	Nes	Mus musculus nestin (Nes), mRNA [NM_016701]	3323.87	3669.95	2810.25	4347.09	6119.2	4478.9	12007.5	6662.99	7719.69	3268.02	4981.73	8796.71	0.371505	0.00757282
A_51_P520175	NM_001159647	mm|15qE3	Cntn1	Mus musculus contactin 1 (Cntn1), transcript variant 1, mRNA [NM_001159647]	17.6149	11.2425	7.42077	20.2523	19.8378	19.1894	39.9951	46.5775	37.3306	12.0927	19.7598	41.3011	0.292795	0.00758375
A_55_P1977787	NM_026789	mm|4qD2.1	Cfap57	Mus musculus cilia and flagella associated protein 57 (Cfap57), mRNA [NM_026789]	691.818	351.106	631.039	459.306	913.134	745.915	1431.36	2173.49	1991.67	557.988	706.118	1865.51	0.299108	0.00759438
A_66_P116906	NM_001161665	mm|1qH4	Kif26b	Mus musculus kinesin family member 26B (Kif26b), mRNA [NM_001161665]	222.919	325.976	202.714	184.195	287.046	141.216	650.096	1438.4	1450.27	250.536	204.152	1179.59	0.212393	0.00763222
A_55_P2066559	NM_001168693	mm|15qF1	Endou	Mus musculus endonuclease, polyU-specific (Endou), transcript variant 2, mRNA [NM_001168693]	248.986	449.079	353.971	322.911	580.379	450.288	744.634	897.518	932.776	350.679	451.193	858.309	0.408569	0.0076512
A_51_P309234	NM_028572	mm|16qC1.3	Vgll3	Mus musculus vestigial like 3 (Drosophila) (Vgll3), mRNA [NM_028572]	1043.21	1409.48	1182.53	1553.25	1959.28	1913.2	2130.1	3227.48	3488.64	1211.74	1808.58	2948.74	0.410934	0.00769045
A_51_P315391	NM_138628	mm|10qA2	Txlnb	Mus musculus taxilin beta (Txlnb), mRNA [NM_138628]	61.9772	33.6543	27.8643	13.5572	25.4314	16.6697	137.643	286.599	332.387	41.1653	18.5527	252.21	0.163218	0.00769259
A_51_P191669	NM_007694	mm|2qF2	Chgb	Mus musculus chromogranin B (Chgb), mRNA [NM_007694]	26.0098	12.4497	29.6354	26.2776	37.2561	18.5141	75.4473	85.4552	87.833	22.6983	27.3493	82.9118	0.273765	0.00770249
A_52_P434779	NM_027725	mm|1qC5	Daw1	Mus musculus dynein assembly factor with WDR repeat domains 1 (Daw1), transcript variant 1, mRNA [NM_027725]	11.7903	22.1657	16.7757	13.1439	20.3479	46.7867	38.305	42.1012	45.7855	16.9106	26.7595	42.0639	0.402021	0.00770647
A_51_P349751	NM_022886	mm|14qE2.3	Scel	Mus musculus sciellin (Scel), mRNA [NM_022886]	189.211	166.822	292.29	206.055	815.118	280.247	1324.48	589.196	872.209	216.107	433.806	928.629	0.232717	0.00770742
A_66_P111367	NM_016928	mm|1qH5	Tlr5	Mus musculus toll-like receptor 5 (Tlr5), mRNA [NM_016928]	180.731	248.698	175.852	207.507	252.918	446.579	383.263	508.137	640.113	201.76	302.335	510.504	0.395218	0.00771161
A_30_P01033124	chr3:146629425-146649125_F	mm|3qH2		lincRNA:chr3:146629425-146649125 forward strand	2424.13	1792.78	2393.61	2542.71	3537.59	3001.08	5828.82	4061.73	4192.69	2203.5	3027.13	4694.41	0.469389	0.00774241
A_52_P406181	NM_001081652	mm|11qA1	Nacad	Mus musculus NAC alpha domain containing (Nacad), mRNA [NM_001081652]	38.3403	50.4901	28.1473	40.9592	52.112	65.9786	89.2247	83.8146	99.8285	38.9926	53.0166	90.9559	0.428698	0.00777563
A_52_P625270	NM_001034037	mm|14qB	1700024G13Rik	Mus musculus RIKEN cDNA 1700024G13 gene (1700024G13Rik), mRNA [NM_001034037]	350.514	178.689	338.398	215.352	473.253	341.755	745.938	1033.08	1017.47	289.2	343.453	932.163	0.310246	0.00777974
A_51_P451588	NM_013746	mm|7qE3	Plekhb1	Mus musculus pleckstrin homology domain containing, family B (evectins) member 1 (Plekhb1), transcript variant 1, mRNA [NM_013746]	4599.02	3385.06	5534.36	3233.74	6828.49	5382.37	8537.88	9394.14	9745.97	4506.15	5148.2	9226	0.488418	0.00779297
A_52_P198898	NM_177271	mm|10qA1	Samd5	Mus musculus sterile alpha motif domain containing 5 (Samd5), mRNA [NM_177271]	184.169	360.055	363.575	349.187	514.529	349.706	804.606	1194.33	1128.04	302.6	404.474	1042.33	0.290311	0.00779926
A_55_P1957018	NM_080643	mm|11qE2	Caskin2	Mus musculus CASK-interacting protein 2 (Caskin2), mRNA [NM_080643]	2662.28	2414.26	2392.66	3531.87	3724.19	3595.03	6882.73	4503.64	4439.8	2489.74	3617.03	5275.39	0.471953	0.00780705
A_55_P2722508	ENSMUST00000088336			predicted gene 10222 [Source:MGI Symbol;Acc:MGI:3642643] [ENSMUST00000088336]	25381.3	19782.3	16032.6	20220.6	20941.8	24288.4	36677.6	46316.5	44185.3	20398.7	21816.9	42393.1	0.48118	0.00782159
A_52_P640922	NM_177577	mm|13qA3.1	Dcdc2a	Mus musculus doublecortin domain containing 2a (Dcdc2a), transcript variant 1, mRNA [NM_177577]	39.583	24.2758	34.9857	51.1129	48.8955	62.966	85.988	169.355	206.728	32.9482	54.3248	154.024	0.213916	0.00782284
A_55_P2110910	NM_201411	mm|19qA	Flrt1	Mus musculus fibronectin leucine rich transmembrane protein 1 (Flrt1), mRNA [NM_201411]	46.3292	38.0797	35.8203	35.7617	30.2981	46.7786	65.9374	80.9872	100.545	40.0764	37.6128	82.4899	0.485834	0.00782563
A_55_P2093232	NM_080728	mm|14qC3	Myh7	Mus musculus myosin, heavy polypeptide 7, cardiac muscle, beta (Myh7), mRNA [NM_080728]	1646.07	945.32	727.149	911.721	1473.66	684.44	3281.37	3407.34	3929.05	1106.18	1023.27	3539.25	0.312546	0.00782754
A_66_P126635	BQ714728	mm|9qF4		AGENCOURT_8474690 NIH_MGC_129 Mus musculus cDNA clone IMAGE:6310403 5', mRNA sequence [BQ714728]	108.821	76.1438	142.392	98.5544	190.454	167.726	251.209	283.073	350.992	109.119	152.245	295.091	0.36978	0.00782957
A_51_P136355	NM_025331	mm|6qA1	Gng11	Mus musculus guanine nucleotide binding protein (G protein), gamma 11 (Gng11), mRNA [NM_025331]	12123.2	18415.7	13957.7	12471.9	18958.1	16606.8	25894.1	34341.3	31834.3	14832.2	16012.3	30689.9	0.483294	0.00783604
A_51_P144894	NM_029960	mm|2qG3	9230104L09Rik	Mus musculus RIKEN cDNA 9230104L09 gene (9230104L09Rik), mRNA [NM_029960]	504.607	350.959	695.017	911.979	936.178	682.598	1459.81	1446.24	1223.33	516.861	843.585	1376.46	0.3755	0.00784014
A_51_P454993	NM_178874	mm|1qE4	Tmcc2	Mus musculus transmembrane and coiled-coil domains 2 (Tmcc2), mRNA [NM_178874]	287.296	134.364	207.146	444.064	432.434	258.583	1018.88	569.843	922.175	209.602	378.36	836.967	0.250431	0.00784314
A_51_P362429	NM_013607	mm|16qA1	Myh11	Mus musculus myosin, heavy polypeptide 11, smooth muscle (Myh11), transcript variant 1, mRNA [NM_013607]	798.893	1058.76	757.539	968.646	1041.33	1247.27	1908.23	2319.61	3645.72	871.729	1085.75	2624.52	0.332148	0.00786234
A_55_P2037033	NM_001195748	mm|15qB3.1	Rgs22	Mus musculus regulator of G-protein signalling 22 (Rgs22), mRNA [NM_001195748]	52.2908	31.7107	36.7628	24.0882	56.6959	46.7049	77.0456	88.9837	90.1029	40.2547	42.4963	85.3774	0.471492	0.00788094
A_55_P1987196	NM_001123367	mm|17qA2	Gm3448	Mus musculus predicted gene 3448 (Gm3448), mRNA [NM_001123367]	341.031	174.033	286.494	245.487	432.347	333.349	640.753	907.511	895.134	267.186	337.061	814.466	0.328051	0.00789112
A_52_P620898	NM_001099299	mm|4qE2	Ajap1	Mus musculus adherens junction associated protein 1 (Ajap1), mRNA [NM_001099299]	126.993	83.4807	91.3565	74.0153	162.453	197.459	233.76	177.791	225.315	100.61	144.643	212.289	0.47393	0.00791762
A_30_P01025181	chr7:67119535-67120213_R	mm|7qC		lincRNA:chr7:67119535-67120213 reverse strand	16.4978	14.7821	10.544	10.1958	16.2783	19.7221	29.5786	44.7399	31.0382	13.9413	15.3987	35.1189	0.396974	0.00791815
A_55_P2079928	NM_201362	mm|18qE2	Ccdc68	Mus musculus coiled-coil domain containing 68 (Ccdc68), mRNA [NM_201362]	980.932	1572.44	1110.12	1107.16	1535.36	1659.36	2601.93	2264.79	2698.59	1221.16	1433.96	2521.77	0.484249	0.00793361
A_55_P2732076	NM_178405	mm|1qH3	Atp1a2	Mus musculus ATPase, Na+/K+ transporting, alpha 2 polypeptide (Atp1a2), mRNA [NM_178405]	31.3533	65.5125	45.2558	59.2813	42.6621	56.8605	143.573	119.285	140.652	47.3739	52.9346	134.503	0.352214	0.00794932
A_66_P115455	NM_022886	mm|14qE2.3	Scel	Mus musculus sciellin (Scel), mRNA [NM_022886]	95.8854	72.4559	133.267	82.2506	321.804	108.755	481.856	256.07	322.724	100.536	170.936	353.55	0.284361	0.00796658
A_55_P2910874	NM_134094	mm|15qB3.1	Ncald	Mus musculus neurocalcin delta (Ncald), transcript variant 1, mRNA [NM_134094]	3013.33	4432.21	3165.25	4113.42	4992.18	3895.52	6686.89	10639.4	10479.7	3536.93	4333.71	9268.67	0.3816	0.00796793
A_52_P325527	NM_010103	mm|13qC3	Edil3	Mus musculus EGF-like repeats and discoidin I-like domains 3 (Edil3), transcript variant 2, mRNA [NM_010103]	115.575	32.3925	60.0118	115.418	193.396	74.8095	598.058	406.465	344.671	69.3264	127.874	449.731	0.154151	0.00798133
A_51_P268843	NM_028544	mm|7qB4	Rasip1	Mus musculus Ras interacting protein 1 (Rasip1), mRNA [NM_028544]	5073.02	5171.08	4524.81	6843.32	7355.89	7205.23	14301.4	8616.46	9812.56	4922.97	7134.81	10910.1	0.451229	0.00798156
A_51_P386983	NM_009406	mm|7qA1	Tnni3	Mus musculus troponin I, cardiac 3 (Tnni3), mRNA [NM_009406]	159.254	467.726	229.424	121.831	143.318	377.291	1249.52	3234.86	3464.86	285.468	214.147	2649.75	0.107734	0.00805207
A_55_P2496237	NM_001308285	mm|14qA1	Fhit	Mus musculus fragile histidine triad gene (Fhit), transcript variant 1, mRNA [NM_001308285]	588.336	374.858	467.659	437.873	675.555	570.148	907.119	1324.56	1426.07	476.951	561.192	1219.25	0.391184	0.00805266
A_66_P128434	NM_001122733	mm|5qC3.3	Kit	Mus musculus kit oncogene (Kit), transcript variant 1, mRNA [NM_001122733]	2491.06	2702.14	3711.96	2712.97	3915.4	4598.89	6779.62	5123.87	6289.68	2968.38	3742.42	6064.39	0.489478	0.00807637
A_51_P196925	NM_009142	mm|8qC5	Cx3cl1	Mus musculus chemokine (C-X3-C motif) ligand 1 (Cx3cl1), mRNA [NM_009142]	1890.41	3052.11	2801.67	2654.2	3268.96	2495.86	5776.8	4977.15	5362.7	2581.4	2806.34	5372.22	0.480509	0.00808379
A_55_P2931486	ENSMUST00000139477	mm|11qB2	Gid4	GID complex subunit 4, VID24 homolog (S. cerevisiae) [Source:MGI Symbol;Acc:MGI:1914021] [ENSMUST00000139477]	5.54228	4.65749	6.58014	12.9599	8.46452	23.6221	12.9306	30.0207	20.9841	5.5933	15.0155	21.3118	0.262451	0.00808399
A_51_P324838	NM_025276	mm|11qE2	Evpl	Mus musculus envoplakin (Evpl), mRNA [NM_025276]	948.942	1241.15	1509.4	1383.29	2248.57	1532.57	2501.04	2612.73	3579.83	1233.16	1721.48	2897.87	0.425541	0.00810106
A_30_P01020128	chr4:141527564-141547339_F	mm|4qE1		lincRNA:chr4:141527564-141547339 forward strand	6126.86	5521.41	4949.69	4864.21	6624.84	5868.68	10019.8	12029.5	17300.2	5532.65	5785.91	13116.5	0.421809	0.00810296
A_55_P2744265	NM_009922	mm|9qA3	Cnn1	Mus musculus calponin 1 (Cnn1), mRNA [NM_009922]	108.166	24.4848	29.9459	149.785	169.266	101.098	392.003	409.433	607.079	54.1989	140.05	469.505	0.115438	0.00814542
A_55_P2931301	NM_001302958	mm|3qH2	Ttll7	Mus musculus tubulin tyrosine ligase-like family, member 7 (Ttll7), transcript variant 2, mRNA [NM_001302958]	152.59	90.7866	107.046	146.135	183.269	178.087	313.191	257.263	236.386	116.808	169.164	268.947	0.434315	0.00816376
A_51_P258901	NM_029604	mm|3qF2.2	Pifo	Mus musculus primary cilia formation (Pifo), transcript variant 2, mRNA [NM_029604]	258.494	135.772	246.897	171.773	385.368	272.296	521.374	763.335	753.035	213.721	276.479	679.248	0.314643	0.00816724
A_52_P68028	NM_009598	mm|11qE1	Ace	Mus musculus angiotensin I converting enzyme (peptidyl-dipeptidase A) 1 (Ace), transcript variant 2, mRNA [NM_009598]	2886.64	1593.14	2105.44	2776.45	3705.64	4301.37	6578.64	4695.53	5637.8	2195.07	3594.49	5637.32	0.389382	0.00816779
A_55_P1960351	NM_001159647	mm|15qE3	Cntn1	Mus musculus contactin 1 (Cntn1), transcript variant 1, mRNA [NM_001159647]	159.957	84.6256	130.201	198.354	204.246	125.932	310.045	369.252	290.327	124.928	176.177	323.208	0.386525	0.00819222
A_55_P2197914	NM_001081037	mm|10qD2	Srgap1	Mus musculus SLIT-ROBO Rho GTPase activating protein 1 (Srgap1), transcript variant 1, mRNA [NM_001081037]	854.124	1222.64	876.162	1335.46	979.15	1268.92	2248.48	1664.33	2080.56	984.309	1194.51	1997.79	0.4927	0.00822266
A_66_P113296	CA464115	mm|15qB3.1		AGENCOURT_10722874 NIH_MGC_169 Mus musculus cDNA clone IMAGE:6771783 5', mRNA sequence [CA464115]	13.3485	9.83574	7.34687	13.3254	15.7719	23.09	36.8295	24.5326	25.184	10.1771	17.3958	28.8487	0.352773	0.00826564
A_51_P490700	NM_175430	mm|11qE2	Ccdc40	Mus musculus coiled-coil domain containing 40 (Ccdc40), mRNA [NM_175430]	410.871	323.755	504.639	265.946	609.356	673.256	777.669	863.774	1101.85	413.088	516.186	914.431	0.451743	0.00827677
A_51_P520306	NM_007440	mm|11qB3	Alox12	Mus musculus arachidonate 12-lipoxygenase (Alox12), mRNA [NM_007440]	13.5161	8.65913	11.2558	13.5612	7.83801	13.8357	23.077	25.3742	36.6716	11.1437	11.745	28.3743	0.39274	0.00827943
A_55_P2078670	NM_144855	mm|17qB1	Cbs	Mus musculus cystathionine beta-synthase (Cbs), transcript variant 1, mRNA [NM_144855]	235.191	280.666	448.404	198.996	621.758	679.565	788.552	766.056	938.27	321.42	500.106	830.959	0.386806	0.00830589
A_66_P117417	ENSMUST00000023335	mm|16qB5	Pvrl3	poliovirus receptor-related 3 [Source:MGI Symbol;Acc:MGI:1930171] [ENSMUST00000023335]	1780.5	2156.72	3218.36	2367.77	3449.74	3214.37	6102.08	5128.03	5550.58	2385.19	3010.63	5593.57	0.426417	0.00831502
A_55_P2076462	NM_001159577	mm|5qC3.3	Lnx1	Mus musculus ligand of numb-protein X 1 (Lnx1), transcript variant 1, mRNA [NM_001159577]	104.752	72.8637	130.246	97.5667	161.075	106.543	225.502	343.591	379.258	102.621	121.728	316.117	0.324629	0.00832362
A_51_P358462	NM_133689	mm|19qA	Ppp1r32	Mus musculus protein phosphatase 1, regulatory subunit 32 (Ppp1r32), mRNA [NM_133689]	259.464	236.729	294.094	177.18	349.644	371.338	429.363	566.81	697.604	263.429	299.388	564.592	0.466583	0.00834484
A_51_P175424	NM_011797	mm|3qF2.1	Car14	Mus musculus carbonic anhydrase 14 (Car14), mRNA [NM_011797]	597.225	249.697	302.576	459.844	674.734	844.022	1690.99	1200.09	1361.52	383.166	659.533	1417.53	0.270305	0.00834616
A_66_P140658	NM_001011822	mm|10qD3	Olfr787	Mus musculus olfactory receptor 787 (Olfr787), mRNA [NM_001011822]	15.7625	22.0651	18.944	23.6883	23.5489	33.7859	72.9658	59.5383	37.4039	18.9239	27.0077	56.636	0.334131	0.0083499
A_30_P01022538	chr3:37797734-37891650_F	mm|3qB		lincRNA:chr3:37797734-37891650 forward strand	32.5157	28.3664	21.4558	15.1501	37.5897	32.1838	57.0092	60.0002	89.7466	27.446	28.3079	68.9187	0.398237	0.00836191
A_30_P01024746	chr1:90340543-90359181_R	mm|1qD		lincRNA:chr1:90340543-90359181 reverse strand	126.462	66.3262	120.975	88.3352	209.566	145.164	255.605	311.076	354.4	104.588	147.688	307.027	0.340647	0.00837991
A_51_P326043	NM_172916	mm|8qE1	Hydin	Mus musculus HYDIN, axonemal central pair apparatus protein (Hydin), mRNA [NM_172916]	251.76	130.51	208.934	187.425	295.303	220.285	453.341	556.672	540.284	197.068	234.338	516.766	0.381349	0.00838231
A_51_P249559	NM_019457	mm|15qD2	Lrrc6	Mus musculus leucine rich repeat containing 6 (testis) (Lrrc6), mRNA [NM_019457]	38.9092	46.1307	52.7999	35.9989	66.0231	60.4023	77.8277	124.897	106.915	45.9466	54.1414	103.213	0.445163	0.00838463
A_66_P102464	AK081104	mm|3qH3	4930555A03Rik	Mus musculus 10 days neonate cerebellum cDNA, RIKEN full-length enriched library, clone:B930088B13 product:unclassifiable, full insert sequence. [AK081104]	35.594	58.5756	39.6098	41.0515	47.42	71.831	91.2811	107.775	89.1777	44.5931	53.4342	96.0778	0.464136	0.00839725
A_51_P214503	NM_172862	mm|3qC	Frem2	Mus musculus Fras1 related extracellular matrix protein 2 (Frem2), mRNA [NM_172862]	10.1091	4.21864	6.10196	4.03802	7.19381	4.61946	19.9463	32.1911	27.0843	6.8099	5.28376	26.4072	0.25788	0.00839788
A_55_P2742725	NM_177898	mm|8qA2	Nek5	Mus musculus NIMA (never in mitosis gene a)-related expressed kinase 5 (Nek5), mRNA [NM_177898]	23.7409	29.6531	47.0269	33.5529	64.5689	58.4966	78.1653	106.882	108.998	33.4736	52.2061	98.0151	0.341515	0.00840445
A_66_P120991	ENSMUST00000164604	mm|5qG2	Pms2	radial spoke head 10 homolog B (Chlamydomonas) [Source:MGI Symbol;Acc:MGI:1922386] [ENSMUST00000164604]	226.622	219.943	313.939	177.006	343.118	548.757	459.064	512.876	666.932	253.501	356.294	546.29	0.464041	0.00841562
A_51_P368743	NR_027923	mm|4qC3	C630043F03Rik	Mus musculus RIKEN cDNA C630043F03 gene (C630043F03Rik), long non-coding RNA [NR_027923]	44.0287	79.2461	65.084	55.441	121.02	66.0022	162.779	153.936	131.314	62.7863	80.821	149.343	0.420416	0.00842995
A_55_P1978927	NM_001081037	mm|10qD2	Srgap1	Mus musculus SLIT-ROBO Rho GTPase activating protein 1 (Srgap1), transcript variant 1, mRNA [NM_001081037]	24.6967	43.3776	22.2828	63.6632	39.9035	65.8078	91.6059	75.79	78.0349	30.119	56.4582	81.8103	0.368157	0.00843213
A_52_P180518	NM_145506	mm|1qE2.3	Epb4.1l5	Mus musculus erythrocyte protein band 4.1-like 5 (Epb4.1l5), transcript variant 1, mRNA [NM_145506]	70.5166	58.5334	99.9766	68.2896	90.1876	100.892	248.222	156.55	229.687	76.3422	86.4564	211.487	0.360979	0.00843304
A_55_P2063216	NM_019819	mm|11qC	Dusp14	Mus musculus dual specificity phosphatase 14 (Dusp14), mRNA [NM_019819]	1187.26	961.784	1433.8	854.584	1927.05	1203.64	2000.57	2573.2	2669.39	1194.28	1328.42	2414.39	0.494653	0.00843373
A_51_P114314	NM_008748	mm|7qF5	Dusp8	Mus musculus dual specificity phosphatase 8 (Dusp8), mRNA [NM_008748]	578.716	501.409	395.337	671.146	1585.82	702.057	1911.56	1071.58	1183.89	491.821	986.34	1389.01	0.35408	0.00843591
A_51_P153132	NM_134110	mm|16qC4	Kcne2	Mus musculus potassium voltage-gated channel, Isk-related subfamily, gene 2 (Kcne2), mRNA [NM_134110]	1335.43	926.336	1558.41	896.716	2542.1	2609.33	2505.93	3278.67	3581.42	1273.39	2016.05	3122.01	0.407877	0.00843737
A_51_P448178	NM_175519	mm|5qC3.1	Kctd8	Mus musculus potassium channel tetramerisation domain containing 8 (Kctd8), mRNA [NM_175519]	22.884	11.3572	24.5053	27.9675	58.94	40.234	56.5546	94.5899	76.1526	19.5822	42.3805	75.7657	0.258457	0.00850731
A_66_P106589	NM_133798	mm|12qC3	Exd2	Mus musculus exonuclease 3'-5' domain containing 2 (Exd2), mRNA [NM_133798]	69.4625	62.2137	44.5022	74.1899	68.3908	107.789	172.862	257.852	131.797	58.7261	83.4565	187.504	0.3132	0.00852411
A_55_P2909355	NM_007570	mm|1qE4	Btg2	Mus musculus B cell translocation gene 2, anti-proliferative (Btg2), mRNA [NM_007570]	6087.79	3530.37	4785.14	6468.55	7482.66	6743.76	10810.5	11465.7	9419.66	4801.1	6898.32	10565.3	0.454423	0.008532
A_52_P681391	NM_008059	mm|1qH6	G0s2	Mus musculus G0/G1 switch gene 2 (G0s2), mRNA [NM_008059]	669.207	908.528	1116.73	563.804	1480.41	1067.75	1757.37	2199.89	1856.69	898.155	1037.32	1937.98	0.463448	0.00857768
A_66_P123155	NM_027442	mm|10qB1	Ddo	Mus musculus D-aspartate oxidase (Ddo), mRNA [NM_027442]	196.204	209.444	298.779	169.068	303.15	358.496	430.35	447.51	538.725	234.809	276.905	472.195	0.497271	0.00858465
A_55_P2180536	NM_001007461	mm|11qD	Gsdma3	Mus musculus gasdermin A3 (Gsdma3), mRNA [NM_001007461]	6.0973	7.05865	5.87024	11.5782	8.46228	15.8809	20.5283	11.1784	18.3496	6.34206	11.9738	16.6854	0.380096	0.0085921
A_55_P2914662	NM_019819	mm|11qC	Dusp14	Mus musculus dual specificity phosphatase 14 (Dusp14), mRNA [NM_019819]	4026.29	3163.87	4887.37	3020.09	6375.12	4026.61	7098.42	10028.8	9513.89	4025.84	4473.94	8880.38	0.453341	0.00859445
A_52_P493806	NR_040418	mm|19qC3	2310034G01Rik	Mus musculus RIKEN cDNA 2310034G01 gene (2310034G01Rik), long non-coding RNA [NR_040418]	165.049	108.228	165.559	120.445	193	165.489	267.202	309.354	325.889	146.279	159.645	300.815	0.486274	0.00860178
A_52_P1011632	NM_001166030	mm|13qA3.2	Mylk4	Mus musculus myosin light chain kinase family, member 4 (Mylk4), mRNA [NM_001166030]	30.4266	18.8053	7.79173	12.941	12.761	4.4389	98.3257	123.226	147.496	19.0079	10.047	123.016	0.154516	0.00861396
A_52_P1051779	NM_001081227	mm|1qH4	6330403A02Rik	Mus musculus RIKEN cDNA 6330403A02 gene (6330403A02Rik), mRNA [NM_001081227]	7.83075	4.82203	10.9757	8.25697	14.6062	37.7785	23.6475	49.0493	49.8166	7.87617	20.2139	40.8378	0.192865	0.00862686
A_51_P224362	NM_198111	mm|12qC1	Akap6	Mus musculus A kinase (PRKA) anchor protein 6 (Akap6), mRNA [NM_198111]	70.8413	74.0298	48.04	38.8737	89.0813	67.3689	136.545	220.85	263.367	64.3037	65.1079	206.921	0.310765	0.00864594
A_51_P519108	NM_172859	mm|2qG1	Dzank1	Mus musculus double zinc ribbon and ankyrin repeat domains 1 (Dzank1), mRNA [NM_172859]	305.043	232.079	416.663	248.825	459.743	442.984	660.776	734.105	831.506	317.929	383.851	742.129	0.428401	0.00864872
A_55_P2178466	NM_025466	mm|6qD1	Gkn1	Mus musculus gastrokine 1 (Gkn1), mRNA [NM_025466]	4.46531	3.76486	5.63181	5.83161	6.61082	9.17643	10.9944	16.6843	25.7334	4.62066	7.20629	17.804	0.259529	0.00868872
A_52_P459564	NM_010575	mm|11qE1	Itga2b	Mus musculus integrin alpha 2b (Itga2b), mRNA [NM_010575]	87.9152	31.418	52.8402	92.563	70.3927	90.41	248.681	194.89	264.057	57.3911	84.4552	235.876	0.243311	0.00870224
A_51_P298266	NM_025681	mm|17qA3.2	Lix1	Mus musculus limb expression 1 homolog (chicken) (Lix1), mRNA [NM_025681]	39.2237	35.5209	25.3007	33.8816	28.2934	34.9529	65.0745	110.092	89.6649	33.3484	32.376	88.2772	0.377769	0.00879598
A_55_P2170454	NM_008182	mm|9qE1	Gsta2	Mus musculus glutathione S-transferase, alpha 2 (Yc2) (Gsta2), mRNA [NM_008182]	201.976	30.7598	92.2443	126.536	454.101	120.216	1632.68	1099.82	1033.71	108.327	233.618	1255.4	0.0862882	0.00880737
A_55_P2916847	NM_001146299	mm|18qB3	Sh3rf2	Mus musculus SH3 domain containing ring finger 2 (Sh3rf2), transcript variant 1, mRNA [NM_001146299]	115.901	162.287	230.146	169.272	280.7	274.26	399.298	426.039	483.835	169.445	241.411	436.391	0.388286	0.0088551
A_55_P2762569	NM_001135112	mm|16qA1	Dnaja3	Mus musculus DnaJ (Hsp40) homolog, subfamily A, member 3 (Dnaja3), transcript variant 2, mRNA [NM_001135112]	4.42927	10.2863	5.54456	10.3727	6.49732	20.4298	19.2162	22.6557	23.1691	6.75338	12.4333	21.6803	0.311498	0.00896866
A_66_P122053	NM_001160139	mm|1qA4	Kcnq5	Mus musculus potassium voltage-gated channel, subfamily Q, member 5 (Kcnq5), transcript variant 1, mRNA [NM_001160139]	30.0077	29.9786	48.6369	51.5028	46.7293	79.6713	92.419	72.334	80.3368	36.2077	59.3012	81.6966	0.443198	0.0089907
A_51_P126337	NM_183064	mm|16qB2	Fgf12	Mus musculus fibroblast growth factor 12 (Fgf12), transcript variant 1, mRNA [NM_183064]	17.7195	21.3375	13.1645	19.5822	23.2886	13.6334	45.0537	98.7195	117.834	17.4072	18.8347	87.2023	0.199618	0.00900989
A_55_P2075499	NM_029064	mm|2qH1	Ttll9	Mus musculus tubulin tyrosine ligase-like family, member 9 (Ttll9), transcript variant 2, mRNA [NM_029064]	57.051	44.263	75.6186	38.9616	105.514	69.0541	203.195	124.962	149.276	58.9775	71.1765	159.144	0.370592	0.00901368
A_52_P409570	NM_001081064	mm|15qA1	Pdzd2	Mus musculus PDZ domain containing 2 (Pdzd2), mRNA [NM_001081064]	2335.4	3012.35	3934.03	3259.43	4875.1	5813.65	7705.41	5812.04	7307.93	3093.93	4649.39	6941.79	0.445695	0.00902492
A_52_P368434	NM_009329	mm|11qB1.3	Zfp354a	Mus musculus zinc finger protein 354A (Zfp354a), mRNA [NM_009329]	17.7427	11.0046	11.6403	6.2855	11.6998	20.6309	29.7611	26.3889	26.5156	13.4625	12.8721	27.5552	0.488567	0.00903757
A_51_P114826	NM_019707	mm|8qE1	Cdh13	Mus musculus cadherin 13 (Cdh13), mRNA [NM_019707]	970.044	1496.72	572.428	867.238	1027.67	725.229	3939.08	3251.08	3642.44	1013.06	873.378	3610.86	0.28056	0.00905897
A_52_P351925	NM_146005	mm|10qB5.3	Ank3	Mus musculus ankyrin 3, epithelial (Ank3), transcript variant 2, mRNA [NM_146005]	146.692	184.447	176.976	242.045	217.341	326.797	263.498	389.482	395.758	169.372	262.061	349.58	0.484501	0.00907254
A_30_P01020925	chr17:5795893-5835243_R	mm|17qA1		lincRNA:chr17:5795893-5835243 reverse strand	3425.61	2422.18	2020	3688.26	2967.74	2636.32	6456.26	5868.79	5029.38	2622.6	3097.44	5784.81	0.453359	0.00907742
A_52_P246703	NM_030187	mm|12qE	Ak7	Mus musculus adenylate kinase 7 (Ak7), mRNA [NM_030187]	63.3861	42.1217	61.4174	39.5925	111.726	82.691	112.23	119.85	171.788	55.6417	78.0032	134.622	0.413317	0.00909757
A_55_P2796481	NM_011217	mm|10qD2	Ptprr	Mus musculus protein tyrosine phosphatase, receptor type, R (Ptprr), transcript variant 1, mRNA [NM_011217]	155.502	196.529	132.517	135.123	273.017	310.447	435.901	295.339	322.97	161.516	239.529	351.403	0.459631	0.00911454
A_55_P2177998	NM_001013373	mm|9qA5.2	Tmprss13	Mus musculus transmembrane protease, serine 13 (Tmprss13), mRNA [NM_001013373]	137.503	78.186	161.253	134.584	218.527	194.212	307.751	413.549	414.819	125.647	182.441	378.706	0.331781	0.00912402
A_55_P1969511	NM_029430	mm|15qA1	Ttc23l	Mus musculus tetratricopeptide repeat domain 23-like (Ttc23l), mRNA [NM_029430]	11.847	9.65862	6.02437	19.8761	25.495	22.6471	24.8868	21.4319	23.6366	9.17666	22.6727	23.3184	0.393537	0.00913311
A_51_P389135	ENSMUST00000050128	mm|4qE2	Cfap74	cilia and flagella associated protein 74 [Source:MGI Symbol;Acc:MGI:1917130] [ENSMUST00000050128]	9.51611	9.63957	6.40138	5.8366	24.3795	57.4007	31.2888	17.3073	30.5241	8.51902	29.2056	26.3734	0.323016	0.00914135
A_51_P458778	NM_008278	mm|8qB2	Hpgd	Mus musculus hydroxyprostaglandin dehydrogenase 15 (NAD) (Hpgd), mRNA [NM_008278]	5453.89	1665.09	2872.05	3643.2	8253.49	3701	24205.3	14671.9	15471.3	3330.34	5199.23	18116.2	0.183832	0.00917229
A_52_P576886	NM_025481	mm|11qE1	Smurf2	Mus musculus SMAD specific E3 ubiquitin protein ligase 2 (Smurf2), mRNA [NM_025481]	1219.05	823.646	952.688	1172.35	1151.62	838.792	2861.61	2295.09	1789.83	998.462	1054.26	2315.51	0.431206	0.00921168
A_52_P204629	NM_021361	mm|12qB3	Nova1	Mus musculus neuro-oncological ventral antigen 1 (Nova1), mRNA [NM_021361]	4.78293	4.02073	5.80484	7.76705	6.8818	4.40025	14.3795	12.1191	26.8692	4.8695	6.3497	17.7893	0.273732	0.00921313
A_51_P222381	NM_021436	mm|4qB1	Tmeff1	Mus musculus transmembrane protein with EGF-like and two follistatin-like domains 1 (Tmeff1), mRNA [NM_021436]	65.9058	41.7108	66.4594	41.0242	83.1365	98.9611	176.079	116.868	138.625	58.0253	74.3739	143.857	0.403353	0.00923504
A_55_P2181542	NM_016771	mm|5qE1	Sult1d1	Mus musculus sulfotransferase family 1D, member 1 (Sult1d1), mRNA [NM_016771]	68.696	31.9104	13.4008	10.2768	47.9647	23.3235	235.376	446.137	552.029	38.0024	27.1883	411.181	0.0924227	0.00924759
A_52_P65506	NM_001004367	mm|3qG3	Cxxc4	Mus musculus CXXC finger 4 (Cxxc4), mRNA [NM_001004367]	5.35779	4.53122	6.59032	5.48599	7.82764	4.94437	13.5871	36.8153	26.0569	5.49311	6.086	25.4864	0.215531	0.00926558
A_66_P121288	NM_025355	mm|XqF1	Tceal6	Mus musculus transcription elongation factor A (SII)-like 6 (Tceal6), mRNA [NM_025355]	212.653	329.276	218.126	201.971	266.089	216.569	516.459	496.493	678.294	253.352	228.21	563.749	0.449405	0.00927509
A_65_P13567	NM_009531	mm|6qD1	Xpc	Mus musculus xeroderma pigmentosum, complementation group C (Xpc), mRNA [NM_009531]	471.688	300.131	325.579	441.819	412.942	451.326	702.701	838.216	681.393	365.8	435.362	740.77	0.49381	0.00928293
A_55_P2724669	NM_146010	mm|10qD2	Tspan8	Mus musculus tetraspanin 8 (Tspan8), transcript variant 1, mRNA [NM_146010]	2832.13	1764.54	2933.19	2816.09	3401.76	2686.05	5857.12	5379.32	5064.73	2509.95	2967.97	5433.72	0.461921	0.00928565
A_55_P2068295	XM_011247428	mm|14qC1	LOC102641328	PREDICTED: Mus musculus 60S ribosomal protein L11-like (LOC102641328), mRNA [XM_011247428]	39.3362	35.1927	22.9865	33.8045	32.7671	46.3157	179.765	194.242	82.3456	32.5052	37.6291	152.118	0.213685	0.00929019
A_52_P658122	NM_011809	mm|16qC4	Ets2	Mus musculus E26 avian leukemia oncogene 2, 3' domain (Ets2), mRNA [NM_011809]	5763.74	5080.72	5580.62	5788.39	6553.38	8578.75	14957	9655.67	9598.58	5475.03	6973.51	11403.7	0.480108	0.0093166
A_66_P140517	NM_001290814	mm|1qB	Aff3	Mus musculus AF4/FMR2 family, member 3 (Aff3), mRNA [NM_001290814]	617.511	421.285	513.235	633.32	555.444	571.994	1627.04	960.864	1210.1	517.343	586.919	1266	0.408644	0.0093422
A_52_P470030	NM_181404	mm|19qB	Kank1	Mus musculus KN motif and ankyrin repeat domains 1 (Kank1), mRNA [NM_181404]	168.527	104.286	107.905	158.714	144.414	186.503	244.382	267.991	264.921	126.906	163.21	259.098	0.4898	0.00937418
A_66_P120927	NM_019444	mm|11qD	Ramp2	Mus musculus receptor (calcitonin) activity modifying protein 2 (Ramp2), mRNA [NM_019444]	5247.56	2923.51	3920.08	5512.4	5929.92	3694.21	17737.7	10437.4	10319.1	4030.38	5045.51	12831.4	0.314104	0.00938604
A_51_P148612	NM_009944	mm|7qB1	Cox7a1	Mus musculus cytochrome c oxidase subunit VIIa 1 (Cox7a1), mRNA [NM_009944]	959.95	498.213	436.338	583.281	562.545	496.117	2036.54	4929.97	5412.25	631.5	547.314	4126.25	0.153044	0.00938936
A_55_P1979998	NM_027283	mm|2qA3	1700026L06Rik	Mus musculus RIKEN cDNA 1700026L06 gene (1700026L06Rik), mRNA [NM_027283]	2710.75	1719.15	2567.55	1748.01	3204.42	2757.19	4216.23	5329.66	5080.48	2332.48	2569.87	4875.46	0.478413	0.00939864
A_55_P2914518	NM_001081064	mm|15qA1	Pdzd2	Mus musculus PDZ domain containing 2 (Pdzd2), mRNA [NM_001081064]	3539.34	3771.72	5657.89	5001.32	6719.12	7156.77	11998.1	8350.58	9590.62	4322.99	6292.4	9979.76	0.433175	0.00940758
A_55_P2807493	NM_010929	mm|17qB1	Notch4	Mus musculus notch 4 (Notch4), mRNA [NM_010929]	9971.88	8599.55	7832.61	14103.5	13920.5	9831.96	36119.7	18218.7	21604.2	8801.35	12618.6	25314.2	0.347684	0.00944291
A_55_P2095663	NM_008829	mm|9qA1	Pgr	Mus musculus progesterone receptor (Pgr), mRNA [NM_008829]	15.5748	7.78151	21.8461	9.65122	28.7853	24.1435	54.9801	104.499	69.0148	15.0675	20.86	76.1647	0.197827	0.00949573
A_55_P2502861	NM_009406	mm|7qA1	Tnni3	Mus musculus troponin I, cardiac 3 (Tnni3), mRNA [NM_009406]	225.834	622.372	337.605	191.566	211.655	597.414	1583.84	4348.01	5175.86	395.27	333.545	3702.57	0.106756	0.00949751
A_55_P1985410	NM_178256	mm|XqF4	Reps2	Mus musculus RALBP1 associated Eps domain containing protein 2 (Reps2), transcript variant 1, mRNA [NM_178256]	924.673	943.595	1442.86	986.631	1700.47	1196.25	3058.23	2061.94	2694.86	1103.71	1294.45	2605.01	0.423687	0.00953499
A_55_P2486879	NM_009619	mm|8qA2	Adam3	Mus musculus a disintegrin and metallopeptidase domain 3 (cyritestin) (Adam3), mRNA [NM_009619]	23.2407	10.1411	9.96486	13.2109	29.6044	55.2631	61.4057	44.2911	75.0646	14.4489	32.6928	60.2538	0.2398	0.00953909
A_51_P370248	ENSMUST00000189746	mm|15qA1	Pdzd2	PDZ domain containing 2 [Source:MGI Symbol;Acc:MGI:1922394] [ENSMUST00000189746]	9.44154	7.1156	11.966	15.5469	18.3401	10.3201	41.5971	42.7979	41.4875	9.50771	14.7357	41.9608	0.226585	0.00955516
A_51_P113195	NM_178924	mm|16qB4	Upk1b	Mus musculus uroplakin 1B (Upk1b), mRNA [NM_178924]	384.994	544.942	519.363	720.827	830.672	499.288	934.361	979.195	1465.33	483.1	683.596	1126.29	0.428928	0.0095788
A_55_P2162324	NM_009759	mm|XqF5	Bmx	Mus musculus BMX non-receptor tyrosine kinase (Bmx), mRNA [NM_009759]	461.842	637.48	438.282	378.951	726.531	699.633	1615.69	1658.15	1628.42	512.535	601.705	1634.09	0.313652	0.00958021
A_51_P242978	NM_001042715	mm|8qD1	Drc7	Mus musculus dynein regulatory complex subunit 7 (Drc7), mRNA [NM_001042715]	56.2613	34.811	34.2964	69.828	34.323	114.28	113.26	111.587	81.2979	41.7896	72.8105	102.048	0.409507	0.00961173
A_55_P2494802	NM_001014900	mm|4qD2.1	Zmynd12	Mus musculus zinc finger, MYND domain containing 12 (Zmynd12), mRNA [NM_001014900]	439.818	261.147	416.048	303.399	535.692	432.409	753.774	1159.95	996.697	372.338	423.834	970.14	0.383798	0.00963595
A_52_P465986	NM_026626	mm|1qH4	Efcab2	Mus musculus EF-hand calcium binding domain 2 (Efcab2), mRNA [NM_026626]	178.127	181.156	264.724	183.019	254.01	258.642	393.63	643.679	669.223	208.002	231.89	568.844	0.365658	0.00966633
A_66_P112394	AK134220	mm|13qA1		Mus musculus adult male thymus cDNA, RIKEN full-length enriched library, clone:5830484L21 product:unclassifiable, full insert sequence. [AK134220]	47.3652	44.1257	26.7307	24.7239	30.4574	50.436	95.4325	185.244	124.779	39.4072	35.2058	135.152	0.291577	0.00968312
A_66_P108224	NM_001081298	mm|3qH3	Adgrl2	Mus musculus adhesion G protein-coupled receptor L2 (Adgrl2), mRNA [NM_001081298]	282.763	557.082	415.343	429.184	613.136	590.727	1086.48	928.376	1148.91	418.396	544.349	1054.59	0.396739	0.00972728
A_51_P191669	NM_007694	mm|2qF2	Chgb	Mus musculus chromogranin B (Chgb), mRNA [NM_007694]	16.0201	8.52238	28.7609	25.6308	49.4608	26.8975	71.9243	87.5073	93.4957	17.7678	33.9964	84.3091	0.210746	0.00973736
A_55_P2804199	NM_001302338	mm|15qF3	Nfe2	Mus musculus nuclear factor, erythroid derived 2 (Nfe2), transcript variant 1, mRNA [NM_001302338]	304.873	223.829	350.421	353.936	490.495	593.723	564.027	986.947	917.856	293.041	479.385	822.944	0.356089	0.00974085
A_66_P133383	XM_011239123	mm|2qA3	4932418E24Rik	PREDICTED: Mus musculus RIKEN cDNA 4932418E24 gene (4932418E24Rik), transcript variant X8, mRNA [XM_011239123]	327.862	219.86	438.945	297.523	558.389	681.023	782.877	811.691	1024.24	328.889	512.312	872.935	0.376762	0.00975485
A_55_P2026530	NM_177814	mm|14qA3	Erc2	Mus musculus ELKS/RAB6-interacting/CAST family member 2 (Erc2), mRNA [NM_177814]	166.297	117.52	201.076	118.15	293.709	155.387	446.312	322.883	353.597	161.631	189.082	374.264	0.431864	0.00979993
A_55_P2091350	ENSMUST00000084013		ND4L	mitochondrially encoded NADH dehydrogenase 4L [Source:MGI Symbol;Acc:MGI:102497] [ENSMUST00000084013]	28031.5	22633.8	16461.7	22130.1	21908.8	26292.2	42528.8	50096.9	46257.1	22375.7	23443.7	46294.2	0.483336	0.00983172
A_66_P138319	NM_053115	mm|14qA1	Acox2	Mus musculus acyl-Coenzyme A oxidase 2, branched chain (Acox2), transcript variant 1, mRNA [NM_053115]	944.76	547.066	878.31	515.153	1395.32	687.013	1604.87	2326.57	2422.55	790.045	865.828	2118	0.373015	0.00984485
A_51_P119776	ENSMUST00000198584	mm|3qG1	Synpo2	synaptopodin 2 [Source:MGI Symbol;Acc:MGI:2153070] [ENSMUST00000198584]	612.347	353.769	449.548	461.36	507.967	631.183	1006.66	1199.44	1685.86	471.888	533.503	1297.32	0.36374	0.00989174
A_30_P01033587	chr6:91133122-91133347_R	mm|6qD1		lincRNA:chr6:91133122-91133347 reverse strand	1588.81	404.293	559.796	1050.29	1338.12	706.772	6028.03	7234.53	4038.87	850.966	1031.73	5767.14	0.147554	0.00990786
A_55_P2726897	AK002615	mm|17qA2	Wdr27	Mus musculus adult male kidney cDNA, RIKEN full-length enriched library, clone:0610012K18 product:unclassifiable, full insert sequence. [AK002615]	149.087	99.4575	160.025	118.313	178.639	160.635	249.122	314.121	289.616	136.19	152.529	284.286	0.479058	0.00991378
A_52_P105765	NM_001033342	mm|19qA	Cdc42bpg	Mus musculus CDC42 binding protein kinase gamma (DMPK-like) (Cdc42bpg), mRNA [NM_001033342]	382.009	386.682	721.275	487.534	920.76	693.618	1555.68	1152.11	1381.69	496.655	700.637	1363.16	0.364341	0.00992971
A_52_P497595	AK131842	mm|12qC1	Mipol1	Mus musculus 10 day old male pancreas cDNA, RIKEN full-length enriched library, clone:1810044O04 product:unclassifiable, full insert sequence. [AK131842]	66.3864	68.6248	103.684	97.9498	137.37	77.4465	178.152	141.903	185.723	79.5649	104.256	168.592	0.471937	0.00994738
A_51_P484998	NM_010427	mm|5qA2	Hgf	Mus musculus hepatocyte growth factor (Hgf), transcript variant 3, mRNA [NM_010427]	175.84	167.837	140.624	180.454	161.824	226.885	257.604	406.036	415.972	161.434	189.721	359.871	0.448588	0.00999004
A_51_P236042	NM_008874	mm|19qA	Plcb3	Mus musculus phospholipase C, beta 3 (Plcb3), transcript variant 2, mRNA [NM_008874]	227.205	306.922	351.004	225.081	369.209	408.383	514.211	584.169	693.542	295.043	334.224	597.307	0.493956	0.0100087
A_55_P2713390	ENSMUST00000170348	mm|5qA3	Sema3c	sema domain, immunoglobulin domain (Ig), short basic domain, secreted, (semaphorin) 3C [Source:MGI Symbol;Acc:MGI:107557] [ENSMUST00000170348]	384.7	507.446	709.502	496.899	752.263	1972.38	1079.23	1336.94	1339.05	533.883	1073.85	1251.74	0.426513	0.0100205
A_52_P391624	NM_001081156	mm|4qD2.3	Trnp1	Mus musculus TMF1-regulated nuclear protein 1 (Trnp1), mRNA [NM_001081156]	620.883	304.583	466.285	503.297	679.248	520.599	1080.69	1804.33	1712.64	463.917	567.714	1532.55	0.302709	0.0100267
A_51_P296878	NM_173746	mm|4qA1	Triqk	Mus musculus triple QxxK/R motif containing (Triqk), transcript variant 1, mRNA [NM_173746]	85.7247	125.108	92.7169	98.8337	109.846	68.8305	165.241	228.802	214.591	101.183	92.5034	202.878	0.49874	0.0100597
A_65_P20281	NM_001289462	mm|3qE1	Mme	Mus musculus membrane metallo endopeptidase (Mme), transcript variant 1, mRNA [NM_001289462]	964.471	566.281	914.838	707.97	1238.9	1027.26	1632.03	1802.63	1879.79	815.197	991.377	1771.48	0.460178	0.0100865
A_66_P110496	AK046160	mm|10qB4	Dnajb12	Mus musculus adult male corpora quadrigemina cDNA, RIKEN full-length enriched library, clone:B230345N13 product:DnaJ (Hsp40) homolog, subfamily B, member 12, full insert sequence. [AK046160]	1373.72	834.683	829.144	1144.96	1700.1	1180.94	2075.15	2414.2	2093.03	1012.52	1342	2194.13	0.461467	0.0100906
A_55_P2057070	NM_018832	mm|XqA1.1	Magix	Mus musculus MAGI family member, X-linked (Magix), transcript variant 1, mRNA [NM_018832]	68.2401	87.8433	145.51	62.6189	189.056	183.883	270.844	324.853	252.341	100.531	145.186	282.679	0.355637	0.0100911
A_55_P2052563	NM_010495	mm|2qH1	Id1	Mus musculus inhibitor of DNA binding 1 (Id1), mRNA [NM_010495]	5777.54	4112.67	3760.19	6845.2	9787.6	3392.9	18537.3	11672	9833.3	4550.14	6675.23	13347.5	0.340897	0.0100942
A_55_P2274607	NR_040272	mm|XqF3	9530051G07Rik	Mus musculus RIKEN cDNA 9530051G07 gene (9530051G07Rik), long non-coding RNA [NR_040272]	5.58425	7.82371	7.44815	4.88657	7.54209	8.51284	20.6254	12.1276	18.0559	6.95204	6.9805	16.9363	0.410482	0.0101162
A_51_P118061	NM_177769	mm|9qA5.3	Elmod1	Mus musculus ELMO/CED-12 domain containing 1 (Elmod1), mRNA [NM_177769]	6.72665	8.79578	7.58536	5.6822	7.62244	14.0674	17.6045	15.0107	28.1528	7.70259	9.12402	20.256	0.380262	0.0101325
A_55_P1995141	NM_001159344	mm|4qE2	Casz1	Mus musculus castor zinc finger 1 (Casz1), transcript variant 1, mRNA [NM_001159344]	199.039	168.94	243.892	286.625	366.616	370.461	448.423	325.388	450.75	203.957	341.234	408.187	0.499666	0.0101342
A_55_P2034550	NM_029314	mm|3qF3	1700013F07Rik	Mus musculus RIKEN cDNA 1700013F07 gene (1700013F07Rik), mRNA [NM_029314]	324.841	161.638	253.05	191.801	373.913	332.279	554.872	743.399	681.856	246.51	299.331	660.042	0.373476	0.0101345
A_52_P566681	NM_153581	mm|8qB1.3	Gpm6a	Mus musculus glycoprotein m6a (Gpm6a), transcript variant 1, mRNA [NM_153581]	527.43	297.409	577.046	538.901	828.197	364.116	1370.97	1064.1	1501.11	467.295	577.071	1312.06	0.356153	0.0101577
A_55_P2044827	NM_030226	mm|7qF3	9130019O22Rik	Mus musculus RIKEN cDNA 9130019O22 gene (9130019O22Rik), mRNA [NM_030226]	43.2097	71.3163	51.723	34.6538	64.4027	94.6172	111.489	105.754	140.126	55.4164	64.5579	119.123	0.465201	0.0101644
A_30_P01022145	chr3:100293319-100327843_F	mm|3qF2.2		lincRNA:chr3:100293319-100327843 forward strand	6.28441	4.7066	11.0346	25.6394	27.8665	26.0613	24.7552	23.6499	43.2438	7.34187	26.5224	30.5496	0.240326	0.0101722
A_51_P303061	NM_009623	mm|15qD1	Adcy8	Mus musculus adenylate cyclase 8 (Adcy8), transcript variant 1, mRNA [NM_009623]	75.1037	91.3252	167.779	132.911	236.04	263.856	304.29	323.843	413.973	111.403	210.936	347.369	0.320704	0.0101731
A_55_P2158018	NM_001099632	mm|17qB1	Rnf39	Mus musculus ring finger protein 39 (Rnf39), mRNA [NM_001099632]	383.936	319.842	514.438	482.57	659.2	632.594	1099.85	754.683	864.493	406.072	591.455	906.342	0.448034	0.0101872
A_51_P173285	NM_008700	mm|17qA3.3	Nkx2-5	Mus musculus NK2 homeobox 5 (Nkx2-5), mRNA [NM_008700]	4.74047	10.267	6.24551	6.10616	7.2872	4.87722	19.6475	45.3947	42.4992	7.08433	6.09019	35.8471	0.197626	0.0101893
A_52_P467726	NM_010942	mm|5qB3	Nsg1	Mus musculus neuron specific gene family member 1 (Nsg1), mRNA [NM_010942]	2738.7	1723.61	1749.17	3482.1	3596.29	2464.23	7904.57	4765.17	4828.72	2070.5	3180.87	5832.82	0.354973	0.0102446
A_66_P107482	NM_001145452	mm|17qE3	Arhgef33	Mus musculus Rho guanine nucleotide exchange factor (GEF) 33 (Arhgef33), mRNA [NM_001145452]	10.5027	16.5511	16.464	12.9118	12.5683	35.2962	40.0728	33.1989	27.4948	14.5059	20.2588	33.5888	0.431868	0.0102648
A_55_P2133632	NM_001081337	mm|8qE2	Sipa1l2	Mus musculus signal-induced proliferation-associated 1 like 2 (Sipa1l2), mRNA [NM_001081337]	4190.23	6985.67	5776.49	5656.09	7143.08	6465.06	12481.8	10240.5	12030.6	5650.8	6421.41	11584.3	0.487798	0.0102674
A_30_P01030527	chr6:40693617-40720167_F	mm|6qB1		lincRNA:chr6:40693617-40720167 forward strand	5.2295	8.22617	6.95606	6.78657	13.0088	19.0799	14.3407	27.9643	29.9022	6.80391	12.9584	24.0691	0.282683	0.0102712
A_30_P01021169	chr3:93150619-93184368_F	mm|3qF2.1		lincRNA:chr3:93150619-93184368 forward strand	5.70139	12.6403	6.40441	15.8083	336.896	11.1943	37.8172	45.6175	22.694	8.2487	121.3	35.3762	0.233171	0.0103058
A_55_P2741400	NM_001042660	mm|18qE3	Smad7	Mus musculus SMAD family member 7 (Smad7), mRNA [NM_001042660]	83.1547	117.471	84.1064	122.881	126.326	124.75	321.27	198.474	195.499	94.9107	124.653	238.415	0.398091	0.0103061
A_55_P2144556	NM_001172160	mm|2qF3	Flrt3	Mus musculus fibronectin leucine rich transmembrane protein 3 (Flrt3), transcript variant 1, mRNA [NM_001172160]	1026.15	1524.36	2009.04	2146.69	3462.84	1936.5	3420.42	4980.5	5918.42	1519.85	2515.34	4773.11	0.318419	0.0103207
A_51_P191669	NM_007694	mm|2qF2	Chgb	Mus musculus chromogranin B (Chgb), mRNA [NM_007694]	23.4621	15.3622	37.7615	22.6585	53.13	151.509	73.751	85.9269	115.433	25.5286	75.7657	91.7035	0.278382	0.0103272
A_52_P224844	ENSMUST00000167179	mm|2qG1	Cfap61	cilia and flagella associated protein 61 [Source:MGI Symbol;Acc:MGI:1926024] [ENSMUST00000167179]	38.1881	29.177	43.9353	19.3505	59.247	32.9254	67.2367	83.5559	109.318	37.1001	37.1743	86.7037	0.427896	0.0103381
A_55_P2740818	NM_009166	mm|19qC3	Sorbs1	Mus musculus sorbin and SH3 domain containing 1 (Sorbs1), transcript variant 1, mRNA [NM_009166]	19.2732	8.02389	8.76012	23.069	31.3404	25.6491	59.9881	44.6751	36.6571	12.0191	26.6862	47.1068	0.255145	0.0103474
A_55_P2147487	NM_001163548	mm|5qG2	Cyth3	Mus musculus cytohesin 3 (Cyth3), transcript variant 2, mRNA [NM_001163548]	2880.22	1835.24	1461.32	2910.51	3275.28	2871.87	6998.74	5318.42	4781.76	2058.93	3019.22	5699.64	0.361238	0.0103482
A_55_P2145709	ENSMUST00000109621	mm|8qC4	Tox3	TOX high mobility group box family member 3 [Source:MGI Symbol;Acc:MGI:3039593] [ENSMUST00000109621]	113.79	88.5533	135.209	79.1639	178.08	118.384	205.588	343.831	345.017	112.517	125.209	298.145	0.377391	0.0104237
A_51_P346445	NM_013868	mm|4qE1	Hspb7	Mus musculus heat shock protein family, member 7 (cardiovascular) (Hspb7), mRNA [NM_013868]	149.333	93.2878	66.7817	171.226	159.324	160.009	323.013	254.976	337.638	103.134	163.519	305.209	0.337913	0.0104549
A_52_P515880	NM_012038	mm|12qA1.1	Vsnl1	Mus musculus visinin-like 1 (Vsnl1), mRNA [NM_012038]	75.4122	94.5171	146.101	115.864	153.119	166.044	267.15	232.137	250.772	105.343	145.009	250.02	0.42134	0.0104574
A_51_P461894	NM_009393	mm|14qB	Tnnc1	Mus musculus troponin C, cardiac/slow skeletal (Tnnc1), mRNA [NM_009393]	96.4061	33.1728	26.7287	28.3031	43.2564	51.1956	228.579	404.171	513.046	52.1025	40.9184	381.932	0.136418	0.0104621
A_52_P114905	XM_011242009	mm|7qF5	Ifitm10	PREDICTED: Mus musculus interferon induced transmembrane protein 10 (Ifitm10), transcript variant X8, mRNA [XM_011242009]	338.252	222.951	282.997	268.332	318.549	327.311	774.486	563.979	515.077	281.4	304.73	617.847	0.455452	0.0104745
A_52_P281145	NM_172872	mm|4qC6	Kank4	Mus musculus KN motif and ankyrin repeat domains 4 (Kank4), mRNA [NM_172872]	56.9662	138.966	110.602	58.2887	123.334	107.649	351.82	297.945	341.476	102.178	96.4238	330.414	0.309243	0.0104786
A_66_P119238	NM_173740	mm|XqA1.2	Maoa	Mus musculus monoamine oxidase A (Maoa), mRNA [NM_173740]	321.39	545.329	485.554	315.11	735.626	555.87	850.758	1157.27	1159.72	450.758	535.535	1055.91	0.426889	0.0104906
A_55_P2088945	NM_021387	mm|7qB3	Vstm2b	Mus musculus V-set and transmembrane domain containing 2B (Vstm2b), mRNA [NM_021387]	14.0901	14.4768	24.9222	25.6922	44.5519	34.8918	37.7521	41.4091	46.7212	17.8297	35.0453	41.9608	0.424914	0.0105092
A_66_P126832	NM_001033980	mm|8qE1	Fam92b	Mus musculus family with sequence similarity 92, member B (Fam92b), mRNA [NM_001033980]	102.459	49.8105	54.2137	42.3025	66.7141	130.406	166.07	234.437	211.76	68.8276	79.8077	204.089	0.337243	0.0105422
A_55_P2930153	ENSMUST00000149617	mm|5qE2	Fam47e	family with sequence similarity 47, member E [Source:MGI Symbol;Acc:MGI:2686227] [ENSMUST00000149617]	62.2028	49.249	85.4432	44.6585	81.5531	81.9457	124.507	140.39	155.477	65.6317	69.3858	140.125	0.468381	0.0105538
A_55_P2119907	NM_010060	mm|12qF2	Dnah11	Mus musculus dynein, axonemal, heavy chain 11 (Dnah11), mRNA [NM_010060]	360.019	195.718	275.867	269.514	314.843	586.236	590.974	610.814	776.803	277.201	390.197	659.53	0.420301	0.010565
A_55_P2091153	NM_001163855	mm|17qB1	BC051142	Mus musculus cDNA sequence BC051142 (BC051142), transcript variant 2, mRNA [NM_001163855]	1461.41	876.427	684.58	1098.7	1225.71	1145.54	4641.66	5652.51	2621.12	1007.47	1156.65	4305.1	0.234019	0.0105671
A_51_P509643	NM_001042451	mm|6qB3	Snca	Mus musculus synuclein, alpha (Snca), transcript variant 1, mRNA [NM_001042451]	826.99	248.041	587.422	685.463	1607.14	811.053	2864.53	2339.67	2500.01	554.151	1034.55	2568.07	0.215785	0.0105837
A_55_P2163961	NM_010605	mm|9qA4	Kcnj5	Mus musculus potassium inwardly-rectifying channel, subfamily J, member 5 (Kcnj5), mRNA [NM_010605]	22.5208	21.6746	28.1152	4.06225	28.7036	16.8372	75.6277	269.312	297.924	24.1035	16.5344	214.288	0.112482	0.0106009
A_51_P267923	NM_172864	mm|3qH2	Wdr63	Mus musculus WD repeat domain 63 (Wdr63), mRNA [NM_172864]	108.789	65.0707	126.06	74.01	200.694	168.962	220.582	345.046	327.985	99.9731	147.888	297.871	0.335625	0.0106057
A_51_P233797	NM_009626	mm|3qG3	Adh7	Mus musculus alcohol dehydrogenase 7 (class IV), mu or sigma polypeptide (Adh7), mRNA [NM_009626]	34.5263	11.5294	14.3622	10.3753	18.5437	18.2005	72.4381	88.9734	100.732	20.1393	15.7065	87.381	0.230477	0.0106142
A_51_P125205	NM_007472	mm|6qB3	Aqp1	Mus musculus aquaporin 1 (Aqp1), mRNA [NM_007472]	28821.3	15607.5	18859.9	34587.2	31171.8	21355.1	83321.7	52368.2	51152.4	21096.2	29038	62280.8	0.338728	0.0106487
A_51_P422369	NM_001013022	mm|15qE3	Odf3b	Mus musculus outer dense fiber of sperm tails 3B (Odf3b), mRNA [NM_001013022]	1980.62	1595.42	2152.88	1228.54	2742.04	3533.01	3015.07	3914.31	4638.87	1909.64	2501.2	3856.08	0.495229	0.0106764
A_66_P122079	XR_875354	mm|15qD1	Gm16006	PREDICTED: Mus musculus uncharacterized LOC105245957 (LOC105245957), ncRNA [XR_875354]	164.928	76.676	99.0816	79.258	163.691	111.675	289.461	491.391	355.226	113.562	118.208	378.693	0.299879	0.0106765
A_55_P1953986	NM_001165957	mm|9qE3.3	Nme9	Mus musculus NME/NM23 family member 9 (Nme9), mRNA [NM_001165957]	277.312	156.658	277.499	192.151	424.254	259.546	510.067	697.728	811.023	237.156	291.984	672.939	0.352419	0.0106895
A_52_P153019	NM_008966	mm|3qH3	Ptgfr	Mus musculus prostaglandin F receptor (Ptgfr), mRNA [NM_008966]	123.818	64.6414	72.3317	111.206	116.158	71.6921	303.845	202.876	224.32	86.9304	99.6853	243.681	0.356739	0.010726
A_55_P2122871	NM_172855	mm|2qC1.1	Galnt5	Mus musculus UDP-N-acetyl-alpha-D-galactosamine:polypeptide N-acetylgalactosaminyltransferase 5 (Galnt5), mRNA [NM_172855]	23.7893	24.7173	27.6543	22.4658	22.9069	30.3179	43.3949	81.6092	78.9904	25.387	25.2302	67.9981	0.373348	0.0107303
A_55_P2744898	NM_001033141	mm|18qB2	Ecscr	Mus musculus endothelial cell surface expressed chemotaxis and apoptosis regulator (Ecscr), mRNA [NM_001033141]	1475.9	1815.64	1352.58	1927.91	2017.08	1662.54	3506.64	3429.19	3389.89	1548.04	1869.18	3441.9	0.449763	0.0107458
A_51_P347529	NM_177898	mm|8qA2	Nek5	Mus musculus NIMA (never in mitosis gene a)-related expressed kinase 5 (Nek5), mRNA [NM_177898]	629.362	405.575	646.284	361.133	807.213	806.389	1023.83	1254.98	1397.88	560.407	658.245	1225.56	0.457266	0.0107522
A_52_P579531	NM_016798	mm|8qB1.1	Pdlim3	Mus musculus PDZ and LIM domain 3 (Pdlim3), mRNA [NM_016798]	1056.68	722.819	490.282	891.115	1116.64	718.641	1859.14	1974.54	2273.25	756.593	908.798	2035.64	0.371673	0.0107625
A_51_P327451	NM_009653	mm|XqF3	Alas2	Mus musculus aminolevulinic acid synthase 2, erythroid (Alas2), transcript variant 1, mRNA [NM_009653]	2674.72	720.723	1945.43	2469.09	5727.89	3021.64	10809.9	8474.31	9292.05	1780.29	3739.54	9525.43	0.186899	0.0107653
A_51_P483159	NM_177157	mm|2qE5	Gchfr	Mus musculus GTP cyclohydrolase I feedback regulator (Gchfr), mRNA [NM_177157]	218.907	398.03	250.348	236.396	304.403	233.022	601.201	663.99	654.709	289.095	257.94	639.967	0.451735	0.010783
A_55_P2029892	NM_001302546	mm|7qF4	Cfap46	Mus musculus cilia and flagella associated protein 46 (Cfap46), mRNA [NM_001302546]	253.191	206.991	344.674	215.68	432.952	620.438	490.946	577.169	676.469	268.285	423.024	581.528	0.461345	0.0107855
A_52_P315837	NM_019412	mm|7qA3	Prx	Mus musculus periaxin (Prx), transcript variant 2, mRNA [NM_019412]	1445.63	513.047	799.465	2707.3	2762.84	1435.09	6213.13	3085.84	4128.15	919.38	2301.75	4475.71	0.205415	0.0107979
A_51_P130332	NM_028306	mm|2qF1	Hspa12b	Mus musculus heat shock protein 12B (Hspa12b), mRNA [NM_028306]	2487.56	1955.23	1829.94	3616.13	3137	2480.3	5499.09	3511.11	4081.41	2090.91	3077.81	4363.87	0.479142	0.0108111
A_66_P138260	NR_130982	mm|17qE1.1	1110058D11Rik	Mus musculus RIKEN cDNA 1110058D11 gene (1110058D11Rik), long non-coding RNA [NR_130982]	24.8088	23.7509	15.4517	25.7418	14.663	31.6221	48.2484	44.8383	38.7202	21.3371	24.009	43.9356	0.485645	0.0108134
A_52_P338266	NM_028598	mm|9qB	Rec114	Mus musculus REC114 meiotic recombination protein (Rec114), mRNA [NM_028598]	76.9144	25.1722	49.5977	67.4492	160.051	85.315	400.711	251.036	188.952	50.5614	104.272	280.233	0.180426	0.0108418
A_66_P105089	AK163151	mm|2qB		Mus musculus 7 days neonate cerebellum cDNA, RIKEN full-length enriched library, clone:A730040F03 product:unclassifiable, full insert sequence. [AK163151]	760.009	139.934	210.25	424.29	639.318	365.528	3261.14	4381.36	2330.52	370.064	476.379	3324.34	0.11132	0.010848
A_55_P1962149	NM_019536	mm|5qF	Dnah10	Mus musculus dynein, axonemal, heavy chain 10 (Dnah10), mRNA [NM_019536]	742.966	478.347	775.74	410.124	785.188	1120.96	1228.4	1405.59	1383.76	665.684	772.092	1339.25	0.497057	0.010884
A_55_P2497687	NM_145692	mm|1qA2	Ppp1r42	Mus musculus protein phosphatase 1, regulatory subunit 42 (Ppp1r42), transcript variant 2, mRNA [NM_145692]	23.8995	14.9209	14.9779	12.2419	20.0398	17.9157	34.6479	57.2774	49.7631	17.9327	16.7324	47.2295	0.379694	0.010896
A_51_P160824	NM_139001	mm|9qB	Cspg4	Mus musculus chondroitin sulfate proteoglycan 4 (Cspg4), mRNA [NM_139001]	740.657	749.543	468.501	644.066	686.108	1031.16	1584.28	1256.42	1302.19	652.9	787.11	1380.97	0.472785	0.0108987
A_30_P01020650	chr8:13200727-13207714_F	mm|8qA1.1		lincRNA:chr8:13200727-13207714 forward strand	20.3035	16.5547	11.0599	23.8994	7.87804	24.6937	45.1212	41.2986	32.0002	15.9727	18.8237	39.4733	0.404646	0.0109138
A_51_P270005	NM_028886	mm|6qA3.3	Lrguk	Mus musculus leucine-rich repeats and guanylate kinase domain containing (Lrguk), mRNA [NM_028886]	103.151	73.9292	118.24	58.8349	176.491	110.377	182.351	277.297	306.36	98.4402	115.234	255.336	0.385532	0.0109679
A_51_P205390	NM_028491	mm|10qB5.2	1700040L02Rik	Mus musculus RIKEN cDNA 1700040L02 gene (1700040L02Rik), mRNA [NM_028491]	74.2497	41.0323	83.3569	51.4117	109.19	77.0328	153.821	209.262	230.085	66.213	79.2116	197.723	0.334878	0.0109849
A_55_P2806464	NM_023047	mm|5qB1	Dpysl5	Mus musculus dihydropyrimidinase-like 5 (Dpysl5), mRNA [NM_023047]	335.566	109.127	230.65	418.92	549.649	184.327	1962.91	916.491	1067.08	225.114	384.299	1315.49	0.171125	0.0110103
A_55_P2097508	NM_001085373	mm|18qB3	Mcc	Mus musculus mutated in colorectal cancers (Mcc), transcript variant 1, mRNA [NM_001085373]	1949.78	2604.54	3142.68	2634.55	5701.39	4513.28	8968.5	8746.34	9214.32	2565.67	4283.07	8976.39	0.285824	0.0110162
A_55_P2129696	NM_019483	mm|3qC	Smad9	Mus musculus SMAD family member 9 (Smad9), mRNA [NM_019483]	33.2384	61.1633	85.6109	39.7255	59.4234	74.4629	172.724	256.624	220.436	60.0042	57.8706	216.594	0.277035	0.0110224
A_66_P107190	AK035988	mm|5qB3		Mus musculus 16 days neonate cerebellum cDNA, RIKEN full-length enriched library, clone:9630025C14 product:unclassifiable, full insert sequence. [AK035988]	118.878	76.5318	132.738	91.8477	135.744	162.12	271.809	224.625	357.41	109.383	129.904	284.614	0.384319	0.0110275
A_52_P64687	NM_025451	mm|4qD3	Camk2n1	Mus musculus calcium/calmodulin-dependent protein kinase II inhibitor 1 (Camk2n1), mRNA [NM_025451]	1331.28	943.769	1390.95	911.9	1906.82	1530.57	3067.24	2340.18	2155.29	1222	1449.76	2520.9	0.484746	0.0110424
A_52_P646783	NM_175206	mm|9qC	Fbxl22	Mus musculus F-box and leucine-rich repeat protein 22 (Fbxl22), mRNA [NM_175206]	27.5942	49.9476	30.25	46.4171	42.1829	69.5396	92.3468	190.484	245.42	35.9306	52.7132	176.084	0.204054	0.0110813
A_66_P103820	NM_007934	mm|3qG3	Enpep	Mus musculus glutamyl aminopeptidase (Enpep), mRNA [NM_007934]	92.5708	63.5995	49.3374	78.6012	97.1515	96.5391	142.295	185.382	157.254	68.5026	90.7639	161.644	0.423787	0.0110951
A_55_P2856618	NM_181395	mm|12qA2	Pxdn	Mus musculus peroxidasin homolog (Drosophila) (Pxdn), mRNA [NM_181395]	7452.93	10058.1	8038.72	11291.1	11482.4	7962.69	18354.7	19188.4	18426.1	8516.59	10245.4	18656.4	0.456497	0.0111552
A_55_P2797279	NM_027728	mm|2qA3	Enkur	Mus musculus enkurin, TRPC channel interacting protein (Enkur), mRNA [NM_027728]	477.727	262.71	436.235	326.136	622.135	467.247	838.92	1093.52	895.288	392.224	471.839	942.575	0.41612	0.011163
A_52_P31155	NM_177577	mm|13qA3.1	Dcdc2a	Mus musculus doublecortin domain containing 2a (Dcdc2a), transcript variant 1, mRNA [NM_177577]	16.697	35.276	13.9817	10.6828	32.8576	306.458	65.4994	117.238	138.744	21.9849	116.666	107.16	0.205159	0.0111654
A_51_P402617	NM_183248	mm|7qF4	Nkx6-2	Mus musculus NK6 homeobox 2 (Nkx6-2), transcript variant 1, mRNA [NM_183248]	38.4404	24.8557	38.5585	86.0056	87.0299	20.0924	92.9894	166.488	289.9	33.9515	64.376	183.126	0.1854	0.0111901
A_52_P247462	NM_177351	mm|9qB	Hykk	Mus musculus hydroxylysine kinase 1 (Hykk), mRNA [NM_177351]	33.5294	55.0427	40.8274	43.2828	40.0338	41.0038	76.3655	101.043	109.559	43.1332	41.4401	95.6561	0.450919	0.0112021
A_55_P2111331	NM_001163020	mm|4qA3	Klhl32	Mus musculus kelch-like 32 (Klhl32), transcript variant 1, mRNA [NM_001163020]	242.082	195.579	214.358	200.079	268.473	322.509	342.267	574.093	551.291	217.34	263.687	489.217	0.44426	0.0112072
A_55_P2069093	ENSMUST00000162998	mm|14qC2		predicted gene 7247 [Source:MGI Symbol;Acc:MGI:3643454] [ENSMUST00000162998]	5.3806	4.96946	6.84205	4.52483	17.7048	5.96747	81.7365	20.4293	30.8628	5.7307	9.39902	44.3428	0.129236	0.0112104
A_55_P2923106	NM_031258	mm|XqF2	Chrdl1	Mus musculus chordin-like 1 (Chrdl1), transcript variant 2, mRNA [NM_031258]	252.262	309.211	388.304	225.363	442.197	498.889	778.111	580.276	570.49	316.593	388.816	642.959	0.492399	0.0112155
A_30_P01024606	chr5:35975265-35982561_F	mm|5qB3		lincRNA:chr5:35975265-35982561 forward strand	577.844	622.572	612.48	607.8	869.848	1433.03	3328.1	3588.62	2048.89	604.299	970.225	2988.54	0.202205	0.0112696
A_51_P420547	NM_172621	mm|17qB3	Clic5	Mus musculus chloride intracellular channel 5 (Clic5), mRNA [NM_172621]	14685.6	10155.3	16927.2	15818.7	22724.8	19186	38802.1	27734	28324	13922.7	19243.2	31620	0.440314	0.0113349
A_55_P2108151	NM_001278161	mm|7qE3	Hbb-b1	Mus musculus hemoglobin, beta adult major chain (Hbb-b1), mRNA [NM_001278161]	8856.38	2621.64	6516.3	8147.82	18659.3	8746.1	32477.6	27157.3	24908.5	5998.11	11851.1	28181.1	0.212841	0.0113398
A_51_P179041	NM_011567	mm|6qF3	Tead4	Mus musculus TEA domain family member 4 (Tead4), transcript variant 1, mRNA [NM_011567]	561.94	443.373	438.446	766.548	715.925	660.239	1195.05	757.063	945.743	481.253	714.237	965.952	0.498216	0.0113654
A_51_P191726	NM_029946	mm|15qE2	Efcab6	Mus musculus EF-hand calcium binding domain 6 (Efcab6), transcript variant 1, mRNA [NM_029946]	25.0483	21.4828	34.393	9.29739	34.867	28.3182	50.1351	68.6418	85.526	26.9747	24.1609	68.101	0.396099	0.0113692
A_66_P119155	NM_028207	mm|11qD	Dusp3	Mus musculus dual specificity phosphatase 3 (vaccinia virus phosphatase VH1-related) (Dusp3), mRNA [NM_028207]	11730.7	8210.72	9841.52	13072	17167.8	11375.3	30317.2	19932.4	18469.9	9927.63	13871.7	22906.5	0.433398	0.0113744
A_52_P360515	NM_017392	mm|3qF3	Celsr2	Mus musculus cadherin, EGF LAG seven-pass G-type receptor 2 (flamingo homolog, Drosophila) (Celsr2), transcript variant 1, mRNA [NM_017392]	60.7081	66.1073	82.4293	83.1363	89.2823	132.05	249.458	133.804	157.136	69.7483	101.49	180.133	0.387205	0.0113891
A_66_P103064	XM_006519590	mm|14qD1	Amer2	PREDICTED: Mus musculus APC membrane recruitment 2 (Amer2), transcript variant X1, mRNA [XM_006519590]	5.62436	4.13394	5.97203	7.79179	12.3256	29.9368	13.6026	34.4628	44.2151	5.24344	16.6847	30.7602	0.170462	0.0113904
A_55_P2744374	NM_172655	mm|1qC1.1	Hecw2	Mus musculus HECT, C2 and WW domain containing E3 ubiquitin protein ligase 2 (Hecw2), transcript variant 2, mRNA [NM_172655]	148.626	139.286	101.63	230.244	217.369	221.828	412.022	260.775	257.949	129.847	223.147	310.249	0.418526	0.0114013
A_55_P2744735	NM_025290	mm|17qA3.3	Rsph1	Mus musculus radial spoke head 1 homolog (Chlamydomonas) (Rsph1), mRNA [NM_025290]	934.805	508.627	899.587	531.515	1246.91	867.003	1649.09	2047.53	2142.92	781.006	881.809	1946.52	0.401233	0.0114064
A_52_P74576	NM_153518	mm|15qF1	Ccdc65	Mus musculus coiled-coil domain containing 65 (Ccdc65), mRNA [NM_153518]	10.1475	7.32398	13.1596	4.13631	8.16022	24.3389	21.9792	22.2912	19.9353	10.2104	12.2118	21.4019	0.477078	0.0114144
A_55_P1964348	NM_023608	mm|XqC3	Gdpd2	Mus musculus glycerophosphodiester phosphodiesterase domain containing 2 (Gdpd2), transcript variant 1, mRNA [NM_023608]	361.468	331.094	287.093	344.634	506.245	780.175	804.044	2495.38	2236.59	326.552	543.685	1845.34	0.17696	0.011448
A_55_P2668458	NM_001034876	mm|4qD2.1	Ccdc24	Mus musculus coiled-coil domain containing 24 (Ccdc24), mRNA [NM_001034876]	18.5294	19.2806	23.4334	11.7172	24.54	36.0217	35.7909	57.318	71.0753	20.4145	24.093	54.7281	0.373017	0.0114542
A_30_P01018959	chr5:125861675-125880125_R	mm|5qG1.1		lincRNA:chr5:125861675-125880125 reverse strand	190.326	246.211	168.945	317.556	264.068	615.77	527.658	334.056	495.182	201.827	399.131	452.298	0.446226	0.011528
A_55_P2731596	NR_131128	mm|17qE3	C230072F16Rik	Mus musculus RIKEN cDNA C230072F16 gene (C230072F16Rik), transcript variant 2, long non-coding RNA [NR_131128]	54.3464	29.9409	52.8748	38.3308	80.4608	48.6496	96.7385	111.394	115.598	45.7207	55.8137	107.91	0.423692	0.0115459
A_66_P111317	NM_144809	mm|17qA2	Prdm9	Mus musculus PR domain containing 9 (Prdm9), mRNA [NM_144809]	242.72	51.2611	110.9	145.905	257.859	179.313	1020.25	1372.15	677.949	134.96	194.359	1023.45	0.131868	0.0115514
A_51_P288916	NM_177368	mm|10qD1	Tmtc2	Mus musculus transmembrane and tetratricopeptide repeat containing 2 (Tmtc2), mRNA [NM_177368]	889.188	766.551	1141.81	1193.93	2362.03	1664.64	2682.9	2667.78	2617.27	932.517	1740.2	2655.98	0.351101	0.0115543
A_52_P549190	NM_018778	mm|16qC3.3	Cldn8	Mus musculus claudin 8 (Cldn8), mRNA [NM_018778]	28.7872	38.8511	57.1004	26.1399	34.4395	37.3811	99.8077	178.565	224.935	41.5796	32.6535	167.769	0.247838	0.0115665
A_51_P191669	NM_007694	mm|2qF2	Chgb	Mus musculus chromogranin B (Chgb), mRNA [NM_007694]	29.0975	11.0638	26.9422	29.7974	44.4129	24.566	72.5038	88.2236	107.162	22.3678	32.9255	89.2966	0.250489	0.0115838
A_52_P227267	NM_178405	mm|1qH3	Atp1a2	Mus musculus ATPase, Na+/K+ transporting, alpha 2 polypeptide (Atp1a2), mRNA [NM_178405]	505.309	899.724	487.515	522.96	598.902	713.756	1456.94	1391.91	1586.92	630.849	611.873	1478.59	0.426657	0.0116018
A_30_P01020445	chr2:92582386-92599365_F	mm|2qE1		lincRNA:chr2:92582386-92599365 forward strand	23.2893	39.8267	34.8165	20.2516	38.371	87.9638	64.5051	114.497	98.7772	32.6441	48.8621	92.5932	0.352554	0.0116165
A_66_P122621	AK038322	mm|3qG1	Gm9889	Mus musculus 16 days neonate thymus cDNA, RIKEN full-length enriched library, clone:A130095K04 product:hypothetical Proline-rich region containing protein, full insert sequence. [AK038322]	45.5613	53.4794	65.2698	69.0551	142.284	145.712	194.507	215.691	104.001	54.7702	119.017	171.4	0.319547	0.011625
A_55_P2739363	NM_013871	mm|15qE3	Mapk12	Mus musculus mitogen-activated protein kinase 12 (Mapk12), mRNA [NM_013871]	189.895	170.473	174.43	163.48	223.431	205.519	477.601	278.261	351.16	178.266	197.477	369.008	0.483096	0.0116537
A_55_P2735785	AK145293	mm|7qF2	Syt17	Mus musculus mammary gland RCB-0527 Jyg-MC(B) cDNA, RIKEN full-length enriched library, clone:G930038C16 product:brain and kidney protein, full insert sequence. [AK145293]	16.4624	26.4975	22.1183	37.7209	25.2366	34.4582	47.4849	78.2533	112.023	21.6927	32.4719	79.2538	0.273712	0.0116542
A_55_P2085835	NM_001033304	mm|3qF3	5330417C22Rik	Mus musculus RIKEN cDNA 5330417C22 gene (5330417C22Rik), mRNA [NM_001033304]	2035.14	1336.12	2457.16	1822.65	2532.96	2568.43	3989.69	4220.5	4941.75	1942.81	2308.01	4383.98	0.443161	0.0117064
A_55_P2743750	NM_199017	mm|9qA1	9230110C19Rik	Mus musculus RIKEN cDNA 9230110C19 gene (9230110C19Rik), mRNA [NM_199017]	57.352	33.0969	50.8465	32.8375	80.7817	51.1965	89.7828	101.946	113.634	47.0985	54.9386	101.788	0.462714	0.0117138
A_52_P223239	NR_045312	mm|11qE2	Rptoros	Mus musculus regulatory associated protein of MTOR, complex 1, opposite strand (Rptoros), transcript variant 1, long non-coding RNA [NR_045312]	65.684	37.9957	49.5603	33.8598	96.1346	46.4036	105.798	148.986	204.341	51.08	58.7993	153.042	0.333765	0.0117317
A_51_P493522	NM_178929	mm|19qC3	Kazald1	Mus musculus Kazal-type serine peptidase inhibitor domain 1 (Kazald1), mRNA [NM_178929]	828.842	1302.6	1044.58	1097.42	1226.08	912.933	1751.54	2336.95	2349.69	1058.67	1078.81	2146.06	0.49331	0.0117554
A_66_P117819	NM_029341	mm|15qA1	Capsl	Mus musculus calcyphosine-like (Capsl), mRNA [NM_029341]	1493.9	865.142	1180.08	1020.01	1655.04	1051.54	2136.74	2744.05	2712.22	1179.71	1242.2	2531	0.466103	0.0117685
A_52_P95517	NM_001101467	mm|7qA3	Cyp2a22	Mus musculus cytochrome P450, family 2, subfamily a, polypeptide 22 (Cyp2a22), mRNA [NM_001101467]	88.2289	23.6791	36.6723	30.2827	108.717	4.02375	255.758	207.729	254.538	49.5268	47.6746	239.341	0.206929	0.0117777
A_51_P285077	NM_029095	mm|9qF4	Hhatl	Mus musculus hedgehog acyltransferase-like (Hhatl), transcript variant 1, mRNA [NM_029095]	47.3207	24.4138	50.3675	22.5411	26.5931	85.4225	98.6664	147.668	174.871	40.7007	44.8522	140.402	0.289887	0.0118204
A_55_P1983754	NM_025557	mm|1qH3	Pcp4l1	Mus musculus Purkinje cell protein 4-like 1 (Pcp4l1), mRNA [NM_025557]	2315.01	2314.65	3550.68	1897.28	4629.54	2995.47	5108.09	8752.37	8860.73	2726.78	3174.1	7573.73	0.360032	0.0118464
A_55_P2000201	BC060193	mm|12qC3	Rhoj	Mus musculus ras homolog gene family, member J, mRNA (cDNA clone IMAGE:6847133), with apparent retained intron. [BC060193]	4.86345	9.42757	10.8506	15.0892	7.60555	31.5724	26.3893	22.615	22.9711	8.38053	18.089	23.9918	0.349308	0.011851
A_55_P2496699	NM_153744	mm|1qC3	Prkag3	Mus musculus protein kinase, AMP-activated, gamma 3 non-catatlytic subunit (Prkag3), mRNA [NM_153744]	172.862	299.041	267.42	206.632	322.604	386.044	609.754	469.595	538.044	246.441	305.093	539.131	0.457107	0.0118637
A_51_P263246	NM_008748	mm|7qF5	Dusp8	Mus musculus dual specificity phosphatase 8 (Dusp8), mRNA [NM_008748]	382.066	334.095	223.591	516.258	1002.34	383.428	1388.13	802.128	736.743	313.251	634.009	975.667	0.321063	0.0118719
A_51_P355427	NM_080639	mm|6qE3	Timp4	Mus musculus tissue inhibitor of metalloproteinase 4 (Timp4), mRNA [NM_080639]	108.432	69.5306	79.4287	54.4819	106.361	97.5084	141.841	184.904	189.641	85.7969	86.1172	172.129	0.498446	0.0118809
A_55_P2058783	NM_023516	mm|6qA3.3	Hilpda	Mus musculus hypoxia inducible lipid droplet associated (Hilpda), transcript variant 2, mRNA [NM_023516]	4884.01	1446.31	2571.98	4669.2	6295.59	4466.44	15524.6	12458.8	11233.3	2967.43	5143.74	13072.2	0.227003	0.0118865
A_30_P01019380	chr16:4867322-4874772_F	mm|16qA1		lincRNA:chr16:4867322-4874772 forward strand	433.519	252.32	312.604	347.709	470.145	442.552	743.55	632.676	640.332	332.814	420.135	672.186	0.495122	0.011907
A_52_P44449	NM_001163639	mm|14qA3	Cfap70	Mus musculus cilia and flagella associated protein 70 (Cfap70), transcript variant 2, mRNA [NM_001163639]	49.3174	29.5631	33.201	29.8462	61.8556	82.7364	70.553	111.305	118.811	37.3605	58.1461	100.223	0.372774	0.0119417
A_55_P1970910	NM_001163493	mm|5qG3	Stard13	Mus musculus StAR-related lipid transfer (START) domain containing 13 (Stard13), transcript variant 1, mRNA [NM_001163493]	1600.6	2446.28	2699.31	2083.97	2978.81	3488.73	4268.37	4430.73	4929.05	2248.73	2850.51	4542.72	0.495018	0.0119629
A_55_P2056729	NM_008342	mm|1qC3	Igfbp2	Mus musculus insulin-like growth factor binding protein 2 (Igfbp2), mRNA [NM_008342]	2836.69	1326.33	3137.82	2865.75	5000.91	3370.81	7638.26	6964.33	9333	2433.61	3745.82	7978.53	0.30502	0.0119672
A_51_P176474	NM_177261	mm|7qF4	Kndc1	Mus musculus kinase non-catalytic C-lobe domain (KIND) containing 1 (Kndc1), mRNA [NM_177261]	302.508	221.942	278.827	180.627	367.995	457.226	590.724	602.955	609.742	267.759	335.283	601.14	0.445419	0.011989
A_51_P334942	NM_013467	mm|19qB	Aldh1a1	Mus musculus aldehyde dehydrogenase family 1, subfamily A1 (Aldh1a1), mRNA [NM_013467]	45180.3	20042.2	34272.4	26442.9	71351.4	45859.2	117031	87049.1	88402	33165	47884.5	97494	0.340174	0.0120275
A_55_P2184023	ENSMUST00000189677	mm|1qC1.1	Dnah7a	dynein, axonemal, heavy chain 7A [Source:MGI Symbol;Acc:MGI:2685838] [ENSMUST00000189677]	243.482	123.425	186.284	148.628	254.347	231.744	474.311	401.589	422.547	184.397	211.573	432.816	0.42604	0.0120291
A_55_P2797376	NM_001045524	mm|9qA1	Cep126	Mus musculus centrosomal protein 126 (Cep126), mRNA [NM_001045524]	551	270.266	341.035	368.551	464.18	570.329	930.122	1088.01	881.368	387.434	467.687	966.501	0.400862	0.0120492
A_52_P134023	NM_153100	mm|9qF3	Rtp3	Mus musculus receptor transporter protein 3 (Rtp3), mRNA [NM_153100]	95.2939	148.654	155.795	149.165	193.402	226.596	256.617	352.35	438.65	133.247	189.721	349.206	0.381573	0.0120506
A_51_P411452	NM_013838	mm|9qA1	Trpc6	Mus musculus transient receptor potential cation channel, subfamily C, member 6 (Trpc6), transcript variant 1, mRNA [NM_013838]	142.079	247.242	221.946	168.835	287.158	279.727	463.196	394.212	425.632	203.756	245.24	427.68	0.476421	0.0120718
A_66_P132673	NM_009152	mm|5qA1	Sema3a	Mus musculus sema domain, immunoglobulin domain (Ig), short basic domain, secreted, (semaphorin) 3A (Sema3a), transcript variant 1, mRNA [NM_009152]	336.044	510.879	545.007	422.548	643.262	390.612	1076.72	1005	819.036	463.977	485.474	966.918	0.479851	0.0121812
A_55_P2096370	ENSMUST00000181994	mm|19qC3	Plce1	phospholipase C, epsilon 1 [Source:MGI Symbol;Acc:MGI:1921305] [ENSMUST00000181994]	82.0459	143.387	81.0938	98.2294	142.012	128.808	232.409	209.32	244.538	102.176	123.016	228.755	0.446659	0.0122
A_52_P107225	NM_029784	mm|9qD	Fam81a	Mus musculus family with sequence similarity 81, member A (Fam81a), mRNA [NM_029784]	20.0538	18.7695	11.7592	13.5701	73.5727	26.1359	33.7881	61.6003	51.9515	16.8608	37.7596	49.1133	0.343305	0.0122196
A_51_P153113	NM_001204983	mm|10qB3	Cep85l	Mus musculus centrosomal protein 85-like (Cep85l), mRNA [NM_001204983]	460.355	387.731	391.901	554.499	602.105	631.621	1110.11	679.524	747.442	413.329	596.075	845.691	0.488747	0.0122299
A_66_P139396	XR_373704	mm|1qH3	Gm26641	PREDICTED: Mus musculus predicted gene, 26641 (Gm26641), ncRNA [XR_373704]	406.066	64.2741	190.266	161.071	711.616	242.37	2317.97	1733.25	1556.72	220.202	371.686	1869.31	0.117798	0.0122307
A_51_P359173	NM_173068	mm|19qA	Syt7	Mus musculus synaptotagmin VII (Syt7), transcript variant 3, mRNA [NM_173068]	15.819	9.97632	14.4172	18.9001	25.553	23.8577	63.4413	29.1742	39.3167	13.4042	22.7703	43.9774	0.304797	0.0123042
A_55_P2173952	NM_001164171	mm|14qC3	Myh6	Mus musculus myosin, heavy polypeptide 6, cardiac muscle, alpha (Myh6), transcript variant 1, mRNA [NM_001164171]	2322.94	230.19	2528.47	399.685	1997.51	81.7827	23494.1	50051.3	64529.6	1693.87	826.327	46025	0.0368031	0.0123421
A_55_P2053933	NM_008259	mm|12qC1	Foxa1	Mus musculus forkhead box A1 (Foxa1), mRNA [NM_008259]	1642.08	1611.12	2562.42	1511.91	2625.37	1895.2	3383.93	4288.96	4320.47	1938.54	2010.82	3997.79	0.484903	0.0124177
A_51_P151576	NM_001001999	mm|16qA3	Gp1bb	Mus musculus glycoprotein Ib, beta polypeptide (Gp1bb), transcript variant 1, mRNA [NM_001001999]	64.6308	40.0963	41.6905	71.2615	52.2608	60.8356	103.918	120.553	87.5632	48.8059	61.4526	104.011	0.469237	0.0124298
A_55_P2737334	NM_015775	mm|16qC4	Tmprss2	Mus musculus transmembrane protease, serine 2 (Tmprss2), mRNA [NM_015775]	761.563	428.213	672.932	878.794	993.952	634.651	1214.62	1335.91	1375.28	620.903	835.799	1308.61	0.474476	0.0124465
A_55_P1962303	NM_008218	mm|11qA4	Hba-a1	Mus musculus hemoglobin alpha, adult chain 1 (Hba-a1), mRNA [NM_008218]	110333	37493.4	83675.1	103081	204773	118708	325338	286489	264667	77167.3	142187	292165	0.264122	0.0124502
A_52_P548470	NM_001113373	mm|7qF5	Shank2	Mus musculus SH3/ankyrin domain gene 2 (Shank2), transcript variant 2, mRNA [NM_001113373]	12.1143	8.84768	6.12604	13.042	12.0182	36.22	22.3598	24.7421	41.403	9.02933	20.4267	29.5016	0.306062	0.0124714
A_65_P00640	AK078720	mm|17qE4		Mus musculus adult male eyeball cDNA, RIKEN full-length enriched library, clone:7530422H18 product:unclassifiable, full insert sequence. [AK078720]	3652.34	3055.09	3004.02	3789.3	4682.17	3642.4	8887.97	5413.5	5907.08	3237.15	4037.96	6736.18	0.480562	0.0124911
A_55_P2742078	NM_001130409	mm|15qD3	Ptk2	Mus musculus PTK2 protein tyrosine kinase 2 (Ptk2), transcript variant 2, mRNA [NM_001130409]	126.331	172.601	107.199	126.394	134.093	252.86	233.055	274.183	322.442	135.377	171.115	276.56	0.489503	0.0125176
A_55_P1962303	NM_008218	mm|11qA4	Hba-a1	Mus musculus hemoglobin alpha, adult chain 1 (Hba-a1), mRNA [NM_008218]	109697	37422.4	82480.8	106749	197825	123062	320804	273835	265003	76533.5	142545	286547	0.267088	0.0125261
A_52_P124472	NM_019697	mm|6qA3.1	Kcnd2	Mus musculus potassium voltage-gated channel, Shal-related family, member 2 (Kcnd2), mRNA [NM_019697]	5.32296	4.97302	6.66022	4.36136	7.95991	5.01368	11.8541	28.4539	29.7912	5.65207	5.77831	23.3664	0.241889	0.0125264
A_66_P130871	NM_001012402	mm|17qA3.3	Hs3st6	Mus musculus heparan sulfate (glucosamine) 3-O-sulfotransferase 6 (Hs3st6), mRNA [NM_001012402]	127.908	42.5373	91.4806	51.6138	164.938	170.505	298.815	360.356	330.843	87.3087	129.019	330.005	0.264568	0.0125435
A_55_P1972575	NM_021436	mm|4qB1	Tmeff1	Mus musculus transmembrane protein with EGF-like and two follistatin-like domains 1 (Tmeff1), mRNA [NM_021436]	1179.36	573.833	935.813	928.153	1823.34	1264.21	2867.11	2363.51	1995.23	896.334	1338.57	2408.62	0.372136	0.0125526
A_52_P195246	NM_177775	mm|9qE3.3	Esyt3	Mus musculus extended synaptotagmin-like protein 3 (Esyt3), mRNA [NM_177775]	166.873	53.8285	167.243	188.734	300.594	236.567	518.13	614.8	718.366	129.315	241.965	617.099	0.209553	0.0125919
A_66_P107193	NM_016867	mm|3qH3	Gipc2	Mus musculus GIPC PDZ domain containing family, member 2 (Gipc2), mRNA [NM_016867]	3426.35	2499.57	4611.25	3430.57	5326.86	3561.1	6710.44	8329.6	8258.79	3512.39	4106.17	7766.28	0.452262	0.0126035
A_51_P288558	NM_027963	mm|11qB3	Cfap52	Mus musculus cilia and flagella associated protein 52 (Cfap52), mRNA [NM_027963]	814.256	528.959	691.048	449.815	972.807	667.597	1142.89	1718.18	1807.16	678.088	696.74	1556.08	0.435768	0.0126042
A_66_P127789	XM_011243991	mm|12qE	Bdkrb2	PREDICTED: Mus musculus bradykinin receptor, beta 2 (Bdkrb2), transcript variant X1, mRNA [XM_011243991]	244.763	186.57	185.306	385.669	394.42	652.205	828.507	417.975	473.088	205.546	477.431	573.19	0.358601	0.0126202
A_66_P137660	NM_177377	mm|4qA5	Fam166b	Mus musculus family with sequence similarity 166, member B (Fam166b), transcript variant 1, mRNA [NM_177377]	745.385	492.97	569.369	475.001	708.625	906.171	1013.79	1619.68	1604.01	602.575	696.599	1412.49	0.426604	0.0126605
A_66_P114206	NM_001099275	mm|16qA1	Tekt5	Mus musculus tektin 5 (Tekt5), transcript variant 2, mRNA [NM_001099275]	24.7362	42.2636	36.1511	36.1306	38.4054	50.6567	78.3096	75.7467	128.193	34.3837	41.7309	94.0832	0.36546	0.01268
A_52_P580159	ENSMUST00000134139	mm|17qE1.1	Mtcl1	microtubule crosslinking factor 1 [Source:MGI Symbol;Acc:MGI:1915867] [ENSMUST00000134139]	1128.98	1683.93	1886.59	1478.05	2863.41	2332.75	2813.91	3348.91	3817.9	1566.5	2224.74	3326.91	0.470858	0.0127187
A_55_P2090874	NM_011737	mm|1qE3	Map3k19	Mus musculus mitogen-activated protein kinase kinase kinase 19 (Map3k19), mRNA [NM_011737]	41.6763	33.9939	45.9146	27.6193	63.7303	59.0416	69.2112	131.517	119.763	40.5283	50.1304	106.83	0.37937	0.0127287
A_55_P2003828	NR_073370	mm|16qA1	4930451G09Rik	Mus musculus RIKEN cDNA 4930451G09 gene (4930451G09Rik), non-coding RNA [NR_073370]	18.5708	32.8157	32.4036	33.3706	33.8436	44.0538	67.3917	56.6908	63.0868	27.9301	37.0893	62.3897	0.447671	0.0127345
A_51_P214269	NM_023580	mm|6qB2.1	Epha1	Mus musculus Eph receptor A1 (Epha1), mRNA [NM_023580]	708.976	1272.29	932.55	928.596	1168.02	1087.36	2091.38	1962.96	1871.53	971.273	1061.33	1975.29	0.491711	0.0127661
A_55_P2161903	NM_011025	mm|2qF1	Oxt	Mus musculus oxytocin (Oxt), mRNA [NM_011025]	11.75	11.8868	5.72228	17.002	8.05177	27.147	28.182	69.9021	40.4872	9.78637	17.4003	46.1904	0.21187	0.0127872
A_52_P127270	NM_001042715	mm|8qD1	Drc7	Mus musculus dynein regulatory complex subunit 7 (Drc7), mRNA [NM_001042715]	43.88	24.4515	28.8926	20.8433	57.5698	56.7129	72.7159	73.2418	116.075	32.4081	45.042	87.3442	0.371039	0.0127875
A_55_P1991401	NM_027708	mm|5qG2	Fbxo24	Mus musculus F-box protein 24 (Fbxo24), mRNA [NM_027708]	63.8909	83.8068	70.0227	87.0341	112.279	139.533	133.281	287.605	265.612	72.5735	112.949	228.833	0.317146	0.0128041
A_55_P2893768	ENSMUST00000154951	mm|2qE1	Tspan18	tetraspanin 18 [Source:MGI Symbol;Acc:MGI:1917186] [ENSMUST00000154951]	23.4207	19.8546	39.1924	25.6625	43.5238	101.373	65.5907	65.9032	98.5382	27.4892	56.8532	76.6774	0.358505	0.0128062
A_51_P245156	NM_019506	mm|14qB	Gdf2	Mus musculus growth differentiation factor 2 (Gdf2), mRNA [NM_019506]	25.7844	8.79731	8.04981	31.2459	9.94669	7.46681	65.7055	54.5527	66.8985	14.2105	16.2198	62.3855	0.227785	0.0128339
A_55_P2111825	NM_029285	mm|5qB1	1700001C02Rik	Mus musculus RIKEN cDNA 1700001C02 gene (1700001C02Rik), mRNA [NM_029285]	1418.13	637.849	1188.93	807.68	1762.59	1628.29	2607.88	3241.74	3364.04	1081.64	1399.52	3071.22	0.352184	0.0128421
A_55_P1966644	NM_013838	mm|9qA1	Trpc6	Mus musculus transient receptor potential cation channel, subfamily C, member 6 (Trpc6), transcript variant 1, mRNA [NM_013838]	444.064	568.961	778.209	487.627	631.484	647.213	1489.84	1201.15	1137.61	597.078	588.774	1276.2	0.467856	0.0128435
A_51_P200517	NM_027526	mm|6qF1	Rasgef1a	Mus musculus RasGEF domain family, member 1A (Rasgef1a), mRNA [NM_027526]	7216.72	5590.83	10599.4	7811.69	11148.4	13656	17885.7	15642	17723.7	7802.33	10872	17083.8	0.456709	0.012852
A_55_P2746505	NM_011443	mm|3qA3	Sox2	Mus musculus SRY (sex determining region Y)-box 2 (Sox2), mRNA [NM_011443]	273.794	141.204	255.846	123.24	328.716	182.529	480.866	716.914	635.706	223.615	211.495	611.162	0.365885	0.0128534
A_55_P2106603	XM_006542900	mm|11qD	Gm12349	PREDICTED: Mus musculus predicted gene 12349 (Gm12349), transcript variant X1, mRNA [XM_006542900]	14.3923	14.1864	10.0692	18.4062	8.70846	19.2436	21.4103	32.5267	25.5878	12.8826	15.4527	26.5083	0.485986	0.0128624
A_51_P204982	NM_146682	mm|19qA	Olfr76	Mus musculus olfactory receptor 76 (Olfr76), mRNA [NM_146682]	5.68888	4.61151	6.40071	4.50638	7.55059	5.61597	11.8601	16.082	28.0879	5.56703	5.89098	18.6767	0.298074	0.0129035
A_51_P176042	NM_013631	mm|3qF1	Pklr	Mus musculus pyruvate kinase liver and red blood cell (Pklr), transcript variant 1, mRNA [NM_013631]	11.6388	5.92973	6.29237	6.99434	7.44039	13.3525	18.7745	18.3511	22.0615	7.95363	9.26241	19.729	0.403143	0.0129077
A_55_P2917255	NM_001113325	mm|11qB1.3	Gria1	Mus musculus glutamate receptor, ionotropic, AMPA1 (alpha 1) (Gria1), transcript variant 1, mRNA [NM_001113325]	335.563	735.641	419.34	442.736	685.858	781.299	1409.15	1265.64	1218.3	496.848	636.631	1297.7	0.382869	0.0129382
A_55_P2032714	NM_001308285	mm|14qA1	Fhit	Mus musculus fragile histidine triad gene (Fhit), transcript variant 1, mRNA [NM_001308285]	109.131	87.4388	91.6783	89.4045	134.453	429.952	178.132	284.293	402.816	96.0828	217.937	288.414	0.333142	0.0129418
A_55_P2217831	AK013682	mm|XqF4	2900054C01Rik	Mus musculus adult male hippocampus cDNA, RIKEN full-length enriched library, clone:2900054C01 product:unclassifiable, full insert sequence. [AK013682]	229.958	290.784	411.904	266.184	456.207	368.961	837.503	696.627	590.305	310.882	363.784	708.145	0.439009	0.0129456
A_51_P225564	NM_198611	mm|5qF	B3gnt4	Mus musculus UDP-GlcNAc:betaGal beta-1,3-N-acetylglucosaminyltransferase 4 (B3gnt4), mRNA [NM_198611]	42.9019	22.265	34.3618	25.5549	42.5713	88.2409	77.6456	125.679	80.1639	33.1762	52.1224	94.4963	0.351085	0.0129474
A_52_P611787	NM_026183	mm|11qB2	Slc47a1	Mus musculus solute carrier family 47, member 1 (Slc47a1), mRNA [NM_026183]	30.7452	64.1491	12.9145	14.4907	30.933	77.2486	171.827	283.518	298.624	35.9363	40.8908	251.323	0.142989	0.0129582
A_52_P26626	NM_001033980	mm|8qE1	Fam92b	Mus musculus family with sequence similarity 92, member B (Fam92b), mRNA [NM_001033980]	1449.68	731.469	1261.18	752.998	1681.27	2097.74	2445.82	3037.54	3324.17	1147.44	1510.67	2935.84	0.390839	0.0129643
A_51_P467629	NM_029152	mm|12qA3	Efcab10	Mus musculus EF-hand calcium binding domain 10 (Efcab10), mRNA [NM_029152]	788.811	331.061	530.847	398.331	866.663	438.082	1343.91	1806.34	1779.95	550.24	567.692	1643.4	0.334818	0.0129947
A_55_P2054897	NM_172612	mm|15qF1	Rnd1	Mus musculus Rho family GTPase 1 (Rnd1), mRNA [NM_172612]	62.5819	72.9984	55.0006	65.3708	98.3872	64.8145	113.547	162.916	231.92	63.527	76.1908	169.461	0.374876	0.0130097
A_55_P1976744	XM_006543305	mm|16qB3	Gm36028	PREDICTED: Mus musculus predicted gene, 36028 (Gm36028), transcript variant X2, mRNA [XM_006543305]	35.6124	65.2928	56.5996	57.1444	63.0261	80.2968	104.556	124.97	114.459	52.5016	66.8224	114.662	0.457883	0.0130281
A_52_P246168	NM_008983	mm|10qA4	Ptprk	Mus musculus protein tyrosine phosphatase, receptor type, K (Ptprk), mRNA [NM_008983]	2142.08	2999.75	2780.61	3016.44	3116.86	3183.04	4150.8	5308.04	6398.2	2640.81	3105.45	5285.68	0.499617	0.0130362
A_51_P129065	NM_010308	mm|8qC5	Gnao1	Mus musculus guanine nucleotide binding protein, alpha O (Gnao1), transcript variant A, mRNA [NM_010308]	26.7356	13.5602	8.6345	33.6911	24.5563	46.4584	74.7376	50.7422	77.476	16.3101	34.9019	67.6519	0.241089	0.0130438
A_55_P2186668	NM_001081275	mm|1qH3	Cfap126	Mus musculus cilia and flagella associated protein 126 (Cfap126), mRNA [NM_001081275]	1590.85	964.771	1402.67	1064.55	1841.83	1455.21	2333.48	3360.9	3585.44	1319.43	1453.86	3093.27	0.426549	0.0130568
A_51_P122660	NM_153404	mm|16qB1	Liph	Mus musculus lipase, member H (Liph), transcript variant 2, mRNA [NM_153404]	331.169	281.924	373.897	373.588	496.014	539.597	513.156	787.724	865.921	328.997	469.733	722.267	0.455506	0.0130942
A_55_P2736160	NR_045098	mm|7qD3	Gm2115	Mus musculus predicted gene 2115 (Gm2115), long non-coding RNA [NR_045098]	25.2814	33.1786	34.3784	27.0385	41.9429	42.5337	57.3156	111.279	123.769	30.9461	37.1717	97.4548	0.317544	0.0131753
A_55_P2081630	NM_021610	mm|1qH2.3	Gpa33	Mus musculus glycoprotein A33 (transmembrane) (Gpa33), mRNA [NM_021610]	1164.2	701.774	661.135	1146.03	979.66	704.98	2255.36	2317.57	1602.25	842.37	943.555	2058.39	0.409237	0.0132074
A_55_P2062437	NM_001163175	mm|12qF1	Begain	Mus musculus brain-enriched guanylate kinase-associated (Begain), mRNA [NM_001163175]	90.8336	117.074	136.893	118.997	138.22	262.602	224.852	207.31	327.581	114.934	173.273	253.248	0.453839	0.0132659
A_55_P2596096	NM_146015	mm|11qA3.3	Efemp1	Mus musculus epidermal growth factor-containing fibulin-like extracellular matrix protein 1 (Efemp1), mRNA [NM_146015]	663.128	441.696	902.8	793.724	1182.65	642.677	1760.84	1490.74	2396.99	669.208	873.016	1882.85	0.355422	0.0133086
A_55_P2316041	BC050972	mm|9qC	BC050972	Mus musculus cDNA clone IMAGE:6742492. [BC050972]	6.69072	14.171	6.61657	6.06326	7.86918	8.13682	23.0763	43.7033	48.6231	9.15944	7.35642	38.4676	0.238108	0.0133105
A_55_P2205650	NR_037964	mm|11qB1.3	2610507I01Rik	Mus musculus RIKEN cDNA 2610507I01 gene (2610507I01Rik), long non-coding RNA [NR_037964]	598.438	932.237	919.343	753.556	1125.56	1421	1394.16	1724.64	1910.43	816.673	1100.04	1676.41	0.487157	0.0133172
A_51_P103435	NM_001162957	mm|10qB1	Rsph4a	Mus musculus radial spoke head 4 homolog A (Chlamydomonas) (Rsph4a), mRNA [NM_001162957]	187.786	92.4408	195.784	116.299	264.971	170.824	391.149	437.632	473.905	158.67	184.031	434.229	0.365407	0.0133285
A_55_P2925094	ENSMUST00000125716	mm|8qC5	Gnao1	guanine nucleotide binding protein, alpha O [Source:MGI Symbol;Acc:MGI:95775] [ENSMUST00000125716]	31.6333	31.9424	33.1025	44.3578	40.1754	50.9603	97.4323	70.5394	105.706	32.226	45.1645	91.2258	0.353256	0.0133361
A_55_P1967538	NM_015755	mm|16qC3.3	Hunk	Mus musculus hormonally upregulated Neu-associated kinase (Hunk), mRNA [NM_015755]	481.062	744.094	723.904	669.579	1056.98	740.623	1558	1209.13	1163.67	649.687	822.394	1310.27	0.495843	0.0133364
A_52_P251672	NM_172286	mm|8qE1	6430548M08Rik	Mus musculus RIKEN cDNA 6430548M08 gene (6430548M08Rik), transcript variant 1, mRNA [NM_172286]	2554.77	1599.96	2101.15	2705.07	2914.5	2658.06	5790.74	3754.74	4244.33	2085.29	2759.21	4596.61	0.453659	0.0133889
A_55_P2644744	NM_183096	mm|8qC1	Ttc29	Mus musculus tetratricopeptide repeat domain 29 (Ttc29), mRNA [NM_183096]	99.1395	47.3407	125.174	76.3842	197.74	75.1555	263.13	303.288	348.03	90.5515	116.427	304.816	0.29707	0.0133905
A_66_P130073	NM_183144	mm|7qF4	Inpp5a	Mus musculus inositol polyphosphate-5-phosphatase A (Inpp5a), transcript variant 2, mRNA [NM_183144]	111.191	162.907	152.243	151.389	316.101	218.931	331.126	230.151	361.566	142.114	228.807	307.614	0.461988	0.0134117
A_55_P1960411	NM_001302555	mm|6qF2	Lrrc23	Mus musculus leucine rich repeat containing 23 (Lrrc23), mRNA [NM_001302555]	1516.09	737.178	1036.78	773.901	1567.04	2023.64	2294.97	2912.41	3108.46	1096.68	1454.86	2771.95	0.395636	0.0134286
A_52_P130907	NM_176846	mm|9qA5.3	Exph5	Mus musculus exophilin 5 (Exph5), mRNA [NM_176846]	13.4302	21.0568	12.188	19.1837	20.3336	28.3722	42.1607	29.3818	48.7767	15.5583	22.6298	40.1064	0.387927	0.0134292
A_55_P2736989	NM_153533	mm|15qF3	Tns2	Mus musculus tensin 2 (Tns2), mRNA [NM_153533]	68.7802	82.1652	53.7239	90.2931	87.9077	101.974	208.333	129.447	134.745	68.2231	93.3915	157.508	0.43314	0.0134484
A_30_P01031725	chr18:83087114-83122014_R	mm|18qE3		lincRNA:chr18:83087114-83122014 reverse strand	29.487	19.4628	31.5252	32.1129	8.57758	21.9677	94.6587	140.277	58.0773	26.825	20.886	97.6709	0.274647	0.0134674
A_66_P100989	NM_001195730	mm|4qD2.2	Dcdc2b	Mus musculus doublecortin domain containing 2b (Dcdc2b), mRNA [NM_001195730]	20.6114	32.7328	29.7488	24.4608	39.4721	52.3787	49.3089	59.0233	76.4817	27.6977	38.7705	61.6047	0.449603	0.0134675
A_52_P66580	NM_001287386	mm|11qA1	Gck	Mus musculus glucokinase (Gck), transcript variant 2, mRNA [NM_001287386]	41.3412	20.2497	9.52938	24.4137	18.2866	42.0469	189.534	270.026	101.175	23.7068	28.2491	186.912	0.126834	0.0135003
A_66_P131921	AK028675	mm|13qB1		Mus musculus 10 days neonate skin cDNA, RIKEN full-length enriched library, clone:4732432D20 product:unclassifiable, full insert sequence. [AK028675]	21.474	10.8997	42.0629	36.8831	46.7861	45.9304	117.071	99.3325	128.614	24.8122	43.1999	115.006	0.215747	0.0135112
A_52_P31543	NM_007570	mm|1qE4	Btg2	Mus musculus B cell translocation gene 2, anti-proliferative (Btg2), mRNA [NM_007570]	4075.12	2349.56	3888.89	4717.09	5573.24	4004.71	7681.66	9463.57	6684.52	3437.86	4765.01	7943.25	0.432802	0.0135379
A_55_P2109128	NM_178194	mm|13qA3.1	Hist1h2be	Mus musculus histone cluster 1, H2be (Hist1h2be), transcript variant 2, mRNA [NM_178194]	264.782	129.705	230.448	186.953	310.969	384.265	563.746	486.357	488.614	208.311	294.062	512.905	0.40614	0.0135396
A_55_P2095133	NM_080451	mm|3qG1	Synpo2	Mus musculus synaptopodin 2 (Synpo2), mRNA [NM_080451]	395.919	199.496	425.933	352.918	571.216	374.168	793.56	1257.64	1273.15	340.45	432.767	1108.12	0.307232	0.0135549
A_55_P2015832	NM_001005422	mm|13qA5	Stmnd1	Mus musculus stathmin domain containing 1 (Stmnd1), mRNA [NM_001005422]	415.83	188.027	484.066	291.042	682.667	327.934	1020.61	1508.16	1311.29	362.641	433.881	1280.02	0.283309	0.0135582
A_52_P239424	ENSMUST00000114086	mm|1qC2	Klf7	Kruppel-like factor 7 (ubiquitous) [Source:MGI Symbol;Acc:MGI:1935151] [ENSMUST00000114086]	1355.96	1916.16	1434.61	2066.84	2495.32	2864.84	5255.29	2902.39	3377.34	1568.91	2475.67	3845	0.408038	0.0135645
A_55_P2738669	NM_183162	mm|2qH4	Helz2	Mus musculus helicase with zinc finger 2, transcriptional coactivator (Helz2), mRNA [NM_183162]	2023.44	1681.38	1438.64	2162.02	2488.54	1819.05	3937.75	3882.95	3859.45	1714.49	2156.54	3893.38	0.440359	0.0135721
A_52_P210781	NM_018732	mm|2qC1.3	Scn3a	Mus musculus sodium channel, voltage-gated, type III, alpha (Scn3a), mRNA [NM_018732]	19.3197	51.5869	16.5459	33.6759	38.1577	72.8993	96.7401	142.159	166.861	29.1508	48.2443	135.253	0.215528	0.0136186
A_52_P580533	NM_177279	mm|8qE1	Spata33	Mus musculus spermatogenesis associated 33 (Spata33), mRNA [NM_177279]	111.436	79.4641	118.335	66.26	136.657	108.385	168.361	250.638	209.678	103.078	103.767	209.559	0.491883	0.0136429
A_66_P116192	NM_007976	mm|1qH2.2	F5	Mus musculus coagulation factor V (F5), mRNA [NM_007976]	205.752	140.419	120.33	141.523	140.121	153.504	289.814	352.634	294.669	155.501	145.049	312.372	0.497805	0.0136996
A_51_P194498	NM_023395	mm|8qE1	Wfdc1	Mus musculus WAP four-disulfide core domain 1 (Wfdc1), mRNA [NM_023395]	1373.55	619.295	791.741	1422.16	1441.81	1123.92	3572.16	2160.63	2850.75	928.196	1329.3	2861.18	0.32441	0.0137081
A_55_P2822857	NM_172838	mm|19qC1	Slc16a12	Mus musculus solute carrier family 16 (monocarboxylic acid transporters), member 12 (Slc16a12), mRNA [NM_172838]	212.02	113.855	168.585	139.238	230.245	166.273	372.296	368.249	318.256	164.82	178.586	352.934	0.467	0.0137377
A_66_P115262	NM_001285454	mm|11qE1	Mapt	Mus musculus microtubule-associated protein tau (Mapt), transcript variant 3, mRNA [NM_001285454]	65.9234	103.117	134.713	116.558	139.166	383.781	351.802	213.781	361.585	101.251	213.169	309.056	0.327614	0.0137603
A_55_P1979814	NM_011510	mm|7qB4	Abcc8	Mus musculus ATP-binding cassette, sub-family C (CFTR/MRP), member 8 (Abcc8), mRNA [NM_011510]	69.7182	50.2061	55.1294	35.5195	67.8436	52.2254	123.162	264.7	343.113	58.3512	51.8628	243.658	0.23948	0.0137614
A_65_P06446	NM_011638	mm|16qB3	Tfrc	Mus musculus transferrin receptor (Tfrc), mRNA [NM_011638]	242.517	226.056	350.56	264.681	226.541	334.089	470.271	538.558	684.858	273.044	275.103	564.562	0.483639	0.0137748
A_55_P1962303	NM_008218	mm|11qA4	Hba-a1	Mus musculus hemoglobin alpha, adult chain 1 (Hba-a1), mRNA [NM_008218]	112659	37003.8	84893.8	99040.2	202946	126803	336789	303836	258292	78185.6	142930	299639	0.260932	0.0137751
A_55_P2873336	NM_010600	mm|1qH6	Kcnh1	Mus musculus potassium voltage-gated channel, subfamily H (eag-related), member 1 (Kcnh1), transcript variant 1, mRNA [NM_010600]	493.523	443.889	543.04	1224.4	501.804	464.042	1495.94	794.046	1119.54	493.484	730.082	1136.51	0.434211	0.0138184
A_66_P126311	BM942098	mm|15qD3		UI-M-CG0p-brc-h-01-0-UI.r1 NIH_BMAP_Ret4_S2 Mus musculus cDNA clone UI-M-CG0p-brc-h-01-0-UI 5', mRNA sequence [BM942098]	814.4	151.915	240.477	362.053	753.003	345.982	3359.88	5121.17	2079.74	402.264	487.013	3520.26	0.114271	0.013838
A_55_P1962303	NM_008218	mm|11qA4	Hba-a1	Mus musculus hemoglobin alpha, adult chain 1 (Hba-a1), mRNA [NM_008218]	108671	39372.3	85033.3	98348.1	201212	127880	288725	243893	253652	77692.1	142480	262090	0.296433	0.0138524
A_55_P2055284	NM_203491	mm|6qB1	Chrm2	Mus musculus cholinergic receptor, muscarinic 2, cardiac (Chrm2), mRNA [NM_203491]	65.2229	18.5713	29.5192	40.6803	73.6349	50.1651	132.528	177.027	175.083	37.7711	54.8268	161.546	0.23381	0.0139798
A_51_P179258	NM_001161665	mm|1qH4	Kif26b	Mus musculus kinesin family member 26B (Kif26b), mRNA [NM_001161665]	110.237	194.078	95.3811	91.6832	114.59	77.2857	317.262	713.968	748.249	133.232	94.5196	593.16	0.224614	0.0139816
A_55_P2117425	NM_016908	mm|7qA1	Syt5	Mus musculus synaptotagmin V (Syt5), mRNA [NM_016908]	1182.31	611.593	1074.44	539.05	1444.12	1039.69	2028.19	2328.65	2283.98	956.113	1007.62	2213.6	0.431926	0.0139928
A_51_P359046	NM_020519	mm|15qD3	Slurp1	Mus musculus secreted Ly6/Plaur domain containing 1 (Slurp1), mRNA [NM_020519]	813.165	1072.59	1035.6	1345.31	1404.59	1557.16	1971.23	2313.56	4164.22	973.786	1435.69	2816.33	0.345764	0.0140273
A_55_P2125811	NM_027102	mm|9qA4	Esam	Mus musculus endothelial cell-specific adhesion molecule (Esam), mRNA [NM_027102]	6160.8	4508.19	5209.15	5987.39	7817.22	5535.95	15623.1	11016.9	8857.81	5292.71	6446.85	11832.6	0.4473	0.0140431
A_51_P127718	NM_015825	mm|16qC4	Sh3bgr	Mus musculus SH3-binding domain glutamic acid-rich protein (Sh3bgr), mRNA [NM_015825]	143.925	72.9164	79.1684	95.271	92.4877	90.5737	208.701	326.867	349.208	98.6701	92.7775	294.925	0.334559	0.0140624
A_66_P119893	ENSMUST00000032180	mm|6qD1	Wnt7a	wingless-type MMTV integration site family, member 7A [Source:MGI Symbol;Acc:MGI:98961] [ENSMUST00000032180]	426.74	818.017	1168.93	723.922	1144.84	1305.42	2229.3	3159.48	2884.18	804.562	1058.06	2757.65	0.291756	0.0141144
A_55_P2059864	NM_177591	mm|XqA5	Igsf1	Mus musculus immunoglobulin superfamily, member 1 (Igsf1), transcript variant 1, mRNA [NM_177591]	27.8874	4.90317	7.2582	12.4949	8.13561	5.28788	72.8691	287.64	288.707	13.3496	8.63948	216.405	0.0616879	0.0141158
A_55_P2520733	NM_177697	mm|7qF2	Vwa3a	Mus musculus von Willebrand factor A domain containing 3A (Vwa3a), mRNA [NM_177697]	28.6955	14.6405	22.9762	20.8075	29.6106	58.6811	57.0483	44.6087	66.2119	22.1041	36.3664	55.9563	0.395024	0.0141181
A_55_P2733797	NM_013626	mm|1qD	Pam	Mus musculus peptidylglycine alpha-amidating monooxygenase (Pam), mRNA [NM_013626]	759.994	826.455	481.13	722.936	830.488	845.568	1254.86	1460.67	1553.68	689.193	799.664	1423.07	0.4843	0.0141321
A_51_P494744	NM_028736	mm|10qD2	Grip1	Mus musculus glutamate receptor interacting protein 1 (Grip1), transcript variant 1, mRNA [NM_028736]	76.0855	43.837	104.803	62.9475	116.586	83.4352	204.898	193.004	265.3	74.9083	87.6561	221.067	0.338848	0.014154
A_55_P2000022	NM_001163787	mm|9qA3	Ccdc151	Mus musculus coiled-coil domain containing 151 (Ccdc151), transcript variant 1, mRNA [NM_001163787]	537.953	286.621	364.064	283.745	425.137	701.344	759.401	956.031	887.176	396.213	470.075	867.536	0.456711	0.0141706
A_52_P229924	NM_175013	mm|19qB	Pgm5	Mus musculus phosphoglucomutase 5 (Pgm5), mRNA [NM_175013]	26.6916	28.6683	10.0906	34.1495	24.2578	40.2161	72.5359	108.703	83.869	21.8168	32.8745	88.3692	0.246883	0.014196
A_52_P64376	NM_026713	mm|1qC4	Mogat1	Mus musculus monoacylglycerol O-acyltransferase 1 (Mogat1), mRNA [NM_026713]	148.892	35.4055	51.3206	94.164	98.9164	65.5469	617.532	736.73	313.856	78.5394	86.2091	556.039	0.141248	0.0142042
A_55_P1962303	NM_008218	mm|11qA4	Hba-a1	Mus musculus hemoglobin alpha, adult chain 1 (Hba-a1), mRNA [NM_008218]	108797	36626.7	86582.5	106272	209229	119430	320776	273779	261984	77335.3	144977	285513	0.270864	0.0142268
A_55_P2059586	NM_008030	mm|1qH2.1	Fmo3	Mus musculus flavin containing monooxygenase 3 (Fmo3), mRNA [NM_008030]	87.0339	20.7528	12.5344	68.698	127.678	102.173	491.686	276.881	315.429	40.107	99.5164	361.332	0.110998	0.0142333
A_55_P2143765	NM_201410	mm|1qD	Ugt1a6b	Mus musculus UDP glucuronosyltransferase 1 family, polypeptide A6B (Ugt1a6b), mRNA [NM_201410]	92.4727	104.249	97.7943	72.3969	144.943	65.4239	187.283	197.686	360.836	98.1721	94.2548	248.602	0.394897	0.0142741
A_55_P2069470	NM_001253780	mm|4qA5	1110017D15Rik	Mus musculus RIKEN cDNA 1110017D15 gene (1110017D15Rik), transcript variant 7, mRNA [NM_001253780]	5354.75	2314.88	4101.31	3134.89	6882.05	4449.74	9163.06	12683.6	12364.6	3923.65	4822.23	11403.8	0.344066	0.0142774
A_55_P2068356	NM_198637	mm|11qB5	1700016K19Rik	Mus musculus RIKEN cDNA 1700016K19 gene (1700016K19Rik), mRNA [NM_198637]	2325.96	1284.71	2137.16	1225.6	3029.34	2074.78	3660.46	4708.45	5131.54	1915.94	2109.9	4500.15	0.425751	0.0142997
A_30_P01024936	chr11:95627874-95640824_F	mm|11qD		lincRNA:chr11:95627874-95640824 forward strand	36.8707	52.3874	44.0447	62.2704	44.9642	81.4133	99.2461	101.96	99.5325	44.4343	62.8826	100.246	0.443251	0.0143117
A_51_P266958	NM_010936	mm|16qB3	Nr1i2	Mus musculus nuclear receptor subfamily 1, group I, member 2 (Nr1i2), transcript variant 1, mRNA [NM_010936]	19.869	26.2005	13.5111	17.6465	16.9578	26.9663	38.9537	49.1917	46.6655	19.8602	20.5236	44.937	0.441957	0.0143538
A_55_P2830411	NM_172867	mm|4qB3	Zfp462	Mus musculus zinc finger protein 462 (Zfp462), mRNA [NM_172867]	297.94	518.327	505.374	461.658	480.248	714.78	827.228	1088.31	1183.46	440.547	552.228	1033	0.426473	0.014368
A_65_P06147	NM_001163215	mm|5qB2	Fgfr3	Mus musculus fibroblast growth factor receptor 3 (Fgfr3), transcript variant 2, mRNA [NM_001163215]	185.369	228.926	239.214	282.976	248.551	291.249	675.675	356.055	517.336	217.836	274.259	516.355	0.421873	0.0143686
A_65_P11603	NM_011918	mm|14qB	Ldb3	Mus musculus LIM domain binding 3 (Ldb3), transcript variant 1, mRNA [NM_011918]	88.9826	49.9046	31.1485	42.8177	48.8365	79.9532	158.607	335.589	308.581	56.6786	57.2025	267.592	0.211809	0.0144432
A_51_P345775	NM_178934	mm|10qA3	Slc2a12	Mus musculus solute carrier family 2 (facilitated glucose transporter), member 12 (Slc2a12), mRNA [NM_178934]	221.243	109.427	261.243	210.299	369.091	184.941	528.256	621.077	555.449	197.305	254.777	568.261	0.347208	0.0144433
A_55_P1966102	NM_080637	mm|18qB1	Nme5	Mus musculus NME/NM23 family member 5 (Nme5), mRNA [NM_080637]	2366.42	1409.12	2257.17	1285.81	3065.26	2264.32	3566.36	4696.16	4720.54	2010.9	2205.13	4327.69	0.46466	0.0144501
A_55_P1954302	NM_001159500	mm|12qD2	Esrrb	Mus musculus estrogen related receptor, beta (Esrrb), transcript variant 2, mRNA [NM_001159500]	8.38862	12.3651	11.2773	16.0928	7.74767	21.6031	17.9499	21.1884	28.6336	10.677	15.1478	22.5906	0.472629	0.0144607
A_30_P01033574	chr3:146645022-146646977_F	mm|3qH2		lincRNA:chr3:146645022-146646977 forward strand	1220.81	899.466	1310	1258.45	2045.7	1581.32	3220.21	2066.56	2121.18	1143.43	1628.49	2469.31	0.463054	0.0144873
A_52_P569168	AK045458	mm|13qA5		Mus musculus adult male corpora quadrigemina cDNA, RIKEN full-length enriched library, clone:B230204J04 product:unclassifiable, full insert sequence. [AK045458]	5.3501	4.15769	6.01529	7.5561	7.12664	15.9677	10.4934	19.3546	10.8779	5.17436	10.2168	13.5753	0.381159	0.0144905
A_51_P352245	NM_018744	mm|18qC	Sema6a	Mus musculus sema domain, transmembrane domain (TM), and cytoplasmic domain, (semaphorin) 6A (Sema6a), mRNA [NM_018744]	154.038	221.274	224.182	189.204	353.387	235.427	519.449	524.299	540.571	199.831	259.339	528.106	0.378392	0.014513
A_55_P2804076	NM_146140	mm|3qG1	Tram1l1	Mus musculus translocation associated membrane protein 1-like 1 (Tram1l1), mRNA [NM_146140]	41.9917	81.8741	41.2769	55.0637	67.6253	58.2316	118.192	159.436	168.262	55.0475	60.3069	148.63	0.370367	0.0145133
A_55_P2244112	NM_001081395	mm|9qA1	Amotl1	Mus musculus angiomotin-like 1 (Amotl1), mRNA [NM_001081395]	102.76	91.3541	64.2867	125.176	100.131	129.254	247.096	262.652	244.336	86.1337	118.187	251.361	0.342669	0.0145149
A_51_P253481	NM_021456	mm|8qC5	Ces1g	Mus musculus carboxylesterase 1G (Ces1g), mRNA [NM_021456]	33.4035	8.66398	21.5576	14.9171	65.7423	25.2303	208.989	100.809	97.8595	21.2084	35.2966	135.886	0.156075	0.0145362
A_52_P20727	NM_175340	mm|13qA5	Nhlrc1	Mus musculus NHL repeat containing 1 (Nhlrc1), mRNA [NM_175340]	425.162	310.743	340.138	562.956	630.496	368.812	1815.01	857.238	832.466	358.681	520.755	1168.24	0.307027	0.014543
A_55_P2484166	NM_008492	mm|6qG2	Ldhb	Mus musculus lactate dehydrogenase B (Ldhb), transcript variant 1, mRNA [NM_008492]	11372.5	7252.86	14567.2	9275.72	17169.1	9979.37	22223.7	30375.4	29813.9	11064.2	12141.4	27471	0.402758	0.0145689
A_30_P01030416	chr1:90340543-90359181_R	mm|1qD		lincRNA:chr1:90340543-90359181 reverse strand	379.77	192.347	443.738	237.091	642.519	473.992	825.472	1019.29	1177.85	338.618	451.2	1007.53	0.336086	0.0145998
A_30_P01031223	chr6:126766225-126771309_R	mm|6qF3		lincRNA:chr6:126766225-126771309 reverse strand	24.0873	37.3447	42.6378	30.443	42.2928	68.4447	75.055	64.3067	72.27	34.6899	47.0601	70.5439	0.49175	0.0146406
A_66_P131803	AK006017	mm|14qB	1700016D02Rik	Mus musculus adult male testis cDNA, RIKEN full-length enriched library, clone:1700016D02 product:unclassifiable, full insert sequence. [AK006017]	40.7298	4.34033	8.16721	26.8335	184.776	4.76857	512.537	159.546	200.265	17.7458	72.1261	290.783	0.0610276	0.0146629
A_65_P16773	NM_054077	mm|1qE4	Prelp	Mus musculus proline arginine-rich end leucine-rich repeat (Prelp), mRNA [NM_054077]	364.865	613.109	364.317	398.722	489.384	542.709	921.269	956.173	833.528	447.43	476.939	903.657	0.495133	0.0146638
A_55_P2827311	NM_021381	mm|6qD1	Prokr1	Mus musculus prokineticin receptor 1 (Prokr1), mRNA [NM_021381]	17.3984	10.0457	6.54693	12.5632	11.7172	32.5027	29.5377	39.6179	38.9082	11.3303	18.9277	36.0213	0.314546	0.0146727
A_52_P827311	ENSMUST00000030469	mm|4qD1	Lurap1	leucine rich adaptor protein 1 [Source:MGI Symbol;Acc:MGI:1915325] [ENSMUST00000030469]	39.167	20.2326	29.87	26.9767	67.1086	34.1641	57.6097	81.2494	87.5923	29.7566	42.7498	75.4838	0.394211	0.0146795
A_51_P344346	NM_001081665	mm|6qB3	Ccdc129	Mus musculus coiled-coil domain containing 129 (Ccdc129), mRNA [NM_001081665]	92.925	22.3525	82.3489	64.9386	138.269	104.139	292.792	472.507	549.476	65.8754	102.449	438.259	0.150312	0.0146896
A_66_P128942	NR_040642	mm|14qD1	Mipep	Mus musculus mitochondrial intermediate peptidase (Mipep), transcript variant 2, non-coding RNA [NR_040642]	35.912	57.9048	40.8205	49.9808	45.8097	64.1316	78.4954	115.926	89.2368	44.8791	53.3074	94.5527	0.474646	0.0147334
A_55_P2798265	NM_178407	mm|5qC3.1	Arap2	Mus musculus ArfGAP with RhoGAP domain, ankyrin repeat and PH domain 2 (Arap2), mRNA [NM_178407]	1465.07	1151.64	1515.39	1726.65	1805.45	2604.9	2076.47	3037.67	3404.46	1377.37	2045.67	2839.53	0.485068	0.0147503
A_51_P193686	NM_029306	mm|9qA2	1700012B09Rik	Mus musculus RIKEN cDNA 1700012B09 gene (1700012B09Rik), mRNA [NM_029306]	81.0538	19.4874	84.6176	73.5346	170.855	94.7132	327.003	450.326	386.288	61.7196	113.034	387.872	0.159123	0.0147583
A_52_P268713	NM_010600	mm|1qH6	Kcnh1	Mus musculus potassium voltage-gated channel, subfamily H (eag-related), member 1 (Kcnh1), transcript variant 1, mRNA [NM_010600]	5.17824	12.4681	8.26846	22.9563	11.1569	11.7636	38.5843	21.142	28.876	8.63827	15.2922	29.5341	0.292484	0.0148035
A_30_P01025529	chr14:78936896-78937160_R	mm|14qD3		lincRNA:chr14:78936896-78937160 reverse strand	14.0407	7.46299	6.20214	7.45568	8.01056	9.86727	34.7049	36.3436	21.1628	9.23528	8.4445	30.7371	0.30046	0.0148255
A_55_P2162432	NR_027847	mm|10qD2	D630029K05Rik	Mus musculus RIKEN cDNA D630029K05 gene (D630029K05Rik), transcript variant 1, long non-coding RNA [NR_027847]	34.6802	74.066	38.497	60.6856	46.5916	56.509	124.304	157.622	116.148	49.0811	54.5954	132.691	0.369889	0.0148309
A_66_P113170	ENSMUST00000118039	mm|11qD		predicted gene 11501 [Source:MGI Symbol;Acc:MGI:3650728] [ENSMUST00000118039]	11.2864	4.52117	6.54264	6.37635	7.76112	11.2857	47.9958	97.3968	24.8104	7.45007	8.4744	56.7343	0.131315	0.0148826
A_55_P2847516	XM_011240076	mm|3qE1	Gpr149	PREDICTED: Mus musculus G protein-coupled receptor 149 (Gpr149), transcript variant X2, mRNA [XM_011240076]	227.674	52.6862	76.7396	156.779	302.669	98.0277	1093.77	1202.67	472.102	119.033	185.825	922.846	0.128985	0.014886
A_52_P159276	NM_145890	mm|12qA1.3	Grhl1	Mus musculus grainyhead-like 1 (Drosophila) (Grhl1), transcript variant 2, mRNA [NM_145890]	239.875	149.323	217.292	274.211	294.771	255.356	563.131	353.673	440.711	202.163	274.779	452.505	0.446765	0.0149116
A_51_P291417	NM_009378	mm|2qG3	Thbd	Mus musculus thrombomodulin (Thbd), mRNA [NM_009378]	22766.2	11667.8	18483.1	19997.4	33889.4	18500	61284.3	41364.9	38739.1	17639	24128.9	47129.4	0.374268	0.0149291
A_55_P2492558	NM_080637	mm|18qB1	Nme5	Mus musculus NME/NM23 family member 5 (Nme5), mRNA [NM_080637]	1216.84	795.91	1257.15	650.97	1583.26	1173.75	1828.08	2513.37	2660.19	1089.96	1135.99	2333.88	0.467018	0.0149557
A_55_P2741719	NM_018732	mm|2qC1.3	Scn3a	Mus musculus sodium channel, voltage-gated, type III, alpha (Scn3a), mRNA [NM_018732]	15.9204	29.0899	13.1298	15.6492	18.9959	25.5424	44.8508	85.7942	91.8365	19.38	20.0625	74.1605	0.261326	0.0149642
A_55_P2038514	XR_377244	mm|5qG3	Gm15411	PREDICTED: Mus musculus predicted gene 15411 (Gm15411), transcript variant X15, misc_RNA [XR_377244]	62.6345	49.9818	33.0416	24.1142	56.1345	47.1588	124.551	98.0596	100.892	48.5526	42.4692	107.834	0.450252	0.0149654
A_52_P227974	NM_021426	mm|2qH4	Nkain4	Mus musculus Na+/K+ transporting ATPase interacting 4 (Nkain4), transcript variant 1, mRNA [NM_021426]	711.992	411.444	796.203	703.649	1170.64	855.395	1489.43	1352.07	1917.58	639.88	909.894	1586.36	0.403363	0.0150415
A_55_P1962303	NM_008218	mm|11qA4	Hba-a1	Mus musculus hemoglobin alpha, adult chain 1 (Hba-a1), mRNA [NM_008218]	109399	37047.4	84593.6	101567	199494	122072	317156	256302	253981	77013.3	141044	275813	0.279223	0.0150667
A_55_P2101216	NM_007436	mm|11qB2	Aldh3a1	Mus musculus aldehyde dehydrogenase family 3, subfamily A1 (Aldh3a1), transcript variant 1, mRNA [NM_007436]	1873.25	872.611	1449.38	598.504	2330.83	1276.23	2970.18	4067.26	4183.61	1398.41	1401.85	3740.35	0.373872	0.0150682
A_52_P87503	NM_001033981	mm|11qA4	Hbq1b	Mus musculus hemoglobin, theta 1B (Hbq1b), mRNA [NM_001033981]	19.7059	13.4365	8.60206	21.0233	14.0157	29.4415	43.6943	36.2578	32.5025	13.9148	21.4935	37.4849	0.371212	0.01507
A_51_P111164	NM_172612	mm|15qF1	Rnd1	Mus musculus Rho family GTPase 1 (Rnd1), mRNA [NM_172612]	877.83	1512.78	1086.72	1194.01	2000.01	1422.01	2178.7	3977.42	4261.3	1159.11	1538.68	3472.47	0.333799	0.015206
A_55_P2788741	ENSMUST00000052837	mm|XqC3	Ar	androgen receptor [Source:MGI Symbol;Acc:MGI:88064] [ENSMUST00000052837]	75.3529	130.492	111.482	94.6808	109.006	133.357	184.557	261.236	251.661	105.776	112.348	232.485	0.454979	0.0152312
A_51_P140690	NM_009133	mm|2qH4	Stmn3	Mus musculus stathmin-like 3 (Stmn3), mRNA [NM_009133]	9.9209	6.39919	8.67407	8.16171	8.13227	5.37381	15.542	32.305	22.6103	8.33139	7.2226	23.4858	0.354742	0.0152329
A_55_P2741043	AB193521	mm|3qA3	Kcnmb2	Mus musculus KCNMB2 mRNA for large-conductance Ca2+-activated K+ channel beta2 subunit, complete cds, transcript variant 3. [AB193521]	200.176	116.987	129.771	109.898	204.883	198.525	260.552	360.76	336.894	148.978	171.102	319.402	0.466428	0.0152422
A_55_P2797846	NM_177697	mm|7qF2	Vwa3a	Mus musculus von Willebrand factor A domain containing 3A (Vwa3a), mRNA [NM_177697]	7.025	4.55078	6.74391	7.52776	18.8821	21.0955	23.8818	18.0747	11.3973	6.10656	15.8351	17.7846	0.343363	0.0152522
A_52_P222073	NM_021609	mm|9qF4	Ackr2	Mus musculus atypical chemokine receptor 2 (Ackr2), transcript variant 2, mRNA [NM_021609]	3402.19	2053.05	1995.73	4944.27	4437.24	3860.32	11594.5	6051.35	5970.76	2483.66	4413.94	7872.21	0.315497	0.0153281
A_66_P101360	NM_172916	mm|8qE1	Hydin	Mus musculus HYDIN, axonemal central pair apparatus protein (Hydin), mRNA [NM_172916]	43.1763	20.9991	35.2293	26.7274	43.0646	71.6644	68.9786	92.7402	109.402	33.1349	47.1521	90.3736	0.366643	0.0153502
A_52_P20639	NM_023727	mm|1qH6	Rd3	Mus musculus retinal degeneration 3 (Rd3), transcript variant 1, mRNA [NM_023727]	41.2623	13.8117	40.8614	44.7518	50.29	22.5682	106.635	157.202	144.845	31.9785	39.2033	136.227	0.234743	0.015402
A_51_P489138	NM_013675	mm|12qC3	Sptb	Mus musculus spectrin beta, erythrocytic (Sptb), mRNA [NM_013675]	21.2213	6.58303	6.71656	4.56803	7.99416	18.9073	38.521	66.0326	73.3625	11.507	10.4898	59.3054	0.194029	0.015437
A_51_P395473	NM_153533	mm|15qF3	Tns2	Mus musculus tensin 2 (Tns2), mRNA [NM_153533]	1831.88	2305.25	1828.84	2154.52	2776.12	2695.94	5573.31	3095.68	4345.53	1988.66	2542.2	4338.18	0.458409	0.0154411
A_51_P375680	NM_001190483	mm|19qB	Pcsk5	Mus musculus proprotein convertase subtilisin/kexin type 5 (Pcsk5), transcript variant 1, mRNA [NM_001190483]	36.6883	20.9367	31.5479	20.575	41.8707	42.0422	73.758	54.4605	90.127	29.7243	34.8293	72.7819	0.408403	0.0154743
A_66_P133830	XR_862836	mm|7qE3	1700095J03Rik	PREDICTED: Mus musculus RIKEN cDNA 1700095J03 gene (1700095J03Rik), misc_RNA [XR_862836]	13.9872	11.446	6.53585	10.6523	12.0488	23.9128	35.811	22.708	33.5399	10.6564	15.5379	30.6863	0.347268	0.0154885
A_51_P486239	NM_011606	mm|9qF4	Clec3b	Mus musculus C-type lectin domain family 3, member b (Clec3b), mRNA [NM_011606]	602.359	727.723	502.647	728.694	963.656	575.903	1080.19	1322.26	2006.17	610.91	756.084	1469.54	0.415715	0.0155068
A_55_P2101336	NM_019444	mm|11qD	Ramp2	Mus musculus receptor (calcitonin) activity modifying protein 2 (Ramp2), mRNA [NM_019444]	44085.4	20377	29847.6	44623.1	49488.1	29892.8	119072	76237.7	76268.2	31436.7	41334.6	90525.9	0.347267	0.0155108
A_55_P2060892	NM_001101630	mm|10qC1	Gm3238	Mus musculus predicted gene 3238 (Gm3238), mRNA [NM_001101630]	32.184	28.5103	16.9086	22.453	22.513	45.608	80.5834	101.348	52.9234	25.8676	30.1913	78.285	0.330429	0.0155449
A_51_P383270	NM_175473	mm|5qE3	Fras1	Mus musculus Fraser syndrome 1 homolog (human) (Fras1), mRNA [NM_175473]	83.9478	108.966	72.1834	156.866	141.44	74.5444	162.243	168.966	264.707	88.3656	124.283	198.639	0.444856	0.0155751
A_66_P136149	XR_381794	mm|12qD2	Gm32755	PREDICTED: Mus musculus predicted gene, 32755 (Gm32755), ncRNA [XR_381794]	43.0395	37.6045	30.7709	52.6259	43.4759	34.2577	93.715	98.3708	57.8313	37.1383	43.4532	83.3057	0.445808	0.0156005
A_52_P134899	NM_001044698	mm|11qB1.3	Zfp2	Mus musculus zinc finger protein 2 (Zfp2), transcript variant 4, mRNA [NM_001044698]	22.3238	27.5697	26.2076	24.1123	32.4608	58.993	36.8589	60.8953	58.4771	25.367	38.522	52.0771	0.487105	0.0156521
A_51_P153683	NM_146117	mm|2qA3	Lrrc26	Mus musculus leucine rich repeat containing 26 (Lrrc26), mRNA [NM_146117]	968.281	350.777	749.304	699.764	1137.81	738.624	1865.08	2987.18	3467.47	689.454	858.734	2773.24	0.248609	0.0156553
A_52_P681456	NM_028713	mm|1qC1.2	Rftn2	Mus musculus raftlin family member 2 (Rftn2), mRNA [NM_028713]	305.45	554.342	357.664	393.02	372.24	422.61	736.164	973.183	1041.96	405.819	395.957	917.102	0.442501	0.0156824
A_66_P109002	NM_001190373	mm|18qE3	Kcng2	Mus musculus potassium voltage-gated channel, subfamily G, member 2 (Kcng2), mRNA [NM_001190373]	4.48474	3.75563	5.52162	3.60462	20.5588	7.77554	16.9807	8.16132	16.6296	4.58733	10.6463	13.9239	0.329458	0.0156965
A_55_P1954231	NM_172492	mm|6qF1	Lrtm2	Mus musculus leucine-rich repeats and transmembrane domains 2 (Lrtm2), transcript variant 1, mRNA [NM_172492]	138.024	101.102	346.371	96.5782	535.572	383.195	1305.62	877.548	664.35	195.166	338.448	949.173	0.205617	0.0157289
A_55_P2000543	NM_026956	mm|8qA1.1	Cd209f	Mus musculus CD209f antigen (Cd209f), mRNA [NM_026956]	34.5413	13.7226	32.9121	29.87	61.5785	89.5622	87.6694	292.582	339.09	27.0587	60.3369	239.781	0.112848	0.0157307
A_51_P338183	NR_033497	mm|14qC3	Mhrt	Mus musculus myosin heavy chain associated RNA transcript (Mhrt), long non-coding RNA [NR_033497]	4.70799	17.0455	14.5005	7.19916	6.99865	20.9259	52.7807	74.7031	160.491	12.0847	11.7079	95.9915	0.125893	0.0157538
A_55_P2065364	NM_028307	mm|3qF2.1	Tdrkh	Mus musculus tudor and KH domain containing protein (Tdrkh), mRNA [NM_028307]	14.9244	18.5283	11.6471	17.7685	15.53	28.8222	25.2415	36.0054	43.1433	15.0332	20.7069	34.7968	0.43203	0.0157582
A_55_P2086143	NM_018887	mm|17qB3	Cyp39a1	Mus musculus cytochrome P450, family 39, subfamily a, polypeptide 1 (Cyp39a1), transcript variant 1, mRNA [NM_018887]	1992.35	1031.72	1802.9	1289.45	2244.7	2094.85	4218.37	3332.44	3595.22	1608.99	1876.33	3715.35	0.433066	0.0157584
A_52_P427992	NM_021438	mm|19qA	Fibp	Mus musculus fibroblast growth factor (acidic) intracellular binding protein (Fibp), transcript variant 2, mRNA [NM_021438]	7479.2	6194.16	5451.06	7139.4	8251.18	7257.39	20094.7	18243.3	10406.2	6374.81	7549.32	16248.1	0.392343	0.0157814
A_51_P391934	NM_029706	mm|3qA2	Cpb1	Mus musculus carboxypeptidase B1 (tissue) (Cpb1), mRNA [NM_029706]	22.2866	62.1628	19.0736	45.7618	51.9395	19.5932	108.693	198.365	197.433	34.5077	39.0982	168.164	0.205203	0.0158163
A_52_P418515	NM_001024614	mm|5qE3	1700007G11Rik	Mus musculus RIKEN cDNA 1700007G11 gene (1700007G11Rik), mRNA [NM_001024614]	396.162	178.547	346.748	216.608	433.198	303.298	698.876	890.393	999.392	307.152	317.702	862.887	0.355959	0.0158606
A_66_P118579	XR_381830	mm|12qE	3300002A11Rik	PREDICTED: Mus musculus RIKEN cDNA 3300002A11 gene (3300002A11Rik), misc_RNA [XR_381830]	1606.7	679.631	817.86	803.255	1668.64	989.123	2454.49	4883.48	4217.16	1034.73	1153.67	3851.71	0.268642	0.015894
A_55_P1995104	NR_024078	mm|4qD1	Btbd19	Mus musculus BTB (POZ) domain containing 19 (Btbd19), long non-coding RNA [NR_024078]	4.98647	4.11834	5.9904	4.11196	7.04848	16.6644	20.3917	32.9516	10.8681	5.03173	9.27494	21.4038	0.235086	0.015909
A_66_P134265	NM_001033478	mm|5qE2	Fam47e	Mus musculus family with sequence similarity 47, member E (Fam47e), transcript variant 1, mRNA [NM_001033478]	108.102	48.6375	104.547	61.8186	139.177	128.804	234.928	219.564	263.346	87.0955	109.933	239.279	0.363991	0.0159102
A_30_P01026443	chr5:22801058-22939737_R	mm|5qA3		lincRNA:chr5:22801058-22939737 reverse strand	30.8943	51.7487	41.6427	42.8	43.4788	106.175	68.6582	91.924	97.1948	41.4286	64.1514	85.9257	0.482144	0.015915
A_52_P460836	NM_177303	mm|2qF2	Lrrn4	Mus musculus leucine rich repeat neuronal 4 (Lrrn4), mRNA [NM_177303]	215.809	101.27	219.373	423.487	402.188	134.67	511.357	485.673	872.118	178.817	320.115	623.05	0.287004	0.0159161
A_55_P2839632	NM_001024478	mm|12qA3	Cdhr3	Mus musculus cadherin-related family member 3 (Cdhr3), mRNA [NM_001024478]	31.4138	23.7946	18.5859	17.99	38.4485	40.188	44.2541	59.3065	78.1407	24.5981	32.2089	60.5671	0.40613	0.0159174
A_66_P111322	NM_001004182	mm|6qB1	Tmem178b	Mus musculus transmembrane protein 178B (Tmem178b), mRNA [NM_001004182]	23.8116	18.4146	15.7145	25.5849	45.353	58.4383	51.0754	43.8891	30.9248	19.3136	43.1254	41.9631	0.460251	0.0159297
A_55_P1982902	NM_001029978	mm|XqF1	Tceal3	Mus musculus transcription elongation factor A (SII)-like 3 (Tceal3), mRNA [NM_001029978]	173.354	282.458	168.92	147.926	238.239	206.356	387.392	432.711	571.746	208.244	197.507	463.95	0.448851	0.0159318
A_51_P253117	NM_178362	mm|19qC3	Sorbs1	Mus musculus sorbin and SH3 domain containing 1 (Sorbs1), transcript variant 2, mRNA [NM_178362]	5097.01	2817.37	3488.29	6482.41	6324.36	5370.23	12030.2	8278.02	7531.42	3800.89	6059	9279.87	0.409585	0.015939
A_55_P2490344	NM_178726	mm|3qE1	Ppm1l	Mus musculus protein phosphatase 1 (formerly 2C)-like (Ppm1l), mRNA [NM_178726]	656.739	489.036	925.268	686.811	1011.05	943.432	1499.95	1321.62	1439.38	690.347	880.43	1420.32	0.486052	0.0159829
A_51_P258690	NM_009136	mm|8qB2	Scrg1	Mus musculus scrapie responsive gene 1 (Scrg1), mRNA [NM_009136]	20.1652	12.4995	9.09942	37.5543	49.8182	122.105	34.7706	103.046	80.1889	13.9214	69.826	72.6684	0.191574	0.016015
A_51_P516625	NM_008090	mm|6qD1	Gata2	Mus musculus GATA binding protein 2 (Gata2), mRNA [NM_008090]	2050.9	693.458	1662.41	2000.27	3187.64	2275.34	6252.58	4719.45	4949.12	1468.92	2487.75	5307.05	0.276787	0.0160681
A_51_P500002	NM_172537	mm|2qF1	Sema6d	Mus musculus sema domain, transmembrane domain (TM), and cytoplasmic domain, (semaphorin) 6D (Sema6d), transcript variant 1, mRNA [NM_172537]	503.93	913.638	701.059	741.413	1199.06	1059.53	1313.45	1707.86	2194.06	706.209	1000	1738.46	0.406227	0.0161388
A_51_P251487	NM_025719	mm|13qA3.1	Nkapl	Mus musculus NFKB activating protein-like (Nkapl), mRNA [NM_025719]	36.5647	42.2267	50.6846	71.5815	65.2517	70.1764	87.663	87.8984	89.499	43.1587	69.0032	88.3534	0.488478	0.0161846
A_51_P386270	NM_201360	mm|15qE1	Cyp2d12	Mus musculus cytochrome P450, family 2, subfamily d, polypeptide 12 (Cyp2d12), mRNA [NM_201360]	71.1444	93.5866	130.038	106.604	168.347	123.638	183.986	194.831	237.997	98.2563	132.863	205.605	0.47789	0.01623
A_66_P102500	XM_006498867	mm|2qE5	Meis2	PREDICTED: Mus musculus Meis homeobox 2 (Meis2), transcript variant X9, mRNA [XM_006498867]	82.4077	146.069	118.51	89.4407	142.885	163.802	202.28	243.097	253.192	115.662	132.043	232.856	0.496712	0.0162438
A_55_P2830306	NM_013868	mm|4qE1	Hspb7	Mus musculus heat shock protein family, member 7 (cardiovascular) (Hspb7), mRNA [NM_013868]	2731.4	1335.28	1078.36	2718.36	2485.32	2334.91	5151.63	4447.12	5269.47	1715.01	2512.86	4956.07	0.346043	0.0162575
A_66_P134585	NM_001037709	mm|4qA5	Rusc2	Mus musculus RUN and SH3 domain containing 2 (Rusc2), transcript variant 2, mRNA [NM_001037709]	1703.7	1458.41	1703.67	1914.79	2530.79	1907.86	4333.88	2488.03	3024.86	1621.93	2117.82	3282.26	0.49415	0.0162662
A_55_P2198983	AI606402	mm|13qB2	4930415C11Rik	mr62b05.y1 Stratagene mouse testis (#937308) Mus musculus cDNA clone IMAGE:602001 5' similar to gb:J03952 Mouse, glutathione transferase GT8.7 mRNA, complete cds (MOUSE);. [AI606402]	189	90.5915	147.896	130.037	248.402	118.224	643.546	542.282	305.171	142.496	165.554	496.999	0.286712	0.0162865
A_55_P2911067	NM_133187	mm|3qE3	Fam198b	Mus musculus family with sequence similarity 198, member B (Fam198b), mRNA [NM_133187]	2066.65	3777.99	2656.02	3122.3	5666.92	2692.16	5094.9	6440.23	6011.69	2833.55	3827.12	5848.94	0.484456	0.0162914
A_55_P2045100	NM_178749	mm|18qB3	Stk32a	Mus musculus serine/threonine kinase 32A (Stk32a), mRNA [NM_178749]	17.6679	3.61586	5.42839	24.1015	25.4713	36.9659	77.9668	39.7385	52.4849	8.90404	28.8463	56.7301	0.156954	0.0163249
A_52_P563375	NM_025622	mm|15qE1	Lgals2	Mus musculus lectin, galactose-binding, soluble 2 (Lgals2), mRNA [NM_025622]	156.739	45.3014	168.318	183.279	125.349	75.6041	517.504	744.927	1329.82	123.453	128.077	864.083	0.142871	0.0163364
A_52_P205031	NM_001113384	mm|8qC5	Gnao1	Mus musculus guanine nucleotide binding protein, alpha O (Gnao1), transcript variant B, mRNA [NM_001113384]	64.9342	18.7918	34.601	72.5573	49.437	69.3153	215.381	128.021	158.836	39.4424	63.7699	167.413	0.235599	0.0163597
A_55_P1962303	NM_008218	mm|11qA4	Hba-a1	Mus musculus hemoglobin alpha, adult chain 1 (Hba-a1), mRNA [NM_008218]	113275	38638	88407.3	105860	202146	126368	299180	267489	246749	80106.7	144791	271139	0.295445	0.0164997
A_51_P227077	NM_029696	mm|1qC2	Mdh1b	Mus musculus malate dehydrogenase 1B, NAD (soluble) (Mdh1b), mRNA [NM_029696]	479.539	206.001	358.24	285.495	543.777	341.706	786.984	1006.91	995.651	347.927	390.326	929.848	0.374176	0.0165034
A_52_P271495	XR_106226	mm|11qB1.3	A430108G06Rik	PREDICTED: Mus musculus RIKEN cDNA A430108G06 gene (A430108G06Rik), ncRNA [XR_106226]	25.7637	4.77763	18.4047	13.3809	22.2672	15.9173	77.7275	195.766	162.872	16.3154	17.1885	145.455	0.112167	0.0165035
A_55_P2065288	ENSMUST00000155838	mm|2qC1.3	Scn3a	sodium channel, voltage-gated, type III, alpha [Source:MGI Symbol;Acc:MGI:98249] [ENSMUST00000155838]	16.1309	31.1135	15.4764	19.3884	11.3818	33.7695	44.4276	82.883	85.6468	20.907	21.5132	70.9858	0.294523	0.0165518
A_51_P317941	NM_022032	mm|10qA3	Perp	Mus musculus PERP, TP53 apoptosis effector (Perp), mRNA [NM_022032]	2629.54	1505.55	1414.06	1511.65	2276.38	1056.85	4379.73	3539.93	4369.42	1849.72	1614.96	4096.36	0.451551	0.0165571
A_55_P2185821	NM_007819	mm|5qG2	Cyp3a13	Mus musculus cytochrome P450, family 3, subfamily a, polypeptide 13 (Cyp3a13), mRNA [NM_007819]	63.3294	45.8836	99.9129	52.1802	125.679	116.519	192.253	148.569	172.198	69.7086	98.1262	171.006	0.407637	0.0165807
A_55_P2797559	NM_015773	mm|16qA3	Spag6	Mus musculus sperm associated antigen 6 (Spag6), mRNA [NM_015773]	591.364	232.94	486.63	390.614	734.264	370.231	1202.73	1423.58	1217.34	436.978	498.37	1281.22	0.341065	0.0165897
A_51_P498257	ENSMUST00000177236	mm|7qF1	Rnf141	ring finger protein 141 [Source:MGI Symbol;Acc:MGI:1914400] [ENSMUST00000177236]	1698.86	1629.37	1629.29	1905.11	2159.29	2032.48	4196.57	3258.17	3006.23	1652.51	2032.29	3486.99	0.473906	0.0166362
A_55_P1962303	NM_008218	mm|11qA4	Hba-a1	Mus musculus hemoglobin alpha, adult chain 1 (Hba-a1), mRNA [NM_008218]	111606	34691.9	79325.1	104682	190466	112410	312075	278077	240654	75207.7	135853	276935	0.271571	0.0166407
A_51_P504065	NM_011449	mm|9qA4	Spa17	Mus musculus sperm autoantigenic protein 17 (Spa17), mRNA [NM_011449]	413.977	212.832	331.898	256.418	507.263	273.838	632.167	957.192	741.971	319.569	345.84	777.11	0.411228	0.0166794
A_52_P566325	ENSMUST00000134224	mm|6qD1	Ccdc37	coiled-coil domain containing 37 [Source:MGI Symbol;Acc:MGI:2141635] [ENSMUST00000134224]	73.3648	43.9843	68.1128	40.5217	114.874	74.6025	129.514	144.775	105.326	61.8206	76.6661	126.539	0.488552	0.01668
A_51_P471672	NM_030063	mm|2qA1	Acbd7	Mus musculus acyl-Coenzyme A binding domain containing 7 (Acbd7), mRNA [NM_030063]	46.3715	19.7544	33.0563	27.5022	44.0242	26.9945	77.2687	98.7211	85.0798	33.0607	32.8403	87.0232	0.379907	0.0167036
A_55_P2013371	NM_183096	mm|8qC1	Ttc29	Mus musculus tetratricopeptide repeat domain 29 (Ttc29), mRNA [NM_183096]	567.1	225.118	581.616	357.842	888.563	554.348	1310.76	1575.81	1565.93	457.945	600.251	1484.16	0.308554	0.0167403
A_51_P375207	NR_040402	mm|16qB4	Gm19522	Mus musculus predicted gene, 19522 (Gm19522), long non-coding RNA [NR_040402]	18.33	9.7674	14.7913	34.021	10.6667	31.4832	30.601	29.2296	27.3793	14.2962	25.3903	29.07	0.491787	0.0167742
A_55_P2729090	NM_019472	mm|15qB1	Myo10	Mus musculus myosin X (Myo10), mRNA [NM_019472]	453.051	766.39	407.907	481.956	585.853	880.231	1017.09	1347.52	1429.97	542.449	649.347	1264.86	0.428861	0.0167847
A_65_P04373	NM_001305284	mm|4qC3	Mpdz	Mus musculus multiple PDZ domain protein (Mpdz), transcript variant 1, mRNA [NM_001305284]	26.2398	27.2979	21.3118	23.101	32.0195	28.844	66.0064	44.8284	39.6042	24.9498	27.9882	50.1463	0.497541	0.0167971
A_51_P487175	NM_212441	mm|7qF2	Acsm3	Mus musculus acyl-CoA synthetase medium-chain family member 3 (Acsm3), transcript variant 2, mRNA [NM_212441]	13.4768	3.80498	5.57126	3.66184	15.8209	4.15247	65.7856	26.228	38.5204	7.6177	7.8784	43.5113	0.175074	0.0168046
A_66_P130887	NM_130448	mm|3qC	Pcdh18	Mus musculus protocadherin 18 (Pcdh18), mRNA [NM_130448]	935.971	1286.62	1629.73	1048.02	1702.25	2152.13	2250.69	3455.79	3872	1284.11	1634.13	3192.82	0.402185	0.0168161
A_51_P105725	NM_199307	mm|4qD3	Ece1	Mus musculus endothelin converting enzyme 1 (Ece1), mRNA [NM_199307]	52.6797	72.4425	39.131	53.2877	55.1735	59.6547	154.677	102.576	119.415	54.7511	56.0387	125.556	0.436068	0.0168361
A_51_P249957	NM_008005	mm|11qA4	Fgf18	Mus musculus fibroblast growth factor 18 (Fgf18), transcript variant 1, mRNA [NM_008005]	571.555	916.531	1099.53	769.589	1536.91	1075.54	1639.7	2528.99	2735.52	862.538	1127.35	2301.41	0.374787	0.0168546
A_66_P138484	NM_144852	mm|16qA3	Slc7a4	Mus musculus solute carrier family 7 (cationic amino acid transporter, y+ system), member 4 (Slc7a4), mRNA [NM_144852]	924.944	1035	1307.72	856.908	1597.29	1360.84	1653.2	2696.15	2635.52	1089.22	1271.68	2328.29	0.46782	0.0169019
A_66_P107225	ENSMUST00000108176	mm|7qB1	Nfkbid	nuclear factor of kappa light polypeptide gene enhancer in B cells inhibitor, delta [Source:MGI Symbol;Acc:MGI:3041243] [ENSMUST00000108176]	31.0649	28.1125	23.5455	45.7691	20.998	40.8235	70.4209	83.6766	43.3336	27.5743	35.8635	65.8104	0.418996	0.0169297
A_52_P402705	NM_010602	mm|7qB4	Kcnj11	Mus musculus potassium inwardly rectifying channel, subfamily J, member 11 (Kcnj11), transcript variant 1, mRNA [NM_010602]	12.1504	8.14319	6.87376	12.6147	15.3505	20.8633	37.3886	17.9907	42.3415	9.05577	16.2761	32.5736	0.27801	0.016952
A_51_P320125	NM_145155	mm|5qG3	Wasf3	Mus musculus WAS protein family, member 3 (Wasf3), mRNA [NM_145155]	19.0329	8.35489	16.7865	19.6323	16.9314	29.0404	40.6596	39.7099	35.4948	14.7248	21.8681	38.6214	0.381259	0.0169705
A_52_P250685	NM_001081446	mm|7qF2	Iqck	Mus musculus IQ motif containing K (Iqck), mRNA [NM_001081446]	32.8259	23.35	20.1288	18.9424	37.1288	46.3246	49.6755	64.6766	43.3843	25.4349	34.1319	52.5788	0.483747	0.0169822
A_51_P135012	NM_027897	mm|7qB2	Rhpn2	Mus musculus rhophilin, Rho GTPase binding protein 2 (Rhpn2), mRNA [NM_027897]	767.627	449.29	563.382	611.772	815.177	589.093	1339.8	1007.52	1570.69	593.433	672.014	1306	0.454389	0.0170227
A_55_P2737254	AK160710	mm|5qA3	Rint1	Mus musculus 12 days embryo head cDNA, RIKEN full-length enriched library, clone:3010071E16 product:hypothetical protein, full insert sequence. [AK160710]	326.112	156.803	211.81	282.762	556.213	324.83	1643.22	1430.94	548.917	231.575	387.935	1207.69	0.19175	0.0170351
A_52_P98614	NM_009209	mm|8qC5	Slc6a2	Mus musculus solute carrier family 6 (neurotransmitter transporter, noradrenalin), member 2 (Slc6a2), mRNA [NM_009209]	697.903	198.556	264.08	783.99	905.655	496.555	3740.29	1414.89	1918.64	386.846	728.733	2357.94	0.164061	0.0170408
A_52_P481279	NM_001033460	mm|5qB1	Drc1	Mus musculus dynein regulatory complex subunit 1 (Drc1), mRNA [NM_001033460]	2823.52	1142.22	2341.48	1514.21	3273.68	3384.62	5357.65	6407.55	6045.87	2102.41	2724.17	5937.02	0.354118	0.0170532
A_66_P107111	NM_029946	mm|15qE2	Efcab6	Mus musculus EF-hand calcium binding domain 6 (Efcab6), transcript variant 1, mRNA [NM_029946]	13.6048	4.87893	7.22397	5.78504	150.986	25.0163	28.703	22.5205	37.0476	8.56923	60.5958	29.4237	0.291236	0.0170682
A_30_P01022642	chr1:73664661-73911040_R	mm|1qC3		lincRNA:chr1:73664661-73911040 reverse strand	31.3431	15.2859	32.2633	36.3492	45.221	63.9706	86.993	57.6243	77.3241	26.2974	48.5136	73.9805	0.355464	0.0171078
A_55_P2095603	NM_153518	mm|15qF1	Ccdc65	Mus musculus coiled-coil domain containing 65 (Ccdc65), mRNA [NM_153518]	296.12	151.241	274.697	160.642	326.471	291.77	501.608	556.816	558.408	240.686	259.628	538.944	0.446588	0.0171143
A_52_P344424	NM_010720	mm|18qE2	Lipg	Mus musculus lipase, endothelial (Lipg), mRNA [NM_010720]	30.0417	6.04779	17.1502	33.7103	42.9449	49.8898	135.923	89.0859	85.0779	17.7466	42.1817	103.362	0.171693	0.0171841
A_55_P2055031	NM_182808	mm|6qD3	Fam19a1	Mus musculus family with sequence similarity 19, member A1 (Fam19a1), mRNA [NM_182808]	35.841	57.9863	26.1346	53.6796	46.5062	232.357	104.86	96.0196	87.9535	39.9873	110.847	96.2777	0.415333	0.0172067
A_66_P116083	NM_001302765	mm|6qG2	Ldhb	Mus musculus lactate dehydrogenase B (Ldhb), transcript variant 2, mRNA [NM_001302765]	1407.22	934.163	1975.48	1133.47	2212.4	954.604	2900.58	3591.93	3899.21	1438.95	1433.49	3463.91	0.415413	0.0172314
A_55_P2149951	NM_019412	mm|7qA3	Prx	Mus musculus periaxin (Prx), transcript variant 2, mRNA [NM_019412]	11370.2	3475.81	5456.95	20100.9	18874.6	9750.07	39451.1	22581.8	23480.9	6767.65	16241.9	28504.6	0.237423	0.017302
A_52_P1130990	NM_198632	mm|8qE2	Trim67	Mus musculus tripartite motif-containing 67 (Trim67), mRNA [NM_198632]	5.74969	6.10146	6.03894	4.29837	24.8883	7.31709	40.4845	20.0802	38.3429	5.96337	12.1679	32.9692	0.180877	0.0173114
A_52_P641267	ENSMUST00000069311	mm|5qF		WD repeat domain 66 [Source:MGI Symbol;Acc:MGI:1918495] [ENSMUST00000069311]	48.0806	26.0139	63.0709	43.2016	84.3249	69.7688	112.672	119.666	152.245	45.7218	65.7651	128.194	0.356661	0.017355
A_55_P2384521	AK053456	mm|15qB2	Ankrd33b	Mus musculus 0 day neonate eyeball cDNA, RIKEN full-length enriched library, clone:E130019F23 product:unclassifiable, full insert sequence. [AK053456]	32.1733	46.6489	52.3184	59.1363	87.671	173.986	77.8882	81.0801	112.838	43.7135	106.931	90.602	0.482479	0.0173701
A_30_P01030382	chr5:115806200-115834425_F	mm|5qF		lincRNA:chr5:115806200-115834425 forward strand	7.26719	3.69627	6.24387	21.4442	6.4183	4.01544	20.5833	26.6832	11.9665	5.73578	10.626	19.7443	0.290502	0.0173796
A_55_P1981704	NM_172914	mm|8qD1	Ccdc113	Mus musculus coiled-coil domain containing 113 (Ccdc113), mRNA [NM_172914]	1381	580.142	1134.65	910.476	1658.07	1640.53	2410.98	3035.27	3128.45	1031.93	1403.03	2858.23	0.361038	0.0174136
A_52_P168097	NM_009722	mm|5qF	Atp2a2	Mus musculus ATPase, Ca++ transporting, cardiac muscle, slow twitch 2 (Atp2a2), transcript variant 2, mRNA [NM_009722]	168.241	200.12	148.744	180.033	146.48	258.957	312.279	402.118	670.562	172.368	195.157	461.653	0.373371	0.0174157
A_55_P1961466	NM_010024	mm|14qE4	Dct	Mus musculus dopachrome tautomerase (Dct), mRNA [NM_010024]	10.2967	11.4481	6.43488	4.92534	7.63824	17.9901	20.8881	35.7617	20.2822	9.3932	10.1845	25.644	0.366292	0.0174602
A_52_P175242	NM_010570	mm|1qC5	Irs1	Mus musculus insulin receptor substrate 1 (Irs1), mRNA [NM_010570]	765.643	1344.45	703.558	827.363	1049.82	876.953	1829.18	2117.16	2245.45	937.885	918.046	2063.93	0.454417	0.0174732
A_55_P2822967	NM_007568	mm|5qE2	Btc	Mus musculus betacellulin, epidermal growth factor family member (Btc), mRNA [NM_007568]	23.4821	10.9021	17.6418	17.7482	22.4409	9.88947	43.0492	43.0845	36.3629	17.342	16.6929	40.8322	0.424714	0.0174899
A_66_P119975	AK053994	mm|6qC1		Mus musculus 2 days pregnant adult female oviduct cDNA, RIKEN full-length enriched library, clone:E230011F03 product:unclassifiable, full insert sequence. [AK053994]	863.882	521.582	523.53	598.114	591.346	754.389	2187.42	2841.07	1234.44	636.331	647.95	2087.64	0.304808	0.0175739
A_55_P2647198	NM_015825	mm|16qC4	Sh3bgr	Mus musculus SH3-binding domain glutamic acid-rich protein (Sh3bgr), mRNA [NM_015825]	919.657	475.518	547.486	694.547	727.921	581.084	1228.34	1928.3	2045.92	647.554	667.851	1734.19	0.373405	0.0175809
A_52_P747383	XR_877492	mm|18qE1	A330084C13Rik	PREDICTED: Mus musculus RIKEN cDNA A330084C13 gene (A330084C13Rik), ncRNA [XR_877492]	4.88019	4.31089	5.95254	4.00488	6.93834	9.558	8.92623	20.3783	20.1962	5.04787	6.83374	16.5002	0.305927	0.0176564
A_51_P365139	NM_027587	mm|7qF1	Micalcl	Mus musculus MICAL C-terminal like (Micalcl), mRNA [NM_027587]	23.8092	24.1004	32.7034	15.1557	38.6791	43.0774	55.1033	45.1731	82.3089	26.871	32.304	60.8618	0.441509	0.0176646
A_66_P126662	XR_389986	mm|11qB4	4732414G09Rik	PREDICTED: Mus musculus RIKEN cDNA 4732414G09 gene (4732414G09Rik), misc_RNA [XR_389986]	115.387	40.3894	56.3016	70.6461	104.157	76.2197	317.504	406.454	185.396	70.6928	83.6743	303.118	0.233219	0.0177128
A_65_P02010	NM_175836	mm|11qA3.3	Sptbn1	Mus musculus spectrin beta, non-erythrocytic 1 (Sptbn1), transcript variant 1, mRNA [NM_175836]	13060.5	7675.69	10647.1	13088.6	16538.2	10082.9	30796.7	25213.8	17976.7	10461.1	13236.6	24662.4	0.424172	0.0177577
A_55_P2137937	NM_052992	mm|7qB1	Fxyd1	Mus musculus FXYD domain-containing ion transport regulator 1 (Fxyd1), transcript variant 3, mRNA [NM_052992]	15208.6	12379.3	10573.2	12256.3	14715.6	13762.7	25744.7	26599.2	27116.5	12720.4	13578.2	26486.8	0.480253	0.0177637
A_52_P257625	NM_023612	mm|13qD2.2	Esm1	Mus musculus endothelial cell-specific molecule 1 (Esm1), mRNA [NM_023612]	607.087	2081.43	1197.71	674.883	1289.69	716.4	6302.14	4568.03	4232.12	1295.41	893.657	5034.09	0.257327	0.0177829
A_55_P2074694	NM_001001804	mm|5qE5	Ephx4	Mus musculus epoxide hydrolase 4 (Ephx4), mRNA [NM_001001804]	175.55	122.303	165.286	101.086	266.177	554.838	278.593	416.911	626.921	154.38	307.367	440.809	0.350219	0.0178167
A_52_P451355	NM_011372	mm|3qH3	St6galnac3	Mus musculus ST6 (alpha-N-acetyl-neuraminyl-2,3-beta-galactosyl-1,3)-N-acetylgalactosaminide alpha-2,6-sialyltransferase 3 (St6galnac3), mRNA [NM_011372]	92.4914	190.666	78.5311	182.843	141.605	149.285	277.259	411.346	454.111	120.563	157.911	380.905	0.316516	0.0178964
A_66_P108003	NM_207687	mm|4qE2	Espn	Mus musculus espin (Espn), transcript variant 1, mRNA [NM_207687]	55.1212	66.386	79.975	50.4393	79.842	89.1476	122.98	125.233	210.96	67.1607	73.1429	153.058	0.438794	0.0178987
A_51_P131216	NM_030180	mm|14qA3	Usp54	Mus musculus ubiquitin specific peptidase 54 (Usp54), mRNA [NM_030180]	44.7108	24.0234	31.8198	36.6809	52.2257	61.2096	119.965	72.5262	70.7742	33.518	50.0387	87.7552	0.381949	0.017902
A_52_P527438	NM_001127353	mm|10qA1	Adgb	Mus musculus androglobin (Adgb), mRNA [NM_001127353]	62.3054	58.6057	102.873	58.1344	105.453	121.744	131.389	161.703	173.022	74.5948	95.1104	155.371	0.480106	0.0180127
A_52_P461967	AK138307	mm|15qB3.1	Gm17473	Mus musculus adult male hypothalamus cDNA, RIKEN full-length enriched library, clone:A230062J21 product:unclassifiable, full insert sequence. [AK138307]	8.43177	5.93948	5.83998	11.4256	6.85834	12.0135	20.4145	20.0878	11.0093	6.73707	10.0991	17.1705	0.392363	0.0180232
A_55_P2480355	NM_001166733	mm|7qA1	Vmn1r61	Mus musculus vomeronasal 1 receptor 61 (Vmn1r61), mRNA [NM_001166733]	406.704	31.2274	78.8535	170.174	292.32	161.843	2394.37	3460.73	1316.57	172.262	208.112	2390.56	0.0720591	0.0180587
A_52_P223828	NM_172286	mm|8qE1	6430548M08Rik	Mus musculus RIKEN cDNA 6430548M08 gene (6430548M08Rik), transcript variant 1, mRNA [NM_172286]	32.5402	33.2249	31.9103	41.8296	31.6404	65.7921	87.8509	59.732	71.9751	32.5585	46.4207	73.186	0.444873	0.0180588
A_55_P2204227	AK083606	mm|10qD1	B530045E10Rik	Mus musculus 9 days embryo whole body cDNA, RIKEN full-length enriched library, clone:D030053L23 product:unclassifiable, full insert sequence. [AK083606]	4.43296	6.74652	15.5234	36.3605	41.9602	16.8068	117.671	113.124	112.743	8.90097	31.7092	114.513	0.077729	0.0180722
A_55_P2039289	NM_001012401	mm|7qB1	Hspb6	Mus musculus heat shock protein, alpha-crystallin-related, B6 (Hspb6), mRNA [NM_001012401]	895.613	620.257	680.426	616.171	719.733	647.939	1115.07	1618.43	1861.11	732.099	661.281	1531.54	0.478015	0.0181114
A_52_P654118	XM_006512717	mm|10qA1	Utrn	PREDICTED: Mus musculus utrophin (Utrn), transcript variant X13, mRNA [XM_006512717]	5.56656	20.9424	10.6125	10.7348	9.93642	45.6162	40.4178	52.0983	59.6297	12.3738	22.0958	50.7153	0.243986	0.0181772
A_55_P2040996	NM_033563	mm|1qC2	Klf7	Mus musculus Kruppel-like factor 7 (ubiquitous) (Klf7), mRNA [NM_033563]	3698.57	5097.09	5234.25	5630.94	8621.19	6997.87	13817.7	7872.49	9274.46	4676.64	7083.33	10321.6	0.453094	0.0181895
A_55_P2489399	NM_177759	mm|5qF	Ccdc60	Mus musculus coiled-coil domain containing 60 (Ccdc60), mRNA [NM_177759]	149.605	113.342	139.132	80.6423	183.543	225.024	198.06	337.038	332.555	134.026	163.07	289.218	0.463409	0.0181983
A_55_P2014144	NM_146566	mm|9qA2	Olfr830	Mus musculus olfactory receptor 830 (Olfr830), mRNA [NM_146566]	9.55986	9.62928	6.5562	9.26892	7.80026	10.3565	16.5976	14.2254	22.9526	8.58178	9.14191	17.9252	0.478754	0.0181988
A_52_P49391	NM_001163472	mm|15qE1	Cyp2d22	Mus musculus cytochrome P450, family 2, subfamily d, polypeptide 22 (Cyp2d22), transcript variant 1, mRNA [NM_001163472]	126.671	234.188	228.681	177.283	300.698	332.744	412.053	391.684	497.401	196.514	270.242	433.713	0.453096	0.0182459
A_55_P1959938	NM_013875	mm|10qA3	Pde7b	Mus musculus phosphodiesterase 7B (Pde7b), mRNA [NM_013875]	112.13	102.148	67.8373	115.049	103.579	87.7192	229.427	171.723	166.912	94.0385	102.116	189.354	0.496628	0.0182659
A_55_P2106459	NM_007496	mm|8qD3	Zfhx3	Mus musculus zinc finger homeobox 3 (Zfhx3), mRNA [NM_007496]	652.083	929.111	912.891	803.548	965.755	958.482	1315.23	2246.43	2347.81	831.362	909.262	1969.83	0.422048	0.0183067
A_55_P2107815	XM_006517506	mm|13qC1	Fam81b	PREDICTED: Mus musculus family with sequence similarity 81, member B (Fam81b), transcript variant X3, mRNA [XM_006517506]	100.137	46.1865	85.5138	41.2464	110.151	59.1043	161.713	230.84	210.432	77.279	70.1671	200.995	0.384482	0.0183638
A_30_P01024012	chr14:77042348-77042645_R	mm|14qD3		lincRNA:chr14:77042348-77042645 reverse strand	32.1066	29.3774	18.187	40.6958	13.5141	37.8694	65.6975	61.4188	46.1627	26.557	30.6931	57.7597	0.459785	0.0184583
A_55_P2043062	NM_001012402	mm|17qA3.3	Hs3st6	Mus musculus heparan sulfate (glucosamine) 3-O-sulfotransferase 6 (Hs3st6), mRNA [NM_001012402]	551.14	184.85	444.924	323.007	718.309	715.189	1121.01	1576.76	1432.81	393.638	585.502	1376.86	0.285895	0.0184776
A_66_P126870	XR_383558	mm|14qD2	Gm33790	PREDICTED: Mus musculus predicted gene, 33790 (Gm33790), ncRNA [XR_383558]	83.7377	44.5543	78.1307	56.908	75.4046	71.9563	177.335	132.195	151.31	68.8076	68.0896	153.613	0.447928	0.0185026
A_52_P404535	NM_001003672	mm|18qB3	Pcdhac2	Mus musculus protocadherin alpha subfamily C, 2 (Pcdhac2), mRNA [NM_001003672]	555.975	104.361	361.231	449.758	832.367	548.929	2220.27	2024.7	1637.75	340.522	610.351	1960.91	0.173655	0.0185387
A_55_P2037862	AK154753			Mus musculus NOD-derived CD11c +ve dendritic cells cDNA, RIKEN full-length enriched library, clone:F630105L23 product:unclassifiable, full insert sequence. [AK154753]	4.7405	4.01571	5.79576	8.42904	6.87175	29.3691	28.873	32.8977	10.1064	4.85066	14.89	23.959	0.202456	0.0185632
A_51_P196726	NM_010582	mm|2qA1	Itih2	Mus musculus inter-alpha trypsin inhibitor, heavy chain 2 (Itih2), mRNA [NM_010582]	27.1436	16.3695	5.57692	15.5345	9.46958	5.26443	67.0542	108.237	92.4604	16.3633	10.0895	89.2506	0.183341	0.0186108
A_52_P107947	XR_104601	mm|1qH4	B230369F24Rik	PREDICTED: Mus musculus RIKEN cDNA B230369F24 gene (B230369F24Rik), misc_RNA [XR_104601]	12.8347	12.9316	6.20362	16.1535	7.34037	32.7053	22.7373	31.3824	36.8724	10.6566	18.7331	30.3307	0.351348	0.0186133
A_52_P596595	NM_175498	mm|14qD1	Pnma2	Mus musculus paraneoplastic antigen MA2 (Pnma2), mRNA [NM_175498]	9.15046	8.32375	5.64433	15.9969	11.344	4.27013	13.0535	22.8646	23.9514	7.70618	10.537	19.9565	0.386148	0.0186366
A_52_P1165070	ENSMUST00000035148	mm|9qF1	Slco2a1	solute carrier organic anion transporter family, member 2a1 [Source:MGI Symbol;Acc:MGI:1346021] [ENSMUST00000035148]	4825.31	1931.65	3022.97	4856.93	6226.94	4806.56	13359.6	8370.64	8460.67	3259.98	5296.81	10063.6	0.323936	0.0186411
A_52_P214408	NM_198657	mm|3qB	Gm5148	Mus musculus predicted gene 5148 (Gm5148), mRNA [NM_198657]	28.4374	38.5788	53.5316	41.9237	51.9758	37.7854	72.5506	110.915	91.2872	40.1826	43.8949	91.5843	0.43875	0.0186579
A_51_P142972	NM_029947	mm|5qE3	Prdm8	Mus musculus PR domain containing 8 (Prdm8), mRNA [NM_029947]	81.7395	225.183	209.174	103.03	247.502	212.832	488.978	1379.87	1472.51	172.032	187.788	1113.79	0.154457	0.0186657
A_51_P282616	NM_001081025	mm|16qB3	Maats1	Mus musculus MYCBP-associated, testis expressed 1 (Maats1), mRNA [NM_001081025]	277.745	161.658	362.094	261.6	491.977	331.536	566.207	700.078	708.91	267.166	361.704	658.398	0.405781	0.0186733
A_55_P2742246	NM_009790	mm|12qE	Calm1	Mus musculus calmodulin 1 (Calm1), mRNA [NM_009790]	6616.31	4476.09	4485.2	6688.33	6314.22	5154.41	12713.8	10374.7	8166.64	5192.53	6052.32	10418.4	0.498402	0.0186735
A_55_P1994339	NM_001013013	mm|11qB3	Dhrs7c	Mus musculus dehydrogenase/reductase (SDR family) member 7C (Dhrs7c), mRNA [NM_001013013]	41.9943	20.1665	5.84476	11.6838	6.86196	13.1384	114.289	363.56	473.131	22.6685	10.5614	316.993	0.071511	0.0186971
A_55_P2185526	HM627212	mm|11qB5	1700016P03Rik	Mus musculus pri-miR-212/132 microRNA isoform 2, precursor RNA, complete sequence. [HM627212]	456.78	286.788	246.379	392.13	339.957	345.737	1333.64	1633.21	659.818	329.983	359.275	1208.89	0.272963	0.0188322
A_30_P01022956	chr13:70745306-70837331_R	mm|13qC1		lincRNA:chr13:70745306-70837331 reverse strand	39.0343	9.19656	10.4289	33.0226	20.7408	37.3195	141.822	183.148	71.0472	19.5533	30.3609	132.006	0.148124	0.018886
A_30_P01020139	chr1:152001112-152012796_R	mm|1qG1		lincRNA:chr1:152001112-152012796 reverse strand	30.9251	11.1368	10.8825	15.8234	42.6124	8.15033	63.4772	79.4507	50.37	17.6481	22.1954	64.4326	0.2739	0.0188991
A_51_P203675	NM_021407	mm|17qC	Trem3	Mus musculus triggering receptor expressed on myeloid cells 3 (Trem3), mRNA [NM_021407]	21.1068	20.7928	11.7618	38.6943	28.9288	59.8597	37.4316	100.223	75.0513	17.8871	42.4943	70.9019	0.25228	0.0189537
A_51_P442327	NM_153406	mm|10qC1	Specc1l	Mus musculus sperm antigen with calponin homology and coiled-coil domains 1-like (Specc1l), transcript variant 2, mRNA [NM_153406]	1547.76	2875.44	2324.91	1957.75	2389.58	2369.94	4221.55	4291.55	5135.41	2249.37	2239.09	4549.51	0.49442	0.0189701
A_55_P2063785	NM_001110783	mm|8qA2	Ank1	Mus musculus ankyrin 1, erythroid (Ank1), transcript variant 1, mRNA [NM_001110783]	21.4926	6.05717	5.77174	9.19543	6.60394	4.06546	39.2838	129.995	154.839	11.1072	6.62161	108.039	0.102807	0.0189718
A_55_P2932738	NM_178924	mm|16qB4	Upk1b	Mus musculus uroplakin 1B (Upk1b), mRNA [NM_178924]	915.286	1523.68	1275.25	1676.6	2007.52	1357.19	2171.95	2525.34	3580.84	1238.07	1680.44	2759.38	0.448678	0.0189889
A_55_P2713335	ENSMUST00000141835	mm|16qA3	Spag6	sperm associated antigen 6 [Source:MGI Symbol;Acc:MGI:1354388] [ENSMUST00000141835]	19.1029	8.24318	14.9685	12.6791	9.14218	33.0946	35.282	39.0419	31.8264	14.1049	18.3053	35.3834	0.398629	0.0191272
[truncated: 577 more rows]
