# Supplementary material for: Differential gene analysis during the development of obliterative bronchiolitis in a murine orthotopic lung transplantation model: A comprehensive transcriptome-based analysis
Source: PLoS One. 2020 May 8;15(5):e0232884. doi: 10.1371/journal.pone.0232884 (PMC7209239; doi:10.1371/journal.pone.0232884)
Supplement: S4 Table — (XLSX) [file pone.0232884.s008.xlsx]

## Sheet: S4 Table
S4 Table. Gene list showing differentially upregulation in OB group compared to non-OB group.
														Signal intensity averages			Fold chage
ProbeID	PrimaryAccession	Cytoband	GeneSymbol	Description	OB.1	OB.2	OB.3	non-OB.1	non-OB.2	non-OB.3	sham.1	sham.2	sham.3	OB average	non-OB average	sham average	OB/sham	P-value
A_55_P2807418	NM_011267	mm|1qG3	Rgs16	Mus musculus regulator of G-protein signaling 16 (Rgs16), mRNA [NM_011267]	1837.87	1888.88	2024.75	1343.23	1079.33	1218.11	133.524	161.332	158.745	1917.17	1213.56	151.201	12.6796	2.88868e-06
A_55_P2135064	NM_008204	mm|17qB1	H2-M2	Mus musculus histocompatibility 2, M region locus 2 (H2-M2), mRNA [NM_008204]	4836.93	4144.12	5238.25	3105.97	2883.91	3630.91	100.571	72.6189	64.6039	4739.77	3206.93	79.2647	59.7967	1.03897e-05
A_55_P2156855	NM_024495	mm|3qA1	Car13	Mus musculus carbonic anhydrase 13 (Car13), mRNA [NM_024495]	164.113	169.055	161.945	150.279	132.83	137.841	71.6444	74.4166	78.4215	165.037	140.317	74.8275	2.20557	1.08908e-05
A_55_P2903017	NM_019971	mm|3qE3	Pdgfc	Mus musculus platelet-derived growth factor, C polypeptide (Pdgfc), mRNA [NM_019971]	778.476	850.48	856.547	354.749	643.158	445.095	228.238	201.911	233.355	828.501	481	221.168	3.74602	1.7152e-05
A_52_P110052	NM_010045	mm|1qH3	Ackr1	Mus musculus atypical chemokine receptor 1 (Duffy blood group) (Ackr1), mRNA [NM_010045]	532.42	716.663	557.415	251.877	216.877	454.656	18.9996	23.4278	27.2304	602.166	307.803	23.2193	25.9339	1.98587e-05
A_55_P2156731	NM_010382	mm|17qB1	H2-Eb1	Mus musculus histocompatibility 2, class II antigen E beta (H2-Eb1), mRNA [NM_010382]	228832	237400	221674	194485	192318	178811	45041.6	53995.2	55411.7	229302	188538	51482.9	4.45395	2.53426e-05
A_66_P119283	NR_040453	mm|7qE3	Gm17757	Mus musculus predicted gene, 17757 (Gm17757), non-coding RNA [NR_040453]	59.4896	62.3609	55.1217	50.1803	47.8827	45.647	22.7988	20.4943	20.3556	58.9907	47.9033	21.2162	2.78045	3.75816e-05
A_52_P635898	NM_010864	mm|9qD	Myo5a	Mus musculus myosin VA (Myo5a), mRNA [NM_010864]	2073.36	1995.81	2378.17	1781.51	1625.81	1550	503.206	477.35	565.589	2149.11	1652.44	515.382	4.16994	4.05518e-05
A_55_P2745543	NM_010397	mm|17qB1	H2-T22	Mus musculus histocompatibility 2, T region locus 22 (H2-T22), mRNA [NM_010397]	8262.58	8428.16	9401.27	7855.97	7299.85	6982.87	2956.17	2518.68	2699.73	8697.33	7379.56	2724.86	3.19185	4.58461e-05
A_55_P2480722	NM_001267808		H2-L	Mus musculus histocompatibility 2, D region locus L (H2-L), mRNA [NM_001267808]	56314.1	53569.9	60098.3	47366.2	52606.5	49666.3	20738	18918.4	22112.2	56660.8	49879.7	20589.5	2.75192	5.56086e-05
A_51_P303424	NM_021334	mm|7qF3	Itgax	Mus musculus integrin alpha X (Itgax), mRNA [NM_021334]	15604.5	12847.7	16310.1	11553.3	12147.9	12350.4	3227.92	2973.47	3540.73	14920.7	12017.2	3247.37	4.59471	6.84415e-05
A_51_P140710	NM_011337	mm|11qC	Ccl3	Mus musculus chemokine (C-C motif) ligand 3 (Ccl3), mRNA [NM_011337]	1099.41	1320.87	1675.16	703.483	569.246	422.628	170.538	151.674	157.363	1365.15	565.119	159.859	8.53973	7.32936e-05
A_55_P2506130	NM_013737	mm|17qB3	Pla2g7	Mus musculus phospholipase A2, group VII (platelet-activating factor acetylhydrolase, plasma) (Pla2g7), mRNA [NM_013737]	2247.61	1983.82	1881.48	1351.14	1208.91	1477.28	252.472	345.651	344.551	2037.63	1345.78	314.225	6.48464	8.75474e-05
A_52_P600417	NM_026380	mm|1qG3	Rgs8	Mus musculus regulator of G-protein signaling 8 (Rgs8), mRNA [NM_026380]	58.9038	35.7855	41.0397	23.4533	7.79783	8.21479	4.11638	3.60523	3.40986	45.243	13.1553	3.71049	12.1933	9.79393e-05
A_55_P1958165	NM_001276398	mm|19qA	Ms4a7	Mus musculus membrane-spanning 4-domains, subfamily A, member 7 (Ms4a7), transcript variant 3, mRNA [NM_001276398]	12446.7	15832	11910.9	9320.6	7612.79	6532.29	546.772	777.861	962.474	13396.5	7821.89	762.369	17.5723	0.000103288
A_55_P2792380	NM_011937	mm|18qB3	Gnpda1	Mus musculus glucosamine-6-phosphate deaminase 1 (Gnpda1), mRNA [NM_011937]	3772.21	4008.49	4200.36	3469.41	3124.96	3630.7	1680.48	1711.19	1933.37	3993.69	3408.36	1775.02	2.24994	0.000113301
A_51_P264825	NM_008479	mm|6qF2	Lag3	Mus musculus lymphocyte-activation gene 3 (Lag3), mRNA [NM_008479]	604.341	476.346	588.979	365.931	257.204	272.024	40.3439	32.2909	56.0172	556.555	298.386	42.884	12.9782	0.000127777
A_51_P460332	NM_007385	mm|7qA3	Apoc4	Mus musculus apolipoprotein C-IV (Apoc4), mRNA [NM_007385]	26.5653	31.301	25.0484	11.9284	7.99004	14.9401	9.18207	8.15826	7.70277	27.6383	11.6195	8.3477	3.31088	0.000144141
A_55_P1961943	NM_001291058	mm|11qB3	Cd68	Mus musculus CD68 antigen (Cd68), transcript variant 1, mRNA [NM_001291058]	17122.8	13977.2	17501.1	10176.4	11997.5	11787.6	2780.08	3486.78	3696.73	16200.3	11320.5	3321.2	4.87786	0.000146987
A_55_P1962937	NM_001272078	mm|17qC	Trem2	Mus musculus triggering receptor expressed on myeloid cells 2 (Trem2), transcript variant 2, mRNA [NM_001272078]	8901.87	10427.9	8836.55	4915.51	6022.72	5880.88	436.486	695.956	807.868	9388.78	5606.37	646.77	14.5164	0.000150801
A_51_P509573	NM_013652	mm|11qC	Ccl4	Mus musculus chemokine (C-C motif) ligand 4 (Ccl4), mRNA [NM_013652]	2905.33	3269.9	3205.75	1309.52	986.12	1123.75	284.051	423.855	458.325	3126.99	1139.8	388.743	8.04385	0.000160286
A_52_P343306	NM_010378	mm|17qB1	H2-Aa	Mus musculus histocompatibility 2, class II antigen A, alpha (H2-Aa), mRNA [NM_010378]	34941.8	34437.4	39962.1	29921.1	29214.7	22704.6	5587.47	6743.55	8373.89	36447.1	27280.1	6901.63	5.28094	0.000185564
A_66_P112006	NM_010395	mm|17qB1	H2-T10	Mus musculus histocompatibility 2, T region locus 10 (H2-T10), transcript variant 1, mRNA [NM_010395]	2300.67	2365.89	2597.78	2211.11	2022.03	1935.48	856.11	670.435	832.928	2421.45	2056.2	786.491	3.0788	0.000190902
A_55_P2350617	NM_001145960	mm|9qA4	Slc37a2	Mus musculus solute carrier family 37 (glycerol-3-phosphate transporter), member 2 (Slc37a2), transcript variant 1, mRNA [NM_001145960]	410.949	475.451	464.542	358.876	275.457	363.561	65.5546	74.8947	100.123	450.314	332.631	80.1906	5.61555	0.000197072
A_51_P286496	NM_008368	mm|15qE1	Il2rb	Mus musculus interleukin 2 receptor, beta chain (Il2rb), mRNA [NM_008368]	2353.44	2700.92	2715.02	1935.55	1237.19	1783.92	502.394	555.648	712.683	2589.79	1652.22	590.242	4.38768	0.000198792
A_55_P2741874	NM_207105	mm|17qB1	H2-Ab1	Mus musculus histocompatibility 2, class II antigen A, beta 1 (H2-Ab1), mRNA [NM_207105]	47372.9	46595.6	50419.6	41072.1	37555.3	31042.6	7166.92	8954.29	11123.4	48129.3	36556.7	9081.55	5.29968	0.000200102
A_52_P59124	NM_001025610	mm|19qA	Ms4a7	Mus musculus membrane-spanning 4-domains, subfamily A, member 7 (Ms4a7), transcript variant 2, mRNA [NM_001025610]	3970.54	5606.8	3812.3	2865.6	2412.26	2116.65	137.599	228.449	269.495	4463.21	2464.84	211.848	21.068	0.000202596
A_51_P464703	NM_021443	mm|11qC	Ccl8	Mus musculus chemokine (C-C motif) ligand 8 (Ccl8), mRNA [NM_021443]	34379.3	21654.9	25174.7	14256.2	12800.5	9730.33	300.07	519.759	779.509	27069.6	12262.4	533.113	50.7766	0.000207252
A_66_P116412	NM_010229	mm|5qG3	Flt3	Mus musculus FMS-like tyrosine kinase 3 (Flt3), mRNA [NM_010229]	1508.26	1468.17	1664.24	1256.97	1042.92	1351.68	140.124	198.044	243.521	1546.89	1217.19	193.896	7.97791	0.000222842
A_55_P2736230	NM_001305843	mm|7qA3	Apoe	Mus musculus apolipoprotein E (Apoe), transcript variant 3, mRNA [NM_001305843]	35528.5	44038.3	43041.9	24649.1	24249.4	25490.3	11766.7	11560	14208	40869.6	24796.3	12511.5	3.26655	0.00023685
A_51_P171999	NM_009696	mm|7qA3	Apoe	Mus musculus apolipoprotein E (Apoe), transcript variant 1, mRNA [NM_009696]	126843	165422	148087	88627.6	100357	112623	44956.7	45909.3	52370.7	146784	100536	47745.6	3.0743	0.000246775
A_66_P119717	NM_008479	mm|6qF2	Lag3	Mus musculus lymphocyte-activation gene 3 (Lag3), mRNA [NM_008479]	146.919	110.14	159.426	89.7463	51.7446	49.5446	7.72996	8.13523	4.03634	138.828	63.6785	6.63384	20.9272	0.000258491
A_55_P2032659	NM_145711	mm|4qA1	Tox	Mus musculus thymocyte selection-associated high mobility group box (Tox), mRNA [NM_145711]	745.011	673.021	908.176	431.562	289.937	452.005	62.3593	98.4337	102.728	775.403	391.168	87.8403	8.82741	0.000273702
A_51_P484020	NM_134158	mm|11qE2	AF251705	Mus musculus cDNA sequence AF251705 (AF251705), mRNA [NM_134158]	9059.92	7552.07	10031	6621.39	7194.82	5474.66	1617.09	1858.17	2267.06	8880.98	6430.29	1914.1	4.63976	0.000279337
A_52_P508089	NM_011179	mm|10qB4	Psap	Mus musculus prosaposin (Psap), transcript variant 2, mRNA [NM_011179]	41216.7	39326.9	46410.5	28311.9	37592.5	31298.3	14813.6	14487.7	17892.7	42318	32400.9	15731.3	2.69005	0.000283099
A_55_P2067583	ENSMUST00000108654	mm|11qB3	Cd68	CD68 antigen [Source:MGI Symbol;Acc:MGI:88342] [ENSMUST00000108654]	779.528	546.691	796.701	409.483	466.085	397.795	97.1204	132.036	118.541	707.64	424.455	115.899	6.10565	0.00028655
A_55_P2723934	XM_006543565		LOC102642530	PREDICTED: Mus musculus intelectin-1a-like (LOC102642530), mRNA [XM_006543565]	114.585	186.174	73.0535	3.96462	7.38937	16.5612	3.96871	4.2646	4.88923	124.604	9.30505	4.37418	28.4863	0.000290645
A_52_P467389	NM_023044	mm|19qA	Slc15a3	Mus musculus solute carrier family 15, member 3 (Slc15a3), mRNA [NM_023044]	1769.52	1982.14	1949.54	1393.19	1322.81	1678.64	522.023	695.846	668.328	1900.4	1464.88	628.732	3.02259	0.000323782
A_51_P120093	NM_028035	mm|6qB3	Snx10	Mus musculus sorting nexin 10 (Snx10), transcript variant 1, mRNA [NM_028035]	1700.53	1712.37	1865.53	1430.42	1533.44	1234.3	558.075	638.813	748.35	1759.48	1399.39	648.412	2.71351	0.000364456
A_51_P455681	NM_007648	mm|9qA5.2	Cd3e	Mus musculus CD3 antigen, epsilon polypeptide (Cd3e), mRNA [NM_007648]	488.417	457.737	553.231	365.602	270.095	357.685	114.698	156.217	105.391	499.795	331.127	125.435	3.98448	0.00045347
A_51_P452629	NM_011905	mm|3qE3	Tlr2	Mus musculus toll-like receptor 2 (Tlr2), mRNA [NM_011905]	3548.8	3773.35	3800.14	3179.55	3186.62	2514.68	1443.06	1677.31	1878.02	3707.43	2960.29	1666.13	2.22518	0.000530918
A_51_P453111	NM_010422	mm|13qD1	Hexb	Mus musculus hexosaminidase B (Hexb), mRNA [NM_010422]	7649.59	8610.94	7652.64	6708.68	5897.16	5836.71	3033.69	3565.75	3895.59	7971.06	6147.52	3498.34	2.27852	0.000572892
A_30_P01032682	chr11:117792051-117811334_R	mm|11qE2		lincRNA:chr11:117792051-117811334 reverse strand	1052.48	828.169	912.922	540.812	560.214	461.427	330.252	325.842	250.412	931.189	520.818	302.169	3.08169	0.000581414
A_66_P113249	AK139943	mm|16qB5	Gm5486	Mus musculus 2 cells egg cDNA, RIKEN full-length enriched library, clone:B020041A18 product:hypothetical protein, full insert sequence. [AK139943]	45.9439	52.0824	68.4275	31.762	27.1579	40.4148	4.16945	7.60585	3.77259	55.4846	33.1116	5.18263	10.7059	0.000635985
A_55_P2110615	NM_020258	mm|9qA4	Slc37a2	Mus musculus solute carrier family 37 (glycerol-3-phosphate transporter), member 2 (Slc37a2), transcript variant 2, mRNA [NM_020258]	104.315	110.769	126.445	87.2188	62.996	83.1211	18.2089	19.475	30.4002	113.843	77.7786	22.6947	5.01627	0.000659696
A_51_P120470	NM_001291058	mm|11qB3	Cd68	Mus musculus CD68 antigen (Cd68), transcript variant 1, mRNA [NM_001291058]	4938.95	4264.02	5299.62	2695.9	3668.16	3292.88	658.121	911.968	1162.3	4834.19	3218.98	910.797	5.30765	0.000666343
A_51_P147942	NM_010512	mm|10qC1	Igf1	Mus musculus insulin-like growth factor 1 (Igf1), transcript variant 1, mRNA [NM_010512]	3946.04	5825.54	3576.55	2966.02	2288.18	2697.72	876.723	908.254	1097.54	4449.38	2650.64	960.84	4.63072	0.000772495
A_51_P186476	NM_013612	mm|1qC3	Slc11a1	Mus musculus solute carrier family 11 (proton-coupled divalent metal ion transporters), member 1 (Slc11a1), mRNA [NM_013612]	2879.96	3089.1	2475.35	2359.44	1874.65	2011.51	418.81	594.645	734.22	2814.8	2081.87	582.558	4.8318	0.000822816
A_55_P2054445	NM_013489	mm|1qH3	Cd84	Mus musculus CD84 antigen (Cd84), transcript variant 1, mRNA [NM_013489]	974.67	981.176	1118.41	675.753	761.553	842.678	154.303	238.474	271.064	1024.75	759.995	221.28	4.63101	0.000904461
A_55_P2152771	NM_172589	mm|13qD1	Lhfpl2	Mus musculus lipoma HMGIC fusion partner-like 2 (Lhfpl2), mRNA [NM_172589]	653.664	549.938	531.172	378.683	377.921	434.155	103.281	157.64	163.999	578.258	396.92	141.64	4.08259	0.000910363
A_51_P412027	NM_030712	mm|9qF4	Cxcr6	Mus musculus chemokine (C-X-C motif) receptor 6 (Cxcr6), mRNA [NM_030712]	3301.67	3832.03	4235.67	1994.98	1620.08	2295.32	264.689	555.516	520.125	3789.79	1970.12	446.777	8.48251	0.00091318
A_52_P638459	NM_013653	mm|11qC	Ccl5	Mus musculus chemokine (C-C motif) ligand 5 (Ccl5), mRNA [NM_013653]	65157.9	42492.3	50594.4	38342.3	23371	23382.2	13342.6	17134.6	14631.9	52748.2	28365.2	15036.4	3.50803	0.000984451
A_52_P180373	NM_010821	mm|19qA	Mpeg1	Mus musculus macrophage expressed gene 1 (Mpeg1), mRNA [NM_010821]	1233.48	1086.08	1161.63	839.358	835.533	1048.24	183.436	269.594	329.939	1160.4	907.711	260.99	4.44614	0.000991776
A_55_P1962209	NM_030712	mm|9qF4	Cxcr6	Mus musculus chemokine (C-X-C motif) receptor 6 (Cxcr6), mRNA [NM_030712]	5019.93	6382.2	7296.33	3562.12	2785.91	3735.48	422.782	782.948	906.323	6232.82	3361.17	704.018	8.85321	0.00100328
A_52_P24447	NM_024253	mm|7qB4	Nkg7	Mus musculus natural killer cell group 7 sequence (Nkg7), mRNA [NM_024253]	13325.1	9594.58	13922.9	7961.21	5098.38	5856.94	2278.77	3176.54	3330.17	12280.8	6305.51	2928.49	4.19357	0.0010219
A_55_P2072035	NM_009382	mm|9qA5.1	Thy1	Mus musculus thymus cell antigen 1, theta (Thy1), mRNA [NM_009382]	12856.1	17498.4	17269.6	12071	10711.3	12139.8	3440.84	4897.63	4807.45	15874.7	11640.7	4381.97	3.62273	0.00107257
A_55_P2904117	NM_010045	mm|1qH3	Ackr1	Mus musculus atypical chemokine receptor 1 (Duffy blood group) (Ackr1), mRNA [NM_010045]	918.561	1202.04	890.813	492.842	341.758	716.383	12.2395	31.9308	51.0036	1003.8	516.994	31.7246	31.6411	0.00111747
A_51_P280947	NM_010654	mm|6qF3	Klrd1	Mus musculus killer cell lectin-like receptor, subfamily D, member 1 (Klrd1), mRNA [NM_010654]	2128.92	2448.02	2422.43	1912.6	1575.3	1740.37	686.451	805.55	1024.15	2333.12	1742.75	838.716	2.78178	0.00114943
A_51_P112966	NM_009890	mm|19qC1	Ch25h	Mus musculus cholesterol 25-hydroxylase (Ch25h), mRNA [NM_009890]	3915.83	4444.35	4670.36	2558.45	2752.2	3728.44	1423.52	822.353	903.634	4343.51	3013.03	1049.84	4.13732	0.0012272
A_66_P111135	NM_008813	mm|10qA4	Enpp1	Mus musculus ectonucleotide pyrophosphatase/phosphodiesterase 1 (Enpp1), mRNA [NM_008813]	331.847	417.671	394.385	232.241	302.037	285.294	151.223	128.362	175.513	381.301	273.191	151.699	2.51353	0.00124375
A_55_P2011385	XM_006501236	mm|3qG2	Tifa	PREDICTED: Mus musculus TRAF-interacting protein with forkhead-associated domain (Tifa), transcript variant X1, mRNA [XM_006501236]	1108.78	1330.33	1211.77	983.528	787.584	918.01	332.707	481.033	484.908	1216.96	896.374	432.883	2.81129	0.0014937
A_52_P299903	NM_008449	mm|2qC1.1	Kif5c	Mus musculus kinesin family member 5C (Kif5c), mRNA [NM_008449]	156.201	221.232	192.242	135.212	101.416	132.155	48.08	52.406	71.3689	189.892	122.928	57.2849	3.31487	0.00155283
A_66_P119869	NM_010584	mm|1qH3	Itln1	Mus musculus intelectin 1 (galactofuranose binding) (Itln1), mRNA [NM_010584]	530.177	777.122	366.342	18.5504	74.9551	47.1389	5.00979	18.3067	19.9192	557.88	46.8815	14.4119	38.7097	0.00160922
A_55_P1986019	ENSMUST00000103266	mm|6qB1		T cell receptor beta, variable 5 [Source:MGI Symbol;Acc:MGI:98583] [ENSMUST00000103266]	478.24	322.877	285.855	189.851	176.627	143.551	63.2442	97.6104	74.0251	362.324	170.01	78.2932	4.62778	0.00160954
A_55_P2910387	NM_007798	mm|14qD1	Ctsb	Mus musculus cathepsin B (Ctsb), mRNA [NM_007798]	84581.7	84761.7	85803.1	61838.1	69649.7	70595.4	37450.9	40692.5	41901.7	85048.8	67361	40015	2.12542	0.00169433
A_55_P1988148	ENSMUST00000039987	mm|4qA1	Tox	thymocyte selection-associated high mobility group box [Source:MGI Symbol;Acc:MGI:2181659] [ENSMUST00000039987]	358.206	305.107	525.338	236.166	180.196	211.351	38.4975	56.7418	77.9399	396.217	209.238	57.7264	6.86371	0.00172207
A_51_P249989	NM_145133	mm|3qG2	Tifa	Mus musculus TRAF-interacting protein with forkhead-associated domain (Tifa), mRNA [NM_145133]	709.189	823.67	861.046	623.381	507.358	536.259	208.793	299.419	318.881	797.968	555.666	275.698	2.89436	0.00173224
A_55_P1972436	NM_001305663	mm|10qA4	Themis	Mus musculus thymocyte selection associated (Themis), transcript variant 2, mRNA [NM_001305663]	251.025	193.27	226.861	181.979	108.685	137.026	26.1203	46.8652	53.2001	223.719	142.563	42.0618	5.3188	0.00180307
A_55_P2740518	AK209885	mm|8qE1		Mus musculus cDNA, clone:Y2G0116K08, strand:unspecified. [AK209885]	85.7219	87.3788	102.348	57.8579	59.6557	63.7766	21.8909	35.2569	21.088	91.8162	60.4301	26.0786	3.52075	0.00182529
A_55_P2144686	NM_007769	mm|7qF3	Dmbt1	Mus musculus deleted in malignant brain tumors 1 (Dmbt1), mRNA [NM_007769]	246.808	98.3611	233.367	48.8428	8.8461	24.3653	10.8916	3.69672	8.48869	192.845	27.3514	7.69233	25.0698	0.00184655
A_52_P148514	NM_152803	mm|5qE4	Hpse	Mus musculus heparanase (Hpse), mRNA [NM_152803]	164.989	205.146	211.483	119.318	144.697	121.822	24.0746	33.4698	53.029	193.873	128.612	36.8578	5.26003	0.00212927
A_55_P2412409	X61758		Tcrb-J	M.musculus rearranged T-cell receptor beta variable region (Vb17a). [X61758]	123.663	61.812	90.1543	53.3407	33.7048	31.2852	14.2566	21.3593	17.6924	91.8765	39.4436	17.7694	5.17047	0.00222694
A_51_P448147	NM_146167	mm|6qB2.3	Gimap7	Mus musculus GTPase, IMAP family member 7 (Gimap7), mRNA [NM_146167]	288.797	291.452	438.424	178.557	140.39	242.026	39.2118	60.2155	81.9771	339.557	186.991	60.4681	5.61548	0.00233619
A_55_P2082733	NM_007807	mm|XqA1.1	Cybb	Mus musculus cytochrome b-245, beta polypeptide (Cybb), mRNA [NM_007807]	1338.19	1372.11	1212.99	1023.28	855.363	913.92	206.856	333.16	418.037	1307.77	930.853	319.351	4.09507	0.00234079
A_55_P2025490	NM_009400	mm|4qE2	Tnfrsf18	Mus musculus tumor necrosis factor receptor superfamily, member 18 (Tnfrsf18), transcript variant 1, mRNA [NM_009400]	3108.33	3012.18	3122.78	2841.82	2344.88	2459.35	358.073	479.832	487.547	3081.1	2548.68	441.817	6.97369	0.00237019
A_55_P2035117	BC145377		Itln1	Mus musculus intelectin 1 (galactofuranose binding), mRNA (cDNA clone MGC:178943 IMAGE:9053935), complete cds. [BC145377]	40.2435	41.8626	34.1175	4.01004	6.8728	6.87143	3.97079	3.56516	9.00437	38.7412	5.91809	5.51344	7.02669	0.00243095
A_52_P507382	NM_019449	mm|19qA	Unc93b1	Mus musculus unc-93 homolog B1 (C. elegans) (Unc93b1), transcript variant 1, mRNA [NM_019449]	9680.72	11666.1	10436.6	8656.11	7786.53	8736.06	3135.01	4318.68	4897.63	10594.5	8392.9	4117.11	2.57328	0.00259935
A_52_P523368	NM_175249	mm|5qB3	Psapl1	Mus musculus prosaposin-like 1 (Psapl1), mRNA [NM_175249]	168.709	268.265	167.408	62.3145	84.9274	104.376	72.949	65.2619	67.1229	201.461	83.8726	68.4446	2.94341	0.00270261
A_55_P1984243	NM_010872	mm|13qD1	Naip2	Mus musculus NLR family, apoptosis inhibitory protein 2 (Naip2), transcript variant 1, mRNA [NM_010872]	1688.85	1694.32	1893.47	1538.84	1442.71	1565.9	457.53	671.604	764.926	1758.88	1515.82	631.353	2.78589	0.00275077
A_55_P2061796	XR_876368	mm|17qA1	1700122H20Rik	PREDICTED: Mus musculus RIKEN cDNA 1700122H20 gene (1700122H20Rik), ncRNA [XR_876368]	24.8775	26.7994	23.3637	8.26951	10.4138	12.1588	6.73401	7.02591	11.3404	25.0136	10.2807	8.36679	2.98963	0.00282928
A_55_P2132549	NM_007649	mm|1qH3	Cd48	Mus musculus CD48 antigen (Cd48), mRNA [NM_007649]	2027.76	2307.57	2423.29	1792.47	1560.44	1471.69	401.634	713.112	738.859	2252.88	1608.2	617.868	3.64621	0.00291123
A_55_P1984886	NM_011827	mm|7qB1	Hcst	Mus musculus hematopoietic cell signal transducer (Hcst), mRNA [NM_011827]	6931.14	6608.41	7535.94	5462.1	4828.53	6060.05	1783.3	2942.39	2777.19	7025.16	5450.23	2500.96	2.80899	0.00292038
A_55_P2744077	NM_013652	mm|11qC	Ccl4	Mus musculus chemokine (C-C motif) ligand 4 (Ccl4), mRNA [NM_013652]	1920.52	2035.94	1992.01	998.062	596.972	667.396	190.689	295.071	235.005	1982.82	754.144	240.255	8.25298	0.0030423
A_51_P390538	NM_010821	mm|19qA	Mpeg1	Mus musculus macrophage expressed gene 1 (Mpeg1), mRNA [NM_010821]	30196.9	29897.1	38453.3	20685.1	26269.6	20049.3	4405.99	7433.33	9653.36	32849.1	22334.7	7164.23	4.58515	0.00306554
A_66_P119052	NM_009023	mm|2qE1	Rapsn	Mus musculus receptor-associated protein of the synapse (Rapsn), mRNA [NM_009023]	184.47	210.431	209.28	138.432	142.634	176.388	82.8554	95.0434	118.748	201.394	152.485	98.8821	2.0367	0.00313645
A_66_P124688	NM_001198971	mm|9qA5.2	BC049352	Mus musculus cDNA sequence BC049352 (BC049352), mRNA [NM_001198971]	57.528	67.9004	60.5972	44.1083	37.1433	46.1863	17.1737	6.98622	7.2428	62.0085	42.4793	10.4676	5.92387	0.00329952
A_52_P443334	NM_001081110	mm|6qC1	Cd8a	Mus musculus CD8 antigen, alpha chain (Cd8a), transcript variant 1, mRNA [NM_001081110]	715.895	926.295	1115.93	387.546	281.447	454.044	59.9265	135.871	166.743	919.374	374.346	120.847	7.60777	0.00341646
A_51_P261517	NM_011662	mm|7qB1	Tyrobp	Mus musculus TYRO protein tyrosine kinase binding protein (Tyrobp), mRNA [NM_011662]	26279.3	24691.8	27279.5	19378.7	20100.1	17536.7	6029.74	10653.3	9843.74	26083.6	19005.2	8842.27	2.94987	0.00353017
A_52_P170188	NM_011827	mm|7qB1	Hcst	Mus musculus hematopoietic cell signal transducer (Hcst), mRNA [NM_011827]	3160.14	2694.93	3482.93	2382.77	2255.28	2635.64	739.059	1266.27	1144.24	3112.67	2424.56	1049.85	2.96485	0.00364187
A_51_P220422	NM_011861	mm|17qA3.3	Pacsin1	Mus musculus protein kinase C and casein kinase substrate in neurons 1 (Pacsin1), transcript variant 1, mRNA [NM_011861]	664.986	846.865	889.521	548.784	459.224	634.977	86.4178	189.029	192.603	800.457	547.662	156.017	5.13059	0.00374697
A_66_P116120	NM_011827	mm|7qB1	Hcst	Mus musculus hematopoietic cell signal transducer (Hcst), mRNA [NM_011827]	7208.92	7009.62	8155.79	5750.24	5222.34	5813.2	1909.96	3245.45	2995.7	7458.11	5595.26	2717.03	2.74494	0.00381888
A_52_P492142	NM_170758	mm|11qE2	Cd300a	Mus musculus CD300A antigen (Cd300a), mRNA [NM_170758]	627.974	573.041	741.546	430.221	513.321	360.597	104.813	182.667	215.976	647.52	434.713	167.819	3.85845	0.00386077
A_51_P264227	NM_001286994	mm|3qA3	Gpr160	Mus musculus G protein-coupled receptor 160 (Gpr160), transcript variant 4, mRNA [NM_001286994]	735.235	717.37	873.882	597.691	639.187	601.6	267.858	347.72	416.095	775.496	612.826	343.891	2.25506	0.0043781
A_52_P150547	NM_009857	mm|6qC1	Cd8a	Mus musculus CD8 antigen, alpha chain (Cd8a), transcript variant 2, mRNA [NM_009857]	370.458	235.688	413.095	175.443	100.161	121.279	27.1114	49.8154	77.3261	339.747	132.294	51.4176	6.60759	0.00505314
A_52_P391110	NM_009109	mm|7qB1	Ryr1	Mus musculus ryanodine receptor 1, skeletal muscle (Ryr1), mRNA [NM_009109]	327.338	253.878	251.923	154.5	210.872	176.675	73.7991	104.604	129.958	277.713	180.682	102.787	2.70183	0.00551705
A_66_P106173	ENSMUST00000103267	mm|6qB1		T cell receptor beta, variable 12-1 [Source:MGI Symbol;Acc:MGI:98602] [ENSMUST00000103267]	67.7106	78.9577	100.248	52.8169	49.4665	52.8455	12.8324	26.2013	25.1005	82.3055	51.7096	21.3781	3.85	0.00581598
A_66_P139633	XR_378678	mm|8qA1.1	Fcor	PREDICTED: Mus musculus Foxo1 corepressor (Fcor), misc_RNA [XR_378678]	436.354	470.227	470.94	257.054	367.323	336.317	171.148	220.194	276.62	459.174	320.231	222.654	2.06228	0.00622464
A_51_P438821	NM_023258	mm|7qF3	Pycard	Mus musculus PYD and CARD domain containing (Pycard), mRNA [NM_023258]	4993.62	5891.89	5541.97	4829.83	4138.92	4406.97	1416.32	2367.29	2521.79	5475.82	4458.57	2101.8	2.6053	0.00642492
A_52_P237077	NM_007956	mm|10qA1	Esr1	Mus musculus estrogen receptor 1 (alpha) (Esr1), transcript variant 1, mRNA [NM_007956]	66.3446	107.767	74.7659	46.6636	48.3806	43.2903	36.8613	38.5667	30.9328	82.9593	46.1115	35.4536	2.33994	0.00659837
A_51_P141413	NM_010796	mm|11qB3	Clec10a	Mus musculus C-type lectin domain family 10, member A (Clec10a), transcript variant 2, mRNA [NM_010796]	2363.09	3300.02	2902.57	1712.24	1662.54	1779.93	234.738	621.344	672.569	2855.23	1718.24	509.55	5.60342	0.00674163
A_66_P110343	NM_028035	mm|6qB3	Snx10	Mus musculus sorting nexin 10 (Snx10), transcript variant 1, mRNA [NM_028035]	792.687	779.524	771.342	653.547	527.372	578.446	256.781	303.209	347.15	781.184	586.455	302.38	2.58345	0.00780745
A_66_P105250	ENSMUST00000103387	mm|6qC1		immunoglobulin kappa variable 8-21 [Source:MGI Symbol;Acc:MGI:1330840] [ENSMUST00000103387]	388.076	1036.15	386.1	124.723	145.574	46.1951	115.198	52.1324	57.9658	603.44	105.497	75.0987	8.0353	0.00782008
A_55_P2026139	NM_001013773	mm|5qG2	Nxpe5	Mus musculus neurexophilin and PC-esterase domain family, member 5 (Nxpe5), mRNA [NM_001013773]	188.016	183.244	146.651	100.582	106.031	79.8653	8.15911	18.4036	39.4113	172.637	95.4927	21.9913	7.85023	0.00818998
A_66_P122499	NM_009858	mm|6qC1	Cd8b1	Mus musculus CD8 antigen, beta chain 1 (Cd8b1), mRNA [NM_009858]	6600.36	4898.11	7078.72	3310.43	2316.2	2697.99	927.947	2102.47	1956.71	6192.4	2774.87	1662.38	3.72503	0.00870666
A_66_P114784	NM_013737	mm|17qB3	Pla2g7	Mus musculus phospholipase A2, group VII (platelet-activating factor acetylhydrolase, plasma) (Pla2g7), mRNA [NM_013737]	527.495	484.51	486.903	281.834	321.824	365.851	51.6811	81.1738	98.3725	499.636	323.17	77.0758	6.4824	0.00881304
A_51_P247359	NM_016933	mm|19qA	Ptprcap	Mus musculus protein tyrosine phosphatase, receptor type, C polypeptide-associated protein (Ptprcap), mRNA [NM_016933]	6623.4	6202.43	7200.74	5706.89	4621.15	5613.02	1905.54	3290.17	3394.33	6675.52	5313.69	2863.35	2.33137	0.0103364
A_52_P602847	NM_008134	mm|15qF3	Glycam1	Mus musculus glycosylation dependent cell adhesion molecule 1 (Glycam1), transcript variant 2, mRNA [NM_008134]	50.7945	76.945	21.8821	10.0859	6.6705	14.0711	3.71868	9.21055	3.36254	49.8739	10.2758	5.43059	9.18387	0.0108028
A_66_P138406	NM_027218	mm|6qF2	Clec4b1	Mus musculus C-type lectin domain family 4, member b1 (Clec4b1), transcript variant 2, mRNA [NM_027218]	584.759	596.326	549.094	389.548	475.532	376.333	117.468	165.71	199.954	576.726	413.804	161.044	3.58117	0.0124306
A_51_P219444	NM_013880	mm|17qC	Plcl2	Mus musculus phospholipase C-like 2 (Plcl2), mRNA [NM_013880]	2659.67	2802.52	3160.96	2519.79	2094.85	2372.57	732.357	1259.4	1504.48	2874.38	2329.07	1165.41	2.46641	0.0132286
A_55_P1959421	ENSMUST00000103379	mm|6qC1		immunoglobulin kappa chain variable 6-29 [Source:MGI Symbol;Acc:MGI:4439616] [ENSMUST00000103379]	83.6515	161.183	76.3022	41.3395	7.67398	13.8363	4.44477	14.6634	20.9673	107.046	20.9499	13.3585	8.0133	0.0136137
A_55_P2158176	NM_139148	mm|3qH2	Clca3b	Mus musculus chloride channel calcium activated 3B (Clca3b), mRNA [NM_139148]	42.7411	42.052	19.0963	4.23558	11.1499	4.99584	10.6566	3.89071	3.74986	34.6298	6.79376	6.09905	5.67789	0.0142421
A_51_P494675	NM_028071	mm|8qE1	Cotl1	Mus musculus coactosin-like 1 (Dictyostelium) (Cotl1), mRNA [NM_028071]	48255.7	51512.9	50920.3	44359.3	41347.5	45921	14013.9	19728.9	21753.4	50229.6	43875.9	18498.7	2.7153	0.0151419
A_55_P1957739	NM_008191	mm|4qD2.1	Guca2b	Mus musculus guanylate cyclase activator 2b (retina) (Guca2b), mRNA [NM_008191]	65.0682	15.7822	26.7246	5.96726	7.89907	11.3674	5.68328	6.46773	4.43859	35.8583	8.41123	5.52987	6.48448	0.016228
A_52_P891296	NM_001177781	mm|XqD	Gpr174	Mus musculus G protein-coupled receptor 174 (Gpr174), transcript variant 1, mRNA [NM_001177781]	35.9867	44.6713	47.3955	29.507	20.516	29.5209	8.10782	12.9295	21.6779	42.6845	26.5146	14.2384	2.99784	0.0167608
A_55_P2924965	NM_010796	mm|11qB3	Clec10a	Mus musculus C-type lectin domain family 10, member A (Clec10a), transcript variant 2, mRNA [NM_010796]	33.4053	40.4051	50.3252	20.9591	26.78	25.0395	3.98546	3.56786	15.5237	41.3785	24.2595	7.69235	5.37918	0.0172701
A_51_P232748	NM_019587	mm|XqA7.3	Plxnb3	Mus musculus plexin B3 (Plxnb3), mRNA [NM_019587]	78.2314	114.957	92.4884	42.3602	37.7704	71.3587	33.0945	41.7826	58.3046	95.2257	50.4964	44.3939	2.14502	0.0172738
A_30_P01024764	chr9:121846340-121848578_F	mm|9qF4		lincRNA:chr9:121846340-121848578 forward strand	21.4442	19.2623	32.5171	9.0331	6.5461	9.82056	13.7679	8.4217	7.6857	24.4079	8.46659	9.95843	2.45098	0.0200131
A_55_P2025583	ENSMUST00000103476	mm|12qF1		immunoglobulin heavy variable V3-3 [Source:MGI Symbol;Acc:MGI:3643949] [ENSMUST00000103476]	44.7647	136.455	34.504	3.55904	7.64148	3.93029	14.1672	3.2695	3.11738	71.9079	5.0436	6.85137	10.4954	0.0203563
A_55_P2155116	NR_046157	mm|13qD1	Gm5086	Mus musculus predicted gene 5086 (Gm5086), long non-coding RNA [NR_046157]	167.219	265.092	211.814	126.649	117.705	131.949	17.0189	66.437	56.0952	214.709	125.434	46.517	4.6157	0.0206139
A_55_P2164408	ENSMUST00000036467	mm|11qD	Asb16	ankyrin repeat and SOCS box-containing 16 [Source:MGI Symbol;Acc:MGI:2654437] [ENSMUST00000036467]	23.7312	18.3059	37.8742	3.89043	6.54951	7.09527	11.2117	13.352	12.8084	26.6371	5.84507	12.4574	2.13826	0.0308027
A_55_P1984362	ENSMUST00000103264	mm|6qB1		T cell receptor beta, variable 3 [Source:MGI Symbol;Acc:MGI:98590] [ENSMUST00000103264]	196.689	181.085	210.619	137.077	97.4225	139.011	14.7997	31.7461	53.0681	196.131	124.503	33.2046	5.90674	0.0344462
A_51_P391291	NM_010316	mm|19qA	Gng3	Mus musculus guanine nucleotide binding protein (G protein), gamma 3 (Gng3), mRNA [NM_010316]	32.0312	30.8908	43.1791	13.3941	7.9358	9.77449	4.67331	17.5783	12.0309	35.367	10.3681	11.4275	3.0949	0.0370201
A_52_P668442	NM_001134399	mm|9qC	Megf11	Mus musculus multiple EGF-like-domains 11 (Megf11), transcript variant 1, mRNA [NM_001134399]	16.6819	32.1605	20.022	13.3412	7.9161	8.84499	6.95026	3.66044	12.0196	22.9548	10.0341	7.54344	3.04301	0.0399171
A_51_P507051	NM_021560	mm|3qA1	Bhlhe22	Mus musculus basic helix-loop-helix family, member e22 (Bhlhe22), mRNA [NM_021560]	25.2648	58.3546	39.2792	9.77816	13.643	14.4194	7.05928	18.357	16.0539	40.9662	12.6135	13.8234	2.96354	0.0447822
A_51_P489887	NM_025491	mm|13qA5	Susd3	Mus musculus sushi domain containing 3 (Susd3), transcript variant 1, mRNA [NM_025491]	1579.55	1653.93	1717.32	1459.6	1146.03	1314.25	472.256	805.933	881.582	1650.27	1306.63	719.924	2.29228	0.0453369
A_55_P1985453	ENSMUST00000058196	mm|13qA5	Susd3	sushi domain containing 3 [Source:MGI Symbol;Acc:MGI:1913579] [ENSMUST00000058196]	214.098	212.169	224.033	200.615	161.684	174.939	63.1661	106.891	118.403	216.767	179.079	96.1533	2.25439	0.0479052
A_52_P561073	NM_145711	mm|4qA1	Tox	Mus musculus thymocyte selection-associated high mobility group box (Tox), mRNA [NM_145711]	85.1601	80.186	96.7504	47.3227	23.5549	52.1726	3.8682	23.8579	8.38664	87.3655	41.0167	12.0376	7.25772	0.0493419
